# Supplementary material for: Structural and quantitative alterations of gut microbiota in experimental small bowel obstruction
Source: PLoS One. 2021 Aug 4;16(8):e0255651. doi: 10.1371/journal.pone.0255651 (PMC8336877; doi:10.1371/journal.pone.0255651)
Supplement: S1 Table — (XLS) [file pone.0255651.s002.xls]

OTU	B6	C2	B4	A5	K5	B1	C3	B3	C1	A2	K2	C4	A4	K4	A3	A8	C6	K8	B8	K7	kindom	phylum	class	order	family	genus	species
OTU00001	10821.0	7764.0	697.0	8261.0	6.0	14925.0	2513.0	7001.0	9814.0	16666.0	2.0	9515.0	19936.0	111.0	13572.0	23904.0	9109.0	253.0	22375.0	7.0	k__Bacteria	p__Verrucomicrobia	c__Verrucomicrobiae	o__Verrucomicrobiales	f__Verrucomicrobiaceae	g__Akkermansia	s__uncultured_organism
OTU00002	17846.0	5252.0	10724.0	26535.0	3.0	6715.0	8490.0	12334.0	1165.0	9021.0	2.0	2435.0	6996.0	23.0	10770.0	7877.0	2236.0	13.0	7014.0	8.0	k__Bacteria	p__Proteobacteria	c__Gammaproteobacteria	o__Enterobacteriales	f__Enterobacteriaceae	g__Escherichia-Shigella
OTU00003	0.0	5.0	4.0	118.0	18612.0	1.0	2.0	3.0	5.0	45.0	21254.0	0.0	20.0	6397.0	4.0	109.0	5.0	4391.0	2.0	25036.0	k__Bacteria	p__Firmicutes	c__Clostridia	o__Clostridiales	f__Peptostreptococcaceae	g__Romboutsia	s__uncultured_bacterium
OTU00004	1953.0	4076.0	8322.0	337.0	0.0	2444.0	3604.0	2746.0	1142.0	615.0	0.0	5001.0	748.0	3.0	40.0	94.0	740.0	0.0	1475.0	0.0	k__Bacteria	p__Bacteroidetes	c__Bacteroidia	o__Bacteroidales	f__Bacteroidaceae	g__Bacteroides	s__Bacteroides_sartorii
OTU00005	0.0	0.0	0.0	1.0	10506.0	0.0	0.0	0.0	0.0	3.0	103.0	0.0	0.0	5586.0	2.0	9.0	1.0	9110.0	0.0	7133.0	k__Bacteria	p__Firmicutes	c__Erysipelotrichia	o__Erysipelotrichales	f__Erysipelotrichaceae	g__Turicibacter	s__uncultured_bacterium
OTU00006	1471.0	1582.0	1100.0	13.0	0.0	575.0	2246.0	148.0	1018.0	438.0	0.0	248.0	755.0	1.0	1698.0	2329.0	4729.0	4.0	820.0	0.0	k__Bacteria	p__Proteobacteria	c__Gammaproteobacteria	o__Enterobacteriales	f__Enterobacteriaceae	g__Enterobacter
OTU00007	339.0	48.0	1.0	2.0	0.0	0.0	25.0	1.0	9907.0	0.0	0.0	6188.0	569.0	0.0	11.0	6.0	5.0	0.0	0.0	0.0	k__Bacteria	p__Firmicutes	c__Bacilli	o__Bacillales	f__Planococcaceae	g__Lysinibacillus
OTU00008	0.0	0.0	919.0	23.0	0.0	11351.0	0.0	1.0	0.0	0.0	0.0	5.0	1.0	0.0	118.0	0.0	0.0	0.0	91.0	0.0	k__Bacteria	p__Verrucomicrobia	c__Verrucomicrobiae	o__Verrucomicrobiales	f__Verrucomicrobiaceae	g__Akkermansia
OTU00009	0.0	3.0	0.0	0.0	170.0	1.0	0.0	0.0	0.0	0.0	6.0	1.0	0.0	1.0	0.0	224.0	0.0	7505.0	0.0	0.0	k__Bacteria	p__Firmicutes	c__Clostridia	o__Clostridiales	f__Peptostreptococcaceae	g__Romboutsia	s__uncultured_bacterium
OTU00010	79.0	411.0	20.0	4.0	0.0	62.0	143.0	54.0	107.0	1150.0	0.0	76.0	8.0	19.0	1773.0	2865.0	16.0	4.0	102.0	1.0	k__Bacteria	p__Firmicutes	c__Erysipelotrichia	o__Erysipelotrichales	f__Erysipelotrichaceae	g__Erysipelatoclostridium	s__uncultured_bacterium
OTU00011	493.0	2898.0	29.0	0.0	0.0	55.0	645.0	12.0	1584.0	0.0	0.0	871.0	0.0	2.0	13.0	6.0	62.0	0.0	1.0	0.0	k__Bacteria	p__Firmicutes	c__Clostridia	o__Clostridiales	f__Family_XIII	g__[Eubacterium]_nodatum_group
OTU00012	0.0	0.0	0.0	6563.0	1.0	0.0	0.0	0.0	0.0	0.0	0.0	0.0	0.0	0.0	0.0	0.0	0.0	0.0	0.0	0.0	k__Bacteria	p__Proteobacteria	c__Gammaproteobacteria	o__Enterobacteriales	f__Enterobacteriaceae	g__Escherichia-Shigella
OTU00013	47.0	1.0	4.0	0.0	0.0	0.0	6175.0	1.0	1.0	0.0	0.0	1.0	1.0	0.0	0.0	0.0	0.0	0.0	0.0	0.0	k__Bacteria	p__Firmicutes	c__Bacilli	o__Bacillales	f__Planococcaceae	g__Lysinibacillus	s__Lysinibacillus_sphaericus
OTU00014	804.0	511.0	183.0	26.0	0.0	212.0	2054.0	154.0	714.0	28.0	0.0	175.0	35.0	1.0	42.0	12.0	682.0	0.0	92.0	1.0	k__Bacteria	p__Firmicutes	c__Clostridia	o__Clostridiales	f__Lachnospiraceae	g__Lachnospiraceae_UCG-004	s__bacterium_enrichment_culture_clone_Ecwsrb007
OTU00015	123.0	188.0	127.0	396.0	0.0	192.0	72.0	103.0	245.0	439.0	0.0	223.0	1169.0	0.0	1270.0	665.0	220.0	119.0	165.0	3.0	k__Bacteria	p__Bacteroidetes	c__Bacteroidia	o__Bacteroidales	f__Bacteroidales_S24-7_group
OTU00016	11.0	25.0	1.0	25.0	20.0	13.0	8.0	18.0	42.0	15.0	21.0	15.0	577.0	711.0	74.0	110.0	49.0	3006.0	29.0	865.0	k__Bacteria	p__Actinobacteria	c__Actinobacteria	o__Bifidobacteriales	f__Bifidobacteriaceae	g__Bifidobacterium
OTU00017	14.0	28.0	16.0	10.0	36.0	1.0	2.0	5.0	10.0	12.0	8.0	11.0	61.0	3049.0	4.0	23.0	24.0	1320.0	7.0	88.0	k__Bacteria	p__Firmicutes	c__Bacilli	o__Lactobacillales	f__Lactobacillaceae	g__Lactobacillus
OTU00018	0.0	0.0	0.0	0.0	0.0	0.0	0.0	0.0	0.0	0.0	0.0	0.0	0.0	0.0	0.0	0.0	0.0	0.0	4533.0	0.0	k__Bacteria	p__Verrucomicrobia	c__Verrucomicrobiae	o__Verrucomicrobiales	f__Verrucomicrobiaceae	g__Akkermansia	s__uncultured_organism
OTU00019	97.0	258.0	2236.0	172.0	0.0	281.0	368.0	293.0	143.0	99.0	0.0	0.0	169.0	0.0	37.0	5.0	99.0	0.0	196.0	0.0	k__Bacteria	p__Bacteroidetes	c__Bacteroidia	o__Bacteroidales	f__Bacteroidaceae	g__Bacteroides	s__Bacteroides_sartorii
OTU00020	196.0	150.0	1579.0	0.0	0.0	0.0	325.0	883.0	0.0	0.0	0.0	114.0	0.0	138.0	66.0	0.0	135.0	0.0	204.0	0.0	k__Bacteria	p__Firmicutes	c__Clostridia	o__Clostridiales	f__Ruminococcaceae	g__[Eubacterium]_coprostanoligenes_group	s__uncultured_organism
OTU00021	3264.0	40.0	0.0	26.0	0.0	0.0	3.0	77.0	63.0	4.0	0.0	82.0	18.0	0.0	53.0	0.0	100.0	0.0	2.0	0.0	k__Bacteria	p__Verrucomicrobia	c__Verrucomicrobiae	o__Verrucomicrobiales	f__Verrucomicrobiaceae	g__Akkermansia	s__uncultured_organism
OTU00022	0.0	205.0	1.0	10.0	0.0	3.0	1634.0	60.0	96.0	162.0	0.0	61.0	203.0	0.0	424.0	18.0	457.0	0.0	291.0	0.0	k__Bacteria	p__Proteobacteria	c__Gammaproteobacteria	o__Enterobacteriales	f__Enterobacteriaceae
OTU00023	0.0	0.0	0.0	0.0	0.0	0.0	0.0	3562.0	0.0	0.0	0.0	0.0	0.0	0.0	0.0	0.0	0.0	0.0	0.0	0.0	k__Bacteria	p__Proteobacteria	c__Gammaproteobacteria	o__Enterobacteriales	f__Enterobacteriaceae	g__Escherichia-Shigella
OTU00024	0.0	0.0	0.0	0.0	0.0	0.0	0.0	0.0	0.0	3471.0	1.0	0.0	0.0	0.0	0.0	0.0	0.0	0.0	0.0	0.0	k__Bacteria	p__Verrucomicrobia	c__Verrucomicrobiae	o__Verrucomicrobiales	f__Verrucomicrobiaceae	g__Akkermansia	s__uncultured_organism
OTU00025	0.0	0.0	0.0	0.0	0.0	0.0	0.0	0.0	0.0	0.0	0.0	0.0	3454.0	10.0	0.0	0.0	0.0	0.0	0.0	0.0	k__Bacteria	p__Verrucomicrobia	c__Verrucomicrobiae	o__Verrucomicrobiales	f__Verrucomicrobiaceae	g__Akkermansia	s__uncultured_organism
OTU00026	0.0	0.0	0.0	0.0	0.0	0.0	0.0	0.0	0.0	0.0	4.0	0.0	0.0	0.0	0.0	4.0	0.0	3441.0	0.0	0.0	k__Bacteria	p__Firmicutes	c__Erysipelotrichia	o__Erysipelotrichales	f__Erysipelotrichaceae	g__Turicibacter	s__uncultured_bacterium
OTU00027	0.0	0.0	0.0	0.0	0.0	0.0	0.0	0.0	0.0	64.0	3366.0	0.0	0.0	0.0	0.0	0.0	0.0	0.0	0.0	0.0	k__Bacteria	p__Firmicutes	c__Clostridia	o__Clostridiales	f__Peptostreptococcaceae	g__Peptoclostridium	s__[Clostridium]_bifermentans
OTU00028	285.0	744.0	110.0	68.0	0.0	31.0	190.0	267.0	234.0	0.0	0.0	178.0	311.0	0.0	50.0	70.0	505.0	1.0	254.0	0.0	k__Bacteria	p__Bacteroidetes	c__Bacteroidia	o__Bacteroidales	f__Bacteroidaceae	g__Bacteroides
OTU00029	0.0	1946.0	0.0	2.0	0.0	0.0	115.0	7.0	0.0	4.0	0.0	1.0	2.0	0.0	15.0	3.0	0.0	0.0	1168.0	0.0	k__Bacteria	p__Proteobacteria	c__Gammaproteobacteria	o__Enterobacteriales	f__Enterobacteriaceae	g__Escherichia-Shigella
OTU00030	0.0	0.0	0.0	0.0	2842.0	0.0	0.0	0.0	0.0	0.0	1.0	0.0	0.0	1.0	0.0	0.0	0.0	0.0	0.0	0.0	k__Bacteria	p__Firmicutes	c__Erysipelotrichia	o__Erysipelotrichales	f__Erysipelotrichaceae	g__Turicibacter	s__uncultured_bacterium
OTU00031	145.0	42.0	164.0	26.0	0.0	182.0	74.0	114.0	110.0	73.0	0.0	561.0	565.0	0.0	5.0	96.0	194.0	4.0	281.0	1.0	k__Bacteria	p__Bacteroidetes	c__Bacteroidia	o__Bacteroidales	f__Bacteroidales_S24-7_group	g__uncultured_bacterium	s__uncultured_bacterium
OTU00032	0.0	0.0	2565.0	0.0	0.0	0.0	0.0	0.0	0.0	0.0	0.0	0.0	0.0	0.0	0.0	0.0	0.0	0.0	0.0	0.0	k__Bacteria	p__Proteobacteria	c__Gammaproteobacteria	o__Enterobacteriales	f__Enterobacteriaceae	g__Escherichia-Shigella
OTU00033	33.0	2.0	125.0	307.0	0.0	269.0	25.0	72.0	0.0	337.0	1.0	115.0	307.0	8.0	445.0	198.0	102.0	45.0	138.0	2.0	k__Bacteria	p__Bacteroidetes	c__Bacteroidia	o__Bacteroidales	f__Bacteroidales_S24-7_group
OTU00034	0.0	0.0	0.0	0.0	0.0	0.0	0.0	0.0	0.0	0.0	0.0	0.0	0.0	0.0	2481.0	0.0	0.0	0.0	0.0	0.0	k__Bacteria	p__Verrucomicrobia	c__Verrucomicrobiae	o__Verrucomicrobiales	f__Verrucomicrobiaceae	g__Akkermansia	s__uncultured_organism
OTU00035	0.0	0.0	0.0	0.0	0.0	0.0	0.0	0.0	0.0	11.0	2406.0	0.0	0.0	0.0	0.0	0.0	1.0	0.0	0.0	1.0	k__Bacteria	p__Firmicutes	c__Clostridia	o__Clostridiales	f__Peptostreptococcaceae
OTU00036	0.0	0.0	0.0	0.0	0.0	0.0	0.0	0.0	0.0	0.0	0.0	0.0	0.0	0.0	2392.0	0.0	0.0	0.0	0.0	0.0	k__Bacteria	p__Proteobacteria	c__Gammaproteobacteria	o__Enterobacteriales	f__Enterobacteriaceae	g__Escherichia-Shigella
OTU00037	0.0	1.0	0.0	0.0	0.0	0.0	0.0	0.0	2355.0	0.0	0.0	18.0	0.0	0.0	4.0	0.0	0.0	0.0	2.0	0.0	k__Bacteria	p__Verrucomicrobia	c__Verrucomicrobiae	o__Verrucomicrobiales	f__Verrucomicrobiaceae	g__Akkermansia	s__uncultured_organism
OTU00038	2.0	76.0	0.0	125.0	0.0	95.0	0.0	212.0	31.0	1212.0	0.0	104.0	84.0	0.0	4.0	81.0	67.0	0.0	152.0	0.0	k__Bacteria	p__Proteobacteria	c__Gammaproteobacteria	o__Enterobacteriales	f__Enterobacteriaceae	g__Escherichia-Shigella
OTU00039	0.0	2195.0	0.0	0.0	0.0	0.0	0.0	0.0	0.0	0.0	0.0	0.0	0.0	0.0	0.0	0.0	0.0	0.0	0.0	0.0	k__Bacteria	p__Verrucomicrobia	c__Verrucomicrobiae	o__Verrucomicrobiales	f__Verrucomicrobiaceae	g__Akkermansia	s__uncultured_organism
OTU00040	45.0	553.0	132.0	4.0	2.0	86.0	160.0	188.0	259.0	14.0	1.0	451.0	6.0	5.0	6.0	1.0	243.0	2.0	31.0	1.0	k__Bacteria	p__Bacteroidetes	c__Bacteroidia	o__Bacteroidales	f__Bacteroidaceae	g__Bacteroides
OTU00041	0.0	2.0	1.0	9.0	0.0	0.0	0.0	1.0	1.0	1.0	992.0	7.0	34.0	497.0	3.0	0.0	568.0	4.0	0.0	0.0	k__Bacteria	p__Firmicutes	c__Bacilli	o__Lactobacillales	f__Lactobacillaceae	g__Lactobacillus
OTU00042	0.0	0.0	0.0	20.0	2049.0	0.0	0.0	0.0	0.0	0.0	0.0	0.0	0.0	0.0	0.0	0.0	0.0	0.0	0.0	0.0	k__Bacteria	p__Firmicutes	c__Clostridia	o__Clostridiales	f__Peptostreptococcaceae
OTU00043	1.0	1.0	0.0	0.0	2.0	0.0	0.0	0.0	0.0	0.0	1.0	0.0	1.0	2030.0	0.0	1.0	7.0	3.0	0.0	0.0	k__Bacteria	p__Proteobacteria	c__Gammaproteobacteria	o__Pseudomonadales	f__Moraxellaceae	g__Psychrobacter
OTU00044	3.0	0.0	0.0	6.0	0.0	125.0	1045.0	45.0	26.0	69.0	0.0	15.0	111.0	0.0	274.0	3.0	173.0	0.0	149.0	0.0	k__Bacteria	p__Proteobacteria	c__Gammaproteobacteria	o__Enterobacteriales	f__Enterobacteriaceae
OTU00045	14.0	198.0	6.0	1.0	0.0	67.0	62.0	877.0	92.0	113.0	0.0	5.0	29.0	0.0	310.0	11.0	204.0	0.0	43.0	0.0	k__Bacteria	p__Proteobacteria	c__Gammaproteobacteria	o__Enterobacteriales	f__Enterobacteriaceae	g__Proteus
OTU00046	1.0	0.0	21.0	2.0	45.0	21.0	19.0	6.0	0.0	0.0	10.0	0.0	1.0	485.0	6.0	6.0	29.0	696.0	7.0	654.0	k__Bacteria	p__Firmicutes	c__Clostridia	o__Clostridiales	f__Clostridiaceae_1	g__Clostridium_sensu_stricto_1
OTU00047	0.0	0.0	0.0	11.0	1971.0	0.0	0.0	0.0	0.0	0.0	0.0	0.0	0.0	0.0	0.0	0.0	0.0	0.0	0.0	0.0	k__Bacteria	p__Firmicutes	c__Clostridia	o__Clostridiales	f__Peptostreptococcaceae
OTU00048	0.0	0.0	0.0	1946.0	1.0	0.0	1.0	2.0	3.0	7.0	0.0	0.0	1.0	0.0	4.0	0.0	0.0	0.0	4.0	0.0	k__Bacteria	p__Verrucomicrobia	c__Verrucomicrobiae	o__Verrucomicrobiales	f__Verrucomicrobiaceae	g__Akkermansia	s__uncultured_organism
OTU00049	152.0	139.0	173.0	0.0	0.0	198.0	770.0	57.0	114.0	2.0	0.0	58.0	3.0	0.0	0.0	31.0	214.0	11.0	19.0	3.0	k__Bacteria	p__Firmicutes	c__Clostridia	o__Clostridiales	f__Christensenellaceae	g__Christensenellaceae_R-7_group
OTU00050	0.0	0.0	0.0	0.0	0.0	0.0	0.0	0.0	0.0	0.0	0.0	0.0	0.0	0.0	0.0	0.0	0.0	0.0	1940.0	0.0	k__Bacteria	p__Proteobacteria	c__Gammaproteobacteria	o__Enterobacteriales	f__Enterobacteriaceae
OTU00051	1.0	1.0	0.0	0.0	0.0	0.0	0.0	0.0	0.0	0.0	0.0	1858.0	0.0	0.0	0.0	0.0	0.0	0.0	0.0	0.0	k__Bacteria	p__Firmicutes	c__Bacilli	o__Bacillales	f__Planococcaceae	g__Lysinibacillus
OTU00052	31.0	90.0	270.0	105.0	0.0	242.0	118.0	108.0	85.0	19.0	0.0	59.0	210.0	1.0	119.0	59.0	114.0	22.0	140.0	14.0	k__Bacteria	p__Bacteroidetes	c__Bacteroidia	o__Bacteroidales	f__Bacteroidales_S24-7_group	g__uncultured_bacterium	s__uncultured_bacterium
OTU00053	147.0	48.0	51.0	23.0	0.0	49.0	76.0	20.0	468.0	23.0	0.0	305.0	36.0	0.0	19.0	14.0	411.0	1.0	24.0	0.0	k__Bacteria	p__Bacteroidetes	c__Bacteroidia	o__Bacteroidales	f__Bacteroidales_S24-7_group	g__uncultured_bacterium	s__uncultured_bacterium
OTU00054	0.0	0.0	0.0	0.0	0.0	0.0	0.0	0.0	0.0	0.0	0.0	0.0	0.0	0.0	0.0	1611.0	0.0	3.0	0.0	0.0	k__Bacteria	p__Proteobacteria	c__Gammaproteobacteria	o__Enterobacteriales	f__Enterobacteriaceae	g__Escherichia-Shigella
OTU00055	0.0	3.0	0.0	0.0	0.0	0.0	0.0	1507.0	0.0	0.0	0.0	0.0	0.0	0.0	0.0	0.0	2.0	0.0	0.0	0.0	k__Bacteria	p__Verrucomicrobia	c__Verrucomicrobiae	o__Verrucomicrobiales	f__Verrucomicrobiaceae	g__Akkermansia	s__uncultured_organism
OTU00056	135.0	421.0	0.0	0.0	0.0	83.0	253.0	5.0	96.0	0.0	0.0	410.0	2.0	0.0	0.0	0.0	45.0	0.0	21.0	1.0	k__Bacteria	p__Bacteroidetes	c__Bacteroidia	o__Bacteroidales	f__Rikenellaceae	g__Alistipes	s__uncultured_bacterium
OTU00057	325.0	22.0	238.0	1.0	0.0	3.0	33.0	0.0	71.0	299.0	0.0	10.0	0.0	1.0	256.0	120.0	16.0	1.0	54.0	0.0	k__Bacteria	p__Bacteroidetes	c__Bacteroidia	o__Bacteroidales	f__Bacteroidales_S24-7_group	g__uncultured_Bacteroidales_bacterium	s__uncultured_Bacteroidales_bacterium
OTU00058	0.0	0.0	0.0	0.0	0.0	0.0	0.0	0.0	0.0	0.0	0.0	0.0	1443.0	4.0	0.0	0.0	0.0	0.0	0.0	0.0	k__Bacteria	p__Proteobacteria	c__Gammaproteobacteria	o__Enterobacteriales	f__Enterobacteriaceae	g__Escherichia-Shigella
OTU00059	53.0	96.0	9.0	0.0	2.0	0.0	114.0	58.0	32.0	143.0	0.0	17.0	3.0	1.0	69.0	115.0	692.0	2.0	19.0	0.0	k__Bacteria	p__Firmicutes	c__Clostridia	o__Clostridiales	f__Lachnospiraceae	g__Blautia
OTU00060	0.0	0.0	0.0	0.0	0.0	0.0	0.0	0.0	0.0	0.0	0.0	0.0	0.0	1385.0	0.0	0.0	0.0	0.0	0.0	0.0	k__Bacteria	p__Firmicutes	c__Erysipelotrichia	o__Erysipelotrichales	f__Erysipelotrichaceae	g__Turicibacter	s__uncultured_bacterium
OTU00061	0.0	3.0	0.0	1.0	0.0	5.0	3.0	4.0	8.0	1.0	0.0	3.0	95.0	856.0	4.0	6.0	29.0	270.0	10.0	83.0	k__Bacteria	p__Firmicutes	c__Bacilli	o__Lactobacillales	f__Lactobacillaceae	g__Lactobacillus	s__Lactobacillus_intestinalis
OTU00062	0.0	0.0	1182.0	0.0	0.0	0.0	102.0	2.0	0.0	0.0	0.0	0.0	17.0	0.0	7.0	0.0	31.0	0.0	35.0	0.0	k__Bacteria	p__Proteobacteria	c__Gammaproteobacteria	o__Enterobacteriales	f__Enterobacteriaceae
OTU00063	1.0	0.0	4.0	5.0	646.0	6.0	0.0	1.0	0.0	3.0	403.0	1.0	0.0	280.0	1.0	0.0	4.0	0.0	2.0	3.0	k__Bacteria	p__Firmicutes	c__Clostridia	o__Clostridiales	f__Peptostreptococcaceae	g__Romboutsia	s__uncultured_bacterium
OTU00064	0.0	0.0	0.0	0.0	0.0	0.0	0.0	0.0	0.0	0.0	0.0	0.0	0.0	0.0	1282.0	0.0	0.0	0.0	0.0	0.0	k__Bacteria	p__Firmicutes	c__Clostridia	o__Clostridiales	f__Peptostreptococcaceae	g__Peptoclostridium	s__[Clostridium]_bifermentans
OTU00065	0.0	0.0	0.0	0.0	0.0	0.0	0.0	0.0	0.0	0.0	0.0	0.0	4.0	1275.0	0.0	0.0	0.0	0.0	0.0	0.0	k__Bacteria	p__Firmicutes	c__Clostridia	o__Clostridiales	f__Peptostreptococcaceae
OTU00066	0.0	0.0	0.0	0.0	0.0	0.0	0.0	0.0	0.0	0.0	1.0	0.0	0.0	1252.0	0.0	0.0	0.0	0.0	0.0	0.0	k__Bacteria	p__Actinobacteria	c__Actinobacteria	o__Corynebacteriales	f__Corynebacteriaceae	g__Corynebacterium_1
OTU00067	24.0	16.0	107.0	19.0	0.0	36.0	16.0	36.0	3.0	40.0	0.0	1.0	661.0	0.0	146.0	113.0	4.0	0.0	21.0	0.0	k__Bacteria	p__Bacteroidetes	c__Bacteroidia	o__Bacteroidales	f__Bacteroidales_S24-7_group
OTU00068	0.0	0.0	0.0	0.0	0.0	0.0	0.0	0.0	0.0	0.0	0.0	0.0	0.0	0.0	0.0	0.0	1229.0	0.0	0.0	0.0	k__Bacteria	p__Proteobacteria	c__Gammaproteobacteria	o__Enterobacteriales	f__Enterobacteriaceae	g__Enterobacter
OTU00069	0.0	0.0	0.0	0.0	0.0	0.0	0.0	0.0	0.0	0.0	0.0	1187.0	0.0	0.0	0.0	0.0	0.0	0.0	0.0	0.0	k__Bacteria	p__Verrucomicrobia	c__Verrucomicrobiae	o__Verrucomicrobiales	f__Verrucomicrobiaceae	g__Akkermansia	s__uncultured_organism
OTU00070	324.0	11.0	145.0	0.0	0.0	1.0	13.0	0.0	79.0	258.0	0.0	7.0	0.0	0.0	183.0	84.0	11.0	0.0	51.0	0.0	k__Bacteria	p__Bacteroidetes	c__Bacteroidia	o__Bacteroidales	f__Bacteroidales_S24-7_group	g__uncultured_Bacteroidales_bacterium	s__uncultured_Bacteroidales_bacterium
OTU00071	236.0	47.0	56.0	18.0	0.0	9.0	94.0	5.0	33.0	181.0	0.0	8.0	31.0	0.0	23.0	277.0	10.0	1.0	107.0	0.0	k__Bacteria	p__Proteobacteria	c__Betaproteobacteria	o__Burkholderiales	f__Alcaligenaceae	g__Parasutterella	s__uncultured_bacterium
OTU00072	0.0	277.0	136.0	0.0	0.0	275.0	8.0	372.0	1.0	0.0	0.0	2.0	1.0	0.0	0.0	10.0	25.0	2.0	7.0	0.0	k__Bacteria	p__Bacteroidetes	c__Bacteroidia	o__Bacteroidales	f__Bacteroidaceae	g__Bacteroides
OTU00073	0.0	0.0	1055.0	0.0	0.0	0.0	0.0	0.0	0.0	0.0	0.0	0.0	0.0	0.0	0.0	0.0	0.0	0.0	54.0	0.0	k__Bacteria	p__Proteobacteria	c__Gammaproteobacteria	o__Enterobacteriales	f__Enterobacteriaceae
OTU00074	60.0	35.0	25.0	0.0	0.0	173.0	90.0	507.0	70.0	0.0	0.0	60.0	2.0	0.0	0.0	0.0	30.0	2.0	4.0	0.0	k__Bacteria	p__Firmicutes	c__Clostridia	o__Clostridiales	f__Ruminococcaceae	g__Ruminococcus_1
OTU00075	227.0	1.0	30.0	0.0	0.0	90.0	586.0	7.0	35.0	0.0	0.0	30.0	0.0	0.0	14.0	1.0	26.0	0.0	0.0	0.0	k__Bacteria	p__Firmicutes	c__Clostridia	o__Clostridiales	f__Family_XIII	g__[Eubacterium]_nodatum_group
OTU00076	17.0	97.0	0.0	0.0	25.0	0.0	15.0	1.0	21.0	367.0	5.0	0.0	0.0	33.0	234.0	4.0	3.0	165.0	3.0	54.0	k__Bacteria	p__Actinobacteria	c__Actinobacteria	o__Micrococcales	f__Micrococcaceae	g__Rothia
OTU00077	0.0	0.0	0.0	0.0	0.0	0.0	0.0	0.0	0.0	0.0	0.0	0.0	23.0	1004.0	0.0	0.0	0.0	0.0	0.0	0.0	k__Bacteria	p__Firmicutes	c__Bacilli	o__Lactobacillales	f__Lactobacillaceae	g__Lactobacillus
OTU00078	0.0	0.0	0.0	0.0	0.0	0.0	0.0	0.0	0.0	1024.0	1.0	0.0	0.0	0.0	0.0	0.0	0.0	0.0	0.0	0.0	k__Bacteria	p__Proteobacteria	c__Gammaproteobacteria	o__Enterobacteriales	f__Enterobacteriaceae	g__Escherichia-Shigella
OTU00079	9.0	81.0	475.0	3.0	0.0	80.0	153.0	76.0	27.0	4.0	0.0	11.0	28.0	0.0	0.0	1.0	17.0	0.0	42.0	0.0	k__Bacteria	p__Bacteroidetes	c__Bacteroidia	o__Bacteroidales	f__Bacteroidaceae	g__Bacteroides
OTU00080	11.0	46.0	6.0	0.0	47.0	1.0	36.0	1.0	18.0	11.0	1.0	1.0	0.0	67.0	13.0	3.0	7.0	421.0	12.0	262.0	k__Bacteria	p__Firmicutes	c__Bacilli	o__Lactobacillales	f__Streptococcaceae	g__Streptococcus	s__Streptococcus_sp._GDLAMI-SD2
OTU00081	299.0	45.0	6.0	0.0	0.0	151.0	385.0	3.0	1.0	0.0	0.0	0.0	0.0	0.0	0.0	0.0	16.0	0.0	54.0	0.0	k__Bacteria	p__Firmicutes	c__Clostridia	o__Clostridiales	f__Ruminococcaceae
OTU00082	0.0	0.0	0.0	0.0	0.0	0.0	0.0	0.0	0.0	0.0	0.0	0.0	0.0	0.0	0.0	0.0	914.0	0.0	0.0	0.0	k__Bacteria	p__Verrucomicrobia	c__Verrucomicrobiae	o__Verrucomicrobiales	f__Verrucomicrobiaceae	g__Akkermansia	s__uncultured_organism
OTU00083	24.0	5.0	12.0	24.0	0.0	86.0	93.0	178.0	102.0	7.0	0.0	28.0	261.0	0.0	4.0	17.0	37.0	0.0	35.0	1.0	k__Bacteria	p__Bacteroidetes	c__Bacteroidia	o__Bacteroidales
OTU00084	24.0	115.0	34.0	5.0	0.0	0.0	58.0	16.0	12.0	147.0	0.0	0.0	2.0	0.0	63.0	27.0	387.0	0.0	6.0	0.0	k__Bacteria	p__Firmicutes	c__Erysipelotrichia	o__Erysipelotrichales	f__Erysipelotrichaceae	g__Erysipelatoclostridium
OTU00085	0.0	888.0	0.0	0.0	0.0	0.0	0.0	0.0	0.0	0.0	0.0	0.0	0.0	0.0	0.0	0.0	0.0	0.0	0.0	0.0	k__Bacteria	p__Bacteroidetes	c__Bacteroidia	o__Bacteroidales	f__Bacteroidaceae	g__Bacteroides	s__Bacteroides_sartorii
OTU00086	0.0	0.0	10.0	12.0	478.0	8.0	0.0	0.0	0.0	0.0	1.0	0.0	0.0	148.0	5.0	0.0	5.0	95.0	2.0	109.0	k__Bacteria	p__Firmicutes	c__Clostridia	o__Clostridiales	f__Clostridiaceae_1	g__Clostridium_sensu_stricto_1	s__uncultured_bacterium
OTU00087	7.0	61.0	49.0	9.0	0.0	38.0	22.0	320.0	1.0	9.0	1.0	92.0	39.0	1.0	28.0	24.0	137.0	2.0	7.0	0.0	k__Bacteria	p__Bacteroidetes	c__Bacteroidia	o__Bacteroidales	f__Bacteroidales_S24-7_group	g__uncultured_bacterium	s__uncultured_bacterium
OTU00088	118.0	34.0	73.0	2.0	0.0	29.0	405.0	27.0	64.0	3.0	0.0	32.0	1.0	0.0	1.0	0.0	24.0	0.0	34.0	0.0	k__Bacteria	p__Bacteroidetes	c__Bacteroidia	o__Bacteroidales	f__Bacteroidaceae	g__Bacteroides
OTU00089	0.0	0.0	0.0	0.0	0.0	0.0	818.0	0.0	0.0	0.0	0.0	0.0	0.0	0.0	0.0	0.0	0.0	0.0	0.0	0.0	k__Bacteria	p__Proteobacteria	c__Gammaproteobacteria	o__Enterobacteriales	f__Enterobacteriaceae	g__Escherichia-Shigella
OTU00090	15.0	285.0	15.0	7.0	0.0	8.0	70.0	12.0	87.0	7.0	0.0	19.0	0.0	1.0	18.0	139.0	67.0	20.0	37.0	0.0	k__Bacteria	p__Actinobacteria	c__Coriobacteriia	o__Coriobacteriales	f__Coriobacteriaceae	g__Enterorhabdus	s__mouse_gut_metagenome
OTU00091	19.0	248.0	51.0	1.0	1.0	117.0	72.0	102.0	0.0	3.0	0.0	39.0	0.0	0.0	4.0	0.0	108.0	0.0	38.0	0.0	k__Bacteria	p__Bacteroidetes	c__Bacteroidia	o__Bacteroidales	f__Bacteroidaceae	g__Bacteroides
OTU00092	87.0	53.0	35.0	0.0	0.0	21.0	180.0	25.0	146.0	1.0	0.0	55.0	1.0	0.0	1.0	17.0	20.0	51.0	104.0	1.0	k__Bacteria	p__Bacteroidetes	c__Bacteroidia	o__Bacteroidales	f__Bacteroidales_S24-7_group	g__uncultured_bacterium	s__uncultured_bacterium
OTU00093	0.0	0.0	52.0	1.0	0.0	14.0	2.0	671.0	17.0	2.0	0.0	0.0	5.0	0.0	0.0	0.0	13.0	0.0	5.0	0.0	k__Bacteria	p__Bacteroidetes	c__Bacteroidia	o__Bacteroidales	f__Bacteroidaceae	g__Bacteroides
OTU00094	0.0	0.0	0.0	0.0	0.0	0.0	779.0	0.0	0.0	0.0	0.0	0.0	0.0	0.0	0.0	0.0	0.0	0.0	0.0	0.0	k__Bacteria	p__Proteobacteria	c__Gammaproteobacteria	o__Enterobacteriales	f__Enterobacteriaceae	g__Escherichia-Shigella
OTU00095	39.0	70.0	27.0	0.0	0.0	52.0	435.0	61.0	16.0	1.0	0.0	1.0	0.0	0.0	1.0	1.0	24.0	0.0	37.0	0.0	k__Bacteria	p__Firmicutes	c__Clostridia	o__Clostridiales	f__Clostridiaceae_1
OTU00096	0.0	0.0	0.0	0.0	0.0	722.0	0.0	0.0	0.0	0.0	0.0	0.0	0.0	0.0	0.0	0.0	0.0	0.0	0.0	0.0	k__Bacteria	p__Proteobacteria	c__Gammaproteobacteria	o__Enterobacteriales	f__Enterobacteriaceae	g__Escherichia-Shigella
OTU00097	2.0	32.0	5.0	3.0	0.0	23.0	21.0	491.0	11.0	20.0	0.0	2.0	4.0	0.0	65.0	2.0	23.0	0.0	8.0	0.0	k__Bacteria	p__Proteobacteria	c__Gammaproteobacteria	o__Enterobacteriales	f__Enterobacteriaceae
OTU00098	0.0	0.0	681.0	0.0	0.0	0.0	0.0	0.0	0.0	0.0	0.0	0.0	0.0	0.0	0.0	0.0	0.0	0.0	0.0	0.0	k__Bacteria	p__Bacteroidetes	c__Bacteroidia	o__Bacteroidales	f__Bacteroidaceae	g__Bacteroides
OTU00099	17.0	525.0	21.0	1.0	0.0	0.0	0.0	21.0	18.0	1.0	0.0	1.0	2.0	0.0	3.0	1.0	38.0	0.0	29.0	0.0	k__Bacteria	p__Bacteroidetes	c__Bacteroidia	o__Bacteroidales	f__Bacteroidaceae	g__Bacteroides
OTU00100	1.0	0.0	0.0	0.0	0.0	0.0	0.0	0.0	0.0	35.0	0.0	0.0	0.0	0.0	625.0	0.0	0.0	0.0	2.0	0.0	k__Bacteria	p__Firmicutes	c__Erysipelotrichia	o__Erysipelotrichales	f__Erysipelotrichaceae	g__uncultured	s__unidentified
OTU00101	1.0	4.0	2.0	0.0	13.0	0.0	2.0	0.0	0.0	4.0	3.0	0.0	0.0	71.0	11.0	204.0	1.0	273.0	6.0	64.0	k__Bacteria	p__Firmicutes	c__Bacilli	o__Lactobacillales	f__Aerococcaceae	g__Globicatella	s__Globicatella_sp._canine_oral_taxon_218
OTU00102	40.0	89.0	24.0	26.0	1.0	29.0	0.0	45.0	218.0	25.0	0.0	35.0	12.0	0.0	18.0	0.0	36.0	0.0	48.0	1.0	k__Bacteria
OTU00103	9.0	61.0	0.0	35.0	0.0	69.0	54.0	45.0	34.0	16.0	0.0	44.0	63.0	0.0	63.0	48.0	20.0	5.0	69.0	8.0	k__Bacteria	p__Bacteroidetes	c__Bacteroidia	o__Bacteroidales	f__Bacteroidales_S24-7_group	g__uncultured_bacterium	s__uncultured_bacterium
OTU00104	39.0	189.0	25.0	1.0	0.0	0.0	0.0	25.0	328.0	0.0	0.0	5.0	0.0	3.0	2.0	0.0	8.0	0.0	13.0	1.0	k__Bacteria	p__Firmicutes	c__Clostridia	o__Clostridiales	f__Ruminococcaceae	g__[Eubacterium]_coprostanoligenes_group	s__uncultured_organism
OTU00105	69.0	44.0	39.0	1.0	0.0	24.0	314.0	33.0	30.0	5.0	0.0	18.0	3.0	0.0	0.0	0.0	31.0	0.0	19.0	0.0	k__Bacteria
OTU00106	3.0	0.0	3.0	4.0	0.0	0.0	504.0	19.0	12.0	2.0	0.0	0.0	19.0	0.0	0.0	0.0	38.0	0.0	19.0	0.0	k__Bacteria	p__Bacteroidetes	c__Bacteroidia	o__Bacteroidales	f__Bacteroidaceae	g__Bacteroides
OTU00107	95.0	0.0	2.0	0.0	0.0	63.0	213.0	0.0	120.0	0.0	2.0	0.0	0.0	73.0	0.0	0.0	24.0	1.0	24.0	4.0	k__Bacteria	p__Proteobacteria	c__Deltaproteobacteria	o__Desulfovibrionales	f__Desulfovibrionaceae	g__Desulfovibrio	s__unidentified
OTU00108	0.0	0.0	0.0	0.0	0.0	0.0	0.0	0.0	0.0	0.0	0.0	614.0	0.0	0.0	0.0	0.0	0.0	0.0	0.0	0.0	k__Bacteria	p__Verrucomicrobia	c__Verrucomicrobiae	o__Verrucomicrobiales	f__Verrucomicrobiaceae	g__Akkermansia	s__uncultured_organism
OTU00109	2.0	0.0	17.0	4.0	0.0	7.0	9.0	0.0	0.0	300.0	3.0	3.0	44.0	2.0	103.0	101.0	3.0	0.0	12.0	0.0	k__Bacteria	p__Bacteroidetes	c__Bacteroidia	o__Bacteroidales	f__Bacteroidales_S24-7_group	g__uncultured_bacterium	s__uncultured_bacterium
OTU00110	0.0	0.0	0.0	0.0	0.0	0.0	604.0	0.0	0.0	0.0	0.0	0.0	0.0	0.0	0.0	0.0	0.0	0.0	0.0	0.0	k__Bacteria	p__Bacteroidetes	c__Bacteroidia	o__Bacteroidales	f__Bacteroidaceae	g__Bacteroides	s__Bacteroides_sartorii
OTU00111	87.0	71.0	17.0	1.0	0.0	15.0	163.0	19.0	76.0	2.0	0.0	21.0	3.0	0.0	4.0	5.0	97.0	0.0	7.0	0.0	k__Bacteria
OTU00112	37.0	18.0	204.0	8.0	0.0	19.0	30.0	43.0	0.0	0.0	0.0	1.0	1.0	0.0	98.0	0.0	107.0	0.0	14.0	0.0	k__Bacteria	p__Firmicutes	c__Clostridia	o__Clostridiales	f__Clostridiaceae_1	g__Clostridium_sensu_stricto_1
OTU00113	11.0	83.0	37.0	0.0	0.0	16.0	0.0	25.0	22.0	0.0	0.0	365.0	0.0	0.0	0.0	0.0	15.0	0.0	2.0	0.0	k__Bacteria	p__Bacteroidetes	c__Bacteroidia	o__Bacteroidales	f__Bacteroidaceae	g__Bacteroides
OTU00114	42.0	20.0	72.0	3.0	0.0	39.0	19.0	21.0	21.0	10.0	0.0	0.0	162.0	0.0	9.0	22.0	55.0	0.0	70.0	0.0	k__Bacteria	p__Bacteroidetes	c__Bacteroidia	o__Bacteroidales	f__Bacteroidales_S24-7_group	g__uncultured_bacterium	s__uncultured_bacterium
OTU00115	9.0	60.0	70.0	7.0	0.0	7.0	17.0	24.0	6.0	100.0	4.0	32.0	33.0	8.0	83.0	24.0	50.0	1.0	15.0	0.0	k__Bacteria	p__Bacteroidetes	c__Bacteroidia	o__Bacteroidales	f__Bacteroidales_S24-7_group
OTU00116	10.0	29.0	11.0	1.0	0.0	1.0	48.0	8.0	83.0	2.0	0.0	31.0	151.0	0.0	32.0	117.0	14.0	0.0	11.0	0.0	k__Bacteria	p__Firmicutes	c__Clostridia	o__Clostridiales	f__Lachnospiraceae	g__Coprococcus_1	s__uncultured_organism
OTU00117	0.0	0.0	0.0	0.0	526.0	0.0	0.0	0.0	0.0	0.0	1.0	0.0	0.0	11.0	0.0	0.0	0.0	5.0	0.0	0.0	k__Bacteria	p__Firmicutes	c__Erysipelotrichia	o__Erysipelotrichales	f__Erysipelotrichaceae	g__Turicibacter	s__uncultured_bacterium
OTU00118	15.0	18.0	13.0	0.0	0.0	190.0	195.0	50.0	0.0	0.0	0.0	0.0	0.0	0.0	0.0	0.0	9.0	0.0	44.0	0.0	k__Bacteria	p__Firmicutes	c__Clostridia	o__Clostridiales	f__Clostridiaceae_1
OTU00119	0.0	0.0	0.0	0.0	0.0	0.0	0.0	0.0	0.0	0.0	0.0	0.0	0.0	528.0	0.0	0.0	0.0	0.0	0.0	0.0	k__Bacteria	p__Firmicutes	c__Clostridia	o__Clostridiales	f__Peptostreptococcaceae
OTU00120	0.0	338.0	0.0	0.0	1.0	6.0	0.0	0.0	0.0	171.0	0.0	0.0	7.0	0.0	0.0	0.0	0.0	0.0	0.0	2.0	k__Bacteria	p__Proteobacteria	c__Gammaproteobacteria	o__Pseudomonadales	f__Moraxellaceae	g__Acinetobacter	s__Acinetobacter_baumannii
OTU00121	6.0	466.0	0.0	0.0	0.0	6.0	0.0	6.0	29.0	0.0	0.0	0.0	2.0	0.0	1.0	0.0	4.0	0.0	4.0	0.0	k__Bacteria	p__Bacteroidetes	c__Bacteroidia	o__Bacteroidales	f__Bacteroidaceae	g__Bacteroides
OTU00122	12.0	110.0	9.0	0.0	0.0	0.0	14.0	25.0	94.0	15.0	0.0	9.0	5.0	4.0	0.0	18.0	166.0	3.0	38.0	0.0	k__Bacteria	p__Firmicutes	c__Bacilli	o__Lactobacillales	f__Enterococcaceae	g__Enterococcus
OTU00123	0.0	0.0	0.0	0.0	0.0	1.0	0.0	0.0	0.0	0.0	0.0	0.0	0.0	438.0	1.0	0.0	0.0	55.0	0.0	25.0	k__Bacteria	p__Firmicutes	c__Clostridia	o__Clostridiales	f__Ruminococcaceae	g__Ruminococcaceae_UCG-014
OTU00124	0.0	0.0	0.0	0.0	0.0	0.0	0.0	0.0	0.0	0.0	0.0	0.0	0.0	0.0	0.0	0.0	517.0	0.0	0.0	0.0	k__Bacteria	p__Proteobacteria	c__Gammaproteobacteria	o__Enterobacteriales	f__Enterobacteriaceae	g__Escherichia-Shigella
OTU00125	75.0	120.0	0.0	0.0	0.0	0.0	15.0	0.0	140.0	1.0	0.0	103.0	0.0	0.0	8.0	14.0	31.0	3.0	5.0	0.0	k__Bacteria	p__Firmicutes	c__Clostridia	o__Clostridiales	f__Lachnospiraceae
OTU00126	0.0	0.0	215.0	0.0	0.0	286.0	0.0	0.0	0.0	0.0	0.0	0.0	0.0	0.0	1.0	0.0	1.0	0.0	6.0	0.0	k__Bacteria	p__Proteobacteria	c__Gammaproteobacteria	o__Enterobacteriales	f__Enterobacteriaceae	g__Citrobacter
OTU00127	116.0	87.0	7.0	0.0	0.0	0.0	0.0	15.0	0.0	0.0	0.0	68.0	0.0	79.0	1.0	0.0	38.0	0.0	88.0	0.0	k__Bacteria	p__Firmicutes	c__Clostridia	o__Clostridiales	f__Ruminococcaceae	g__[Eubacterium]_coprostanoligenes_group	s__uncultured_organism
OTU00128	0.0	495.0	0.0	0.0	0.0	0.0	0.0	0.0	0.0	0.0	0.0	0.0	0.0	0.0	0.0	0.0	0.0	0.0	0.0	0.0	k__Bacteria	p__Proteobacteria	c__Gammaproteobacteria	o__Enterobacteriales	f__Enterobacteriaceae	g__Enterobacter
OTU00129	0.0	37.0	0.0	0.0	451.0	0.0	0.0	0.0	2.0	0.0	1.0	0.0	0.0	0.0	0.0	0.0	0.0	0.0	0.0	0.0	k__Bacteria	p__Firmicutes	c__Clostridia	o__Clostridiales	f__Clostridiaceae_1	g__Clostridium_sensu_stricto_1	s__uncultured_bacterium
OTU00130	0.0	0.0	0.0	0.0	0.0	0.0	0.0	0.0	488.0	0.0	0.0	0.0	0.0	0.0	0.0	0.0	0.0	0.0	0.0	0.0	k__Bacteria	p__Firmicutes	c__Clostridia	o__Clostridiales	f__Lachnospiraceae	g__Lachnoclostridium	s__uncultured_bacterium
OTU00131	37.0	4.0	9.0	2.0	0.0	3.0	11.0	0.0	97.0	9.0	0.0	201.0	21.0	0.0	0.0	2.0	51.0	1.0	33.0	0.0	k__Bacteria	p__Bacteroidetes	c__Bacteroidia	o__Bacteroidales	f__Bacteroidales_S24-7_group	g__uncultured_bacterium	s__uncultured_bacterium
OTU00132	0.0	0.0	0.0	0.0	0.0	0.0	0.0	0.0	0.0	0.0	0.0	0.0	0.0	0.0	0.0	0.0	472.0	0.0	0.0	0.0	k__Bacteria	p__Verrucomicrobia	c__Verrucomicrobiae	o__Verrucomicrobiales	f__Verrucomicrobiaceae	g__Akkermansia	s__uncultured_organism
OTU00133	64.0	24.0	115.0	0.0	0.0	52.0	49.0	20.0	33.0	1.0	0.0	24.0	8.0	2.0	0.0	0.0	14.0	0.0	56.0	6.0	k__Bacteria	p__Bacteroidetes	c__Bacteroidia	o__Bacteroidales	f__Bacteroidales_S24-7_group	g__uncultured_bacterium	s__uncultured_bacterium
OTU00134	0.0	0.0	0.0	0.0	0.0	462.0	0.0	0.0	0.0	0.0	0.0	0.0	0.0	0.0	0.0	0.0	0.0	0.0	0.0	0.0	k__Bacteria	p__Bacteroidetes	c__Bacteroidia	o__Bacteroidales	f__Bacteroidaceae	g__Bacteroides	s__Bacteroides_sartorii
OTU00135	0.0	0.0	0.0	0.0	0.0	0.0	447.0	0.0	0.0	0.0	0.0	0.0	0.0	0.0	0.0	0.0	0.0	0.0	0.0	0.0	k__Bacteria	p__Bacteroidetes	c__Bacteroidia	o__Bacteroidales	f__Bacteroidaceae	g__Bacteroides
OTU00136	0.0	0.0	0.0	1.0	0.0	0.0	0.0	0.0	0.0	0.0	0.0	0.0	446.0	0.0	0.0	0.0	0.0	0.0	0.0	0.0	k__Bacteria	p__Firmicutes	c__Clostridia	o__Clostridiales	f__Clostridiaceae_1	g__Clostridium_sensu_stricto_16	s__Clostridium_sp._TB1
OTU00137	1.0	439.0	1.0	0.0	0.0	0.0	0.0	1.0	0.0	0.0	0.0	0.0	0.0	0.0	0.0	0.0	0.0	0.0	4.0	0.0	k__Bacteria	p__Bacteroidetes	c__Bacteroidia	o__Bacteroidales	f__Bacteroidaceae	g__Bacteroides	s__Bacteroides_acidifaciens
OTU00138	1.0	171.0	87.0	0.0	0.0	24.0	3.0	60.0	33.0	0.0	0.0	17.0	0.0	0.0	21.0	3.0	16.0	0.0	6.0	0.0	k__Bacteria	p__Bacteroidetes	c__Bacteroidia	o__Bacteroidales	f__Bacteroidaceae	g__Bacteroides	s__Bacteroides_acidifaciens
OTU00139	21.0	42.0	7.0	0.0	0.0	49.0	26.0	7.0	185.0	0.0	0.0	5.0	1.0	0.0	0.0	1.0	78.0	0.0	16.0	0.0	k__Bacteria	p__Bacteroidetes	c__Bacteroidia	o__Bacteroidales	f__Prevotellaceae	g__Prevotellaceae_UCG-001	s__uncultured_bacterium
OTU00140	0.0	0.0	0.0	15.0	19.0	0.0	0.0	0.0	0.0	3.0	36.0	0.0	2.0	337.0	6.0	0.0	0.0	16.0	0.0	2.0	k__Bacteria	p__Firmicutes	c__Clostridia	o__Clostridiales	f__Clostridiaceae_1	g__Candidatus_Arthromitus
OTU00141	0.0	0.0	431.0	0.0	0.0	0.0	0.0	0.0	0.0	0.0	0.0	0.0	0.0	0.0	0.0	0.0	0.0	0.0	0.0	0.0	k__Bacteria	p__Proteobacteria	c__Gammaproteobacteria	o__Enterobacteriales	f__Enterobacteriaceae	g__Escherichia-Shigella
OTU00142	0.0	0.0	0.0	0.0	0.0	0.0	0.0	0.0	0.0	0.0	0.0	0.0	0.0	431.0	0.0	0.0	0.0	0.0	0.0	0.0	k__Bacteria	p__Proteobacteria	c__Gammaproteobacteria	o__Pseudomonadales	f__Moraxellaceae	g__Psychrobacter
OTU00143	0.0	0.0	0.0	0.0	1.0	0.0	0.0	0.0	0.0	0.0	1.0	0.0	0.0	366.0	0.0	0.0	0.0	39.0	0.0	23.0	k__Bacteria	p__Actinobacteria	c__Coriobacteriia	o__Coriobacteriales	f__Coriobacteriaceae	g__Senegalimassilia	s__uncultured_bacterium
OTU00144	27.0	13.0	47.0	3.0	0.0	0.0	14.0	15.0	57.0	61.0	0.0	11.0	1.0	0.0	80.0	0.0	39.0	0.0	61.0	0.0	k__Bacteria	p__Proteobacteria	c__Gammaproteobacteria	o__Enterobacteriales	f__Enterobacteriaceae
OTU00145	0.0	0.0	0.0	0.0	0.0	0.0	421.0	0.0	0.0	0.0	0.0	0.0	0.0	0.0	0.0	0.0	0.0	0.0	0.0	0.0	k__Bacteria	p__Proteobacteria	c__Gammaproteobacteria	o__Enterobacteriales	f__Enterobacteriaceae
OTU00146	0.0	0.0	26.0	0.0	0.0	359.0	0.0	16.0	0.0	0.0	0.0	0.0	0.0	0.0	0.0	0.0	0.0	0.0	12.0	0.0	k__Bacteria	p__Firmicutes	c__Clostridia	o__Clostridiales	f__Ruminococcaceae	g__[Eubacterium]_coprostanoligenes_group	s__uncultured_organism
OTU00147	0.0	0.0	408.0	0.0	0.0	0.0	0.0	0.0	0.0	0.0	0.0	0.0	0.0	0.0	0.0	0.0	3.0	0.0	0.0	0.0	k__Bacteria	p__Verrucomicrobia	c__Verrucomicrobiae	o__Verrucomicrobiales	f__Verrucomicrobiaceae	g__Akkermansia	s__uncultured_organism
OTU00148	4.0	0.0	9.0	0.0	0.0	3.0	0.0	0.0	2.0	0.0	0.0	391.0	0.0	0.0	0.0	0.0	0.0	0.0	1.0	0.0	k__Bacteria	p__Bacteroidetes	c__Bacteroidia	o__Bacteroidales	f__Bacteroidaceae	g__Bacteroides	s__unidentified
OTU00149	79.0	1.0	0.0	0.0	0.0	70.0	189.0	0.0	46.0	0.0	0.0	0.0	1.0	0.0	0.0	0.0	0.0	0.0	24.0	0.0	k__Bacteria	p__Firmicutes	c__Clostridia	o__Clostridiales	f__Lachnospiraceae
OTU00150	0.0	0.0	0.0	0.0	0.0	0.0	0.0	406.0	0.0	0.0	0.0	0.0	0.0	0.0	0.0	0.0	0.0	0.0	0.0	0.0	k__Bacteria	p__Bacteroidetes	c__Bacteroidia	o__Bacteroidales	f__Bacteroidaceae	g__Bacteroides	s__Bacteroides_sartorii
OTU00151	0.0	385.0	0.0	1.0	0.0	1.0	3.0	8.0	0.0	1.0	0.0	2.0	1.0	0.0	0.0	0.0	0.0	0.0	0.0	0.0	k__Bacteria	p__Bacteroidetes	c__Bacteroidia	o__Bacteroidales	f__Bacteroidaceae	g__Bacteroides	s__Bacteroides_sartorii
OTU00152	310.0	0.0	0.0	2.0	0.0	12.0	1.0	43.0	14.0	0.0	0.0	0.0	10.0	0.0	1.0	0.0	4.0	0.0	2.0	0.0	k__Bacteria	p__Bacteroidetes	c__Bacteroidia	o__Bacteroidales	f__Bacteroidaceae	g__Bacteroides
OTU00153	0.0	0.0	0.0	0.0	0.0	0.0	0.0	0.0	0.0	0.0	0.0	0.0	0.0	0.0	398.0	0.0	0.0	0.0	0.0	0.0	k__Bacteria	p__Proteobacteria	c__Gammaproteobacteria	o__Enterobacteriales	f__Enterobacteriaceae
OTU00154	0.0	0.0	0.0	0.0	0.0	0.0	0.0	0.0	0.0	0.0	0.0	0.0	0.0	0.0	0.0	11.0	0.0	386.0	0.0	0.0	k__Bacteria	p__Firmicutes	c__Bacilli	o__Lactobacillales	f__Lactobacillaceae	g__Lactobacillus
OTU00155	0.0	0.0	0.0	0.0	0.0	0.0	395.0	0.0	0.0	0.0	0.0	0.0	0.0	0.0	0.0	0.0	0.0	0.0	0.0	0.0	k__Bacteria	p__Proteobacteria	c__Gammaproteobacteria	o__Enterobacteriales	f__Enterobacteriaceae	g__Escherichia-Shigella
OTU00156	7.0	25.0	14.0	0.0	0.0	116.0	14.0	47.0	41.0	0.0	0.0	36.0	0.0	4.0	1.0	6.0	11.0	0.0	58.0	0.0	k__Bacteria	p__Firmicutes	c__Clostridia	o__Clostridiales	f__Lachnospiraceae
OTU00157	173.0	4.0	1.0	0.0	0.0	92.0	10.0	1.0	53.0	0.0	1.0	14.0	0.0	15.0	0.0	0.0	1.0	5.0	4.0	6.0	k__Bacteria	p__Firmicutes	c__Clostridia	o__Clostridiales	f__Christensenellaceae	g__Christensenellaceae_R-7_group
OTU00158	0.0	0.0	0.0	0.0	0.0	0.0	0.0	0.0	0.0	379.0	0.0	0.0	0.0	0.0	0.0	0.0	0.0	0.0	0.0	0.0	k__Bacteria	p__Firmicutes	c__Erysipelotrichia	o__Erysipelotrichales	f__Erysipelotrichaceae	g__Erysipelatoclostridium
OTU00159	7.0	19.0	17.0	0.0	0.0	0.0	5.0	18.0	49.0	0.0	0.0	150.0	0.0	0.0	36.0	0.0	63.0	2.0	10.0	0.0	k__Bacteria	p__Firmicutes	c__Clostridia	o__Clostridiales	f__Lachnospiraceae	g__Moryella	s__uncultured_organism
OTU00160	0.0	0.0	0.0	6.0	358.0	0.0	0.0	0.0	0.0	0.0	2.0	0.0	0.0	6.0	0.0	0.0	0.0	0.0	0.0	0.0	k__Bacteria	p__Firmicutes	c__Clostridia	o__Clostridiales	f__Peptostreptococcaceae
OTU00161	7.0	1.0	219.0	7.0	0.0	15.0	7.0	0.0	6.0	1.0	0.0	46.0	4.0	0.0	0.0	0.0	17.0	0.0	42.0	0.0	k__Bacteria	p__Bacteroidetes	c__Bacteroidia	o__Bacteroidales	f__Bacteroidaceae	g__Bacteroides
OTU00162	0.0	0.0	0.0	0.0	0.0	368.0	0.0	0.0	0.0	0.0	0.0	0.0	0.0	0.0	0.0	0.0	0.0	0.0	0.0	0.0	k__Bacteria	p__Proteobacteria	c__Gammaproteobacteria	o__Enterobacteriales	f__Enterobacteriaceae	g__Escherichia-Shigella
OTU00163	5.0	40.0	0.0	6.0	0.0	16.0	16.0	113.0	15.0	29.0	0.0	1.0	14.0	0.0	54.0	6.0	31.0	0.0	20.0	0.0	k__Bacteria	p__Proteobacteria	c__Gammaproteobacteria	o__Enterobacteriales	f__Enterobacteriaceae	g__Proteus
OTU00164	0.0	0.0	1.0	0.0	0.0	0.0	0.0	0.0	0.0	0.0	107.0	0.0	0.0	256.0	0.0	0.0	0.0	0.0	0.0	0.0	k__Bacteria	p__Bacteroidetes	c__Bacteroidia	o__Bacteroidales	f__Bacteroidales_S24-7_group	g__uncultured_bacterium	s__uncultured_bacterium
OTU00165	13.0	83.0	5.0	8.0	0.0	13.0	29.0	32.0	47.0	10.0	0.0	6.0	2.0	1.0	9.0	39.0	10.0	38.0	17.0	1.0	k__Bacteria	p__Actinobacteria	c__Coriobacteriia	o__Coriobacteriales	f__Coriobacteriaceae	g__Enterorhabdus
OTU00166	363.0	0.0	0.0	0.0	0.0	0.0	0.0	0.0	0.0	0.0	0.0	0.0	0.0	0.0	0.0	0.0	0.0	0.0	0.0	0.0	k__Bacteria	p__Proteobacteria	c__Gammaproteobacteria	o__Enterobacteriales	f__Enterobacteriaceae	g__Enterobacter
OTU00167	3.0	34.0	0.0	0.0	1.0	47.0	0.0	113.0	0.0	0.0	0.0	59.0	1.0	0.0	0.0	1.0	103.0	0.0	0.0	0.0	k__Bacteria	p__Firmicutes	c__Clostridia	o__Clostridiales	f__Lachnospiraceae	g__Lachnospiraceae_NK4A136_group
OTU00168	7.0	0.0	0.0	0.0	0.0	0.0	3.0	0.0	306.0	0.0	0.0	45.0	0.0	0.0	0.0	0.0	0.0	0.0	0.0	0.0	k__Bacteria	p__Firmicutes	c__Clostridia	o__Clostridiales	f__Family_XIII	g__[Eubacterium]_nodatum_group	s__unidentified
OTU00169	38.0	20.0	79.0	35.0	0.0	12.0	14.0	54.0	10.0	0.0	0.0	11.0	9.0	0.0	10.0	0.0	12.0	0.0	55.0	0.0	k__Bacteria	p__Bacteroidetes	c__Bacteroidia	o__Bacteroidales	f__Bacteroidaceae	g__Bacteroides
OTU00170	0.0	0.0	0.0	0.0	328.0	0.0	0.0	0.0	0.0	0.0	0.0	0.0	0.0	10.0	0.0	0.0	0.0	2.0	0.0	18.0	k__Bacteria	p__Firmicutes
OTU00171	0.0	0.0	4.0	0.0	0.0	1.0	5.0	9.0	1.0	0.0	15.0	0.0	0.0	306.0	0.0	1.0	0.0	1.0	1.0	0.0	k__Bacteria	p__Firmicutes	c__Clostridia	o__Clostridiales	f__Ruminococcaceae	g__Ruminiclostridium_5	s__uncultured_bacterium
OTU00172	3.0	35.0	11.0	10.0	0.0	9.0	4.0	11.0	4.0	21.0	0.0	3.0	52.0	6.0	18.0	31.0	121.0	0.0	5.0	0.0	k__Bacteria	p__Firmicutes	c__Bacilli	o__Lactobacillales	f__Enterococcaceae	g__Enterococcus
OTU00173	28.0	0.0	36.0	0.0	0.0	0.0	231.0	21.0	16.0	1.0	0.0	0.0	10.0	0.0	1.0	0.0	0.0	0.0	0.0	0.0	k__Bacteria	p__Bacteroidetes	c__Bacteroidia	o__Bacteroidales	f__Bacteroidaceae	g__Bacteroides
OTU00174	0.0	6.0	0.0	0.0	0.0	1.0	0.0	330.0	0.0	1.0	0.0	0.0	2.0	0.0	0.0	0.0	2.0	0.0	1.0	0.0	k__Bacteria	p__Bacteroidetes	c__Bacteroidia	o__Bacteroidales	f__Bacteroidaceae	g__Bacteroides
OTU00175	0.0	0.0	0.0	0.0	0.0	0.0	0.0	0.0	0.0	0.0	0.0	0.0	0.0	0.0	0.0	0.0	0.0	0.0	0.0	342.0	k__Bacteria	p__Firmicutes	c__Clostridia	o__Clostridiales	f__Peptostreptococcaceae
OTU00176	341.0	0.0	0.0	0.0	0.0	0.0	0.0	0.0	0.0	0.0	0.0	0.0	0.0	0.0	0.0	0.0	0.0	0.0	0.0	0.0	k__Bacteria	p__Bacteroidetes	c__Bacteroidia	o__Bacteroidales	f__Bacteroidaceae	g__Bacteroides	s__Bacteroides_sartorii
OTU00177	0.0	1.0	0.0	1.0	0.0	0.0	0.0	0.0	0.0	0.0	0.0	0.0	0.0	4.0	0.0	1.0	0.0	25.0	1.0	306.0	k__Bacteria	p__Firmicutes	c__Clostridia	o__Clostridiales	f__Ruminococcaceae	g__Ruminococcaceae_UCG-014
OTU00178	0.0	0.0	0.0	0.0	0.0	0.0	0.0	0.0	0.0	0.0	2.0	0.0	0.0	287.0	0.0	0.0	0.0	39.0	0.0	2.0	k__Bacteria	p__Tenericutes	c__Mollicutes	o__Mollicutes_RF9
OTU00179	3.0	280.0	24.0	0.0	0.0	2.0	5.0	7.0	0.0	1.0	0.0	0.0	0.0	0.0	0.0	0.0	7.0	0.0	0.0	0.0	k__Bacteria	p__Bacteroidetes	c__Bacteroidia	o__Bacteroidales	f__Bacteroidaceae	g__Bacteroides
OTU00180	36.0	33.0	4.0	0.0	0.0	16.0	78.0	14.0	19.0	0.0	0.0	1.0	8.0	0.0	1.0	1.0	108.0	0.0	8.0	1.0	k__Bacteria	p__Bacteroidetes	c__Bacteroidia	o__Bacteroidales	f__Rikenellaceae	g__Rikenella	s__uncultured_bacterium
OTU00181	0.0	0.0	0.0	0.0	0.0	0.0	0.0	0.0	324.0	0.0	0.0	0.0	0.0	0.0	0.0	0.0	0.0	0.0	0.0	0.0	k__Bacteria	p__Proteobacteria	c__Gammaproteobacteria	o__Enterobacteriales	f__Enterobacteriaceae	g__Escherichia-Shigella
OTU00182	0.0	0.0	0.0	0.0	0.0	0.0	0.0	0.0	0.0	1.0	322.0	0.0	0.0	0.0	0.0	0.0	0.0	0.0	0.0	0.0	k__Bacteria	p__Firmicutes	c__Clostridia	o__Clostridiales	f__Peptostreptococcaceae
OTU00183	0.0	0.0	0.0	0.0	0.0	0.0	0.0	0.0	0.0	0.0	0.0	0.0	0.0	0.0	0.0	0.0	0.0	0.0	321.0	0.0	k__Bacteria	p__Proteobacteria	c__Gammaproteobacteria	o__Enterobacteriales	f__Enterobacteriaceae	g__Escherichia-Shigella
OTU00184	0.0	0.0	0.0	0.0	0.0	0.0	0.0	0.0	318.0	0.0	0.0	0.0	0.0	0.0	0.0	0.0	0.0	0.0	0.0	0.0	k__Bacteria	p__Proteobacteria	c__Gammaproteobacteria	o__Enterobacteriales	f__Enterobacteriaceae
OTU00185	0.0	3.0	0.0	0.0	0.0	0.0	1.0	0.0	0.0	240.0	0.0	0.0	0.0	24.0	3.0	0.0	0.0	35.0	11.0	0.0	k__Bacteria	p__Proteobacteria	c__Gammaproteobacteria	o__Pasteurellales	f__Pasteurellaceae	g__Pasteurella
OTU00186	0.0	0.0	0.0	0.0	0.0	0.0	0.0	0.0	0.0	3.0	0.0	0.0	0.0	0.0	0.0	267.0	0.0	36.0	0.0	0.0	k__Bacteria	p__Bacteroidetes	c__Bacteroidia	o__Bacteroidales	f__Bacteroidales_S24-7_group
OTU00187	0.0	21.0	19.0	0.0	0.0	4.0	4.0	48.0	19.0	1.0	0.0	4.0	0.0	0.0	2.0	14.0	168.0	0.0	1.0	0.0	k__Bacteria	p__Firmicutes	c__Erysipelotrichia	o__Erysipelotrichales	f__Erysipelotrichaceae	g__uncultured_bacterium	s__uncultured_bacterium
OTU00188	0.0	0.0	0.0	0.0	0.0	0.0	0.0	0.0	0.0	0.0	0.0	0.0	0.0	0.0	0.0	0.0	0.0	0.0	305.0	0.0	k__Bacteria	p__Bacteroidetes	c__Bacteroidia	o__Bacteroidales	f__Bacteroidaceae	g__Bacteroides	s__Bacteroides_sartorii
OTU00189	0.0	0.0	0.0	0.0	0.0	0.0	304.0	0.0	0.0	0.0	0.0	0.0	0.0	0.0	0.0	0.0	0.0	0.0	0.0	0.0	k__Bacteria	p__Verrucomicrobia	c__Verrucomicrobiae	o__Verrucomicrobiales	f__Verrucomicrobiaceae	g__Akkermansia	s__uncultured_organism
OTU00190	38.0	0.0	60.0	0.0	0.0	28.0	0.0	3.0	0.0	0.0	0.0	1.0	142.0	2.0	0.0	0.0	26.0	0.0	2.0	0.0	k__Bacteria	p__Firmicutes	c__Clostridia	o__Clostridiales	f__Clostridiaceae_1	g__Clostridium_sensu_stricto_1
OTU00191	0.0	5.0	35.0	0.0	0.0	13.0	213.0	0.0	4.0	3.0	0.0	0.0	0.0	0.0	0.0	0.0	25.0	0.0	3.0	0.0	k__Bacteria	p__Bacteroidetes	c__Bacteroidia	o__Bacteroidales	f__Bacteroidaceae	g__Bacteroides
OTU00192	0.0	0.0	0.0	0.0	0.0	0.0	0.0	0.0	0.0	0.0	0.0	298.0	0.0	0.0	0.0	0.0	0.0	0.0	0.0	0.0	k__Bacteria	p__Proteobacteria	c__Gammaproteobacteria	o__Enterobacteriales	f__Enterobacteriaceae	g__Escherichia-Shigella
OTU00193	2.0	0.0	24.0	1.0	0.0	47.0	0.0	24.0	3.0	1.0	0.0	0.0	0.0	0.0	0.0	23.0	3.0	1.0	164.0	0.0	k__Bacteria	p__Firmicutes	c__Clostridia	o__Clostridiales	f__Family_XIII	g__[Eubacterium]_nodatum_group
OTU00194	7.0	0.0	6.0	40.0	0.0	6.0	16.0	19.0	1.0	18.0	0.0	5.0	57.0	0.0	23.0	64.0	14.0	2.0	13.0	0.0	k__Bacteria	p__Bacteroidetes	c__Bacteroidia	o__Bacteroidales	f__Bacteroidales_S24-7_group	g__uncultured_bacterium	s__uncultured_bacterium
OTU00195	2.0	186.0	1.0	0.0	0.0	0.0	35.0	0.0	1.0	1.0	0.0	5.0	1.0	0.0	12.0	32.0	4.0	8.0	3.0	0.0	k__Bacteria	p__Actinobacteria	c__Coriobacteriia	o__Coriobacteriales	f__Coriobacteriaceae	g__Enterorhabdus
OTU00196	0.0	0.0	0.0	0.0	0.0	0.0	0.0	0.0	0.0	0.0	0.0	0.0	0.0	0.0	0.0	11.0	0.0	279.0	0.0	0.0	k__Bacteria	p__Firmicutes	c__Clostridia	o__Clostridiales	f__Clostridiaceae_1	g__Clostridium_sensu_stricto_1
OTU00197	0.0	0.0	0.0	157.0	0.0	0.0	0.0	0.0	6.0	0.0	0.0	0.0	127.0	0.0	0.0	0.0	0.0	0.0	0.0	0.0	k__Bacteria	p__Firmicutes	c__Clostridia	o__Clostridiales	f__Peptostreptococcaceae	g__Peptoclostridium
OTU00198	0.0	0.0	289.0	0.0	0.0	1.0	0.0	0.0	0.0	0.0	0.0	0.0	0.0	0.0	0.0	0.0	0.0	0.0	0.0	0.0	k__Bacteria	p__Firmicutes	c__Clostridia	o__Clostridiales	f__Ruminococcaceae	g__[Eubacterium]_coprostanoligenes_group	s__uncultured_organism
OTU00199	12.0	2.0	35.0	14.0	0.0	7.0	0.0	0.0	1.0	17.0	0.0	7.0	77.0	0.0	71.0	10.0	9.0	10.0	11.0	2.0	k__Bacteria	p__Bacteroidetes	c__Bacteroidia	o__Bacteroidales	f__Bacteroidales_S24-7_group	g__uncultured_Bacteroidales_bacterium	s__uncultured_Bacteroidales_bacterium
OTU00200	0.0	285.0	0.0	0.0	0.0	0.0	0.0	0.0	0.0	0.0	0.0	0.0	0.0	0.0	0.0	0.0	0.0	0.0	0.0	0.0	k__Bacteria	p__Proteobacteria	c__Gammaproteobacteria	o__Enterobacteriales	f__Enterobacteriaceae	g__Escherichia-Shigella
OTU00201	0.0	0.0	0.0	0.0	0.0	0.0	0.0	0.0	0.0	1.0	2.0	0.0	1.0	277.0	1.0	0.0	0.0	3.0	0.0	0.0	k__Bacteria	p__Firmicutes	c__Clostridia	o__Clostridiales	f__Ruminococcaceae	g__Ruminococcaceae_UCG-014
OTU00202	0.0	0.0	0.0	0.0	0.0	0.0	0.0	0.0	0.0	0.0	0.0	0.0	0.0	0.0	282.0	0.0	0.0	0.0	0.0	0.0	k__Bacteria	p__Firmicutes	c__Erysipelotrichia	o__Erysipelotrichales	f__Erysipelotrichaceae	g__Erysipelatoclostridium
OTU00203	0.0	0.0	0.0	0.0	0.0	0.0	0.0	0.0	0.0	0.0	0.0	0.0	0.0	272.0	0.0	0.0	0.0	8.0	0.0	1.0	k__Bacteria	p__Cyanobacteria	c__Melainabacteria	o__Gastranaerophilales	f__uncultured_bacterium	g__uncultured_bacterium	s__uncultured_bacterium
OTU00204	4.0	24.0	0.0	2.0	0.0	2.0	10.0	4.0	6.0	1.0	0.0	0.0	0.0	0.0	223.0	0.0	0.0	0.0	3.0	0.0	k__Bacteria	p__Firmicutes	c__Erysipelotrichia	o__Erysipelotrichales	f__Erysipelotrichaceae	g__Erysipelatoclostridium
OTU00205	5.0	12.0	3.0	9.0	0.0	31.0	42.0	114.0	16.0	2.0	0.0	6.0	0.0	0.0	0.0	4.0	25.0	1.0	8.0	0.0	k__Bacteria	p__Bacteroidetes	c__Bacteroidia	o__Bacteroidales
OTU00206	54.0	7.0	4.0	4.0	0.0	0.0	22.0	0.0	0.0	10.0	0.0	88.0	12.0	0.0	6.0	4.0	62.0	1.0	0.0	0.0	k__Bacteria	p__Bacteroidetes	c__Bacteroidia	o__Bacteroidales	f__Bacteroidales_S24-7_group	g__uncultured_bacterium	s__uncultured_bacterium
OTU00207	28.0	26.0	7.0	0.0	0.0	87.0	38.0	25.0	20.0	0.0	0.0	5.0	0.0	2.0	23.0	0.0	1.0	4.0	6.0	1.0	k__Bacteria	p__Bacteroidetes	c__Bacteroidia	o__Bacteroidales	f__Bacteroidaceae	g__Bacteroides
OTU00208	8.0	2.0	119.0	7.0	0.0	18.0	23.0	42.0	4.0	0.0	0.0	2.0	7.0	0.0	4.0	24.0	0.0	0.0	11.0	0.0	k__Bacteria	p__Bacteroidetes	c__Bacteroidia	o__Bacteroidales	f__Bacteroidales_S24-7_group	g__uncultured_bacterium	s__uncultured_bacterium
OTU00209	49.0	76.0	8.0	1.0	0.0	2.0	31.0	6.0	16.0	7.0	1.0	12.0	5.0	0.0	7.0	11.0	14.0	8.0	16.0	0.0	k__Bacteria	p__Actinobacteria	c__Coriobacteriia	o__Coriobacteriales	f__Coriobacteriaceae
OTU00210	0.0	0.0	0.0	0.0	0.0	0.0	0.0	0.0	0.0	0.0	0.0	0.0	1.0	240.0	0.0	0.0	0.0	13.0	0.0	15.0	k__Bacteria	p__Firmicutes	c__Clostridia	o__Clostridiales	f__Ruminococcaceae	g__Ruminococcaceae_UCG-014
OTU00211	2.0	3.0	0.0	9.0	0.0	0.0	0.0	0.0	0.0	252.0	0.0	0.0	0.0	0.0	0.0	0.0	2.0	0.0	0.0	0.0	k__Bacteria	p__Bacteroidetes	c__Bacteroidia	o__Bacteroidales	f__Bacteroidaceae	g__Bacteroides	s__Bacteroides_sartorii
OTU00212	0.0	0.0	266.0	0.0	0.0	0.0	0.0	0.0	0.0	0.0	0.0	0.0	0.0	0.0	0.0	0.0	0.0	0.0	0.0	0.0	k__Bacteria	p__Proteobacteria	c__Gammaproteobacteria	o__Enterobacteriales	f__Enterobacteriaceae
OTU00213	4.0	10.0	37.0	4.0	0.0	8.0	10.0	0.0	0.0	0.0	0.0	7.0	29.0	2.0	105.0	25.0	6.0	0.0	17.0	0.0	k__Bacteria	p__Bacteroidetes	c__Bacteroidia	o__Bacteroidales	f__Bacteroidales_S24-7_group	g__uncultured_bacterium	s__uncultured_bacterium
OTU00214	47.0	34.0	2.0	0.0	0.0	23.0	89.0	0.0	36.0	0.0	0.0	0.0	0.0	0.0	1.0	0.0	21.0	0.0	6.0	0.0	k__Bacteria	p__Bacteroidetes	c__Bacteroidia	o__Bacteroidales	f__Rikenellaceae	g__Alistipes	s__uncultured_bacterium
OTU00215	0.0	0.0	0.0	0.0	0.0	0.0	0.0	0.0	0.0	0.0	0.0	0.0	42.0	217.0	0.0	0.0	0.0	0.0	0.0	0.0	k__Bacteria	p__Firmicutes	c__Bacilli	o__Lactobacillales	f__Lactobacillaceae	g__Lactobacillus
OTU00216	0.0	0.0	0.0	0.0	0.0	0.0	0.0	0.0	0.0	1.0	257.0	0.0	0.0	0.0	0.0	0.0	0.0	0.0	0.0	0.0	k__Bacteria	p__Firmicutes	c__Bacilli	o__Lactobacillales	f__Lactobacillaceae	g__Lactobacillus
OTU00217	1.0	252.0	0.0	0.0	0.0	1.0	0.0	0.0	0.0	0.0	0.0	0.0	0.0	0.0	0.0	0.0	0.0	0.0	0.0	0.0	k__Bacteria	p__Firmicutes	c__Clostridia	o__Clostridiales	f__Ruminococcaceae	g__Ruminococcaceae_NK4A214_group	s__uncultured_rumen_bacterium
OTU00218	1.0	113.0	1.0	0.0	1.0	38.0	2.0	2.0	21.0	0.0	0.0	69.0	0.0	0.0	1.0	0.0	0.0	2.0	0.0	2.0	k__Bacteria	p__Firmicutes	c__Clostridia	o__Clostridiales	f__Ruminococcaceae	g__Ruminococcaceae_UCG-005	s__uncultured_bacterium
OTU00219	252.0	0.0	0.0	0.0	0.0	0.0	0.0	0.0	0.0	0.0	0.0	0.0	0.0	0.0	0.0	0.0	0.0	0.0	0.0	0.0	k__Bacteria	p__Proteobacteria	c__Gammaproteobacteria	o__Enterobacteriales	f__Enterobacteriaceae	g__Escherichia-Shigella
OTU00220	0.0	251.0	0.0	0.0	0.0	0.0	0.0	0.0	0.0	0.0	0.0	0.0	0.0	0.0	0.0	0.0	0.0	0.0	0.0	0.0	k__Bacteria	p__Proteobacteria	c__Gammaproteobacteria	o__Enterobacteriales	f__Enterobacteriaceae	g__Escherichia-Shigella
OTU00221	0.0	0.0	0.0	0.0	0.0	0.0	0.0	0.0	166.0	0.0	0.0	82.0	0.0	0.0	0.0	0.0	0.0	0.0	0.0	0.0	k__Bacteria	p__Bacteroidetes	c__Bacteroidia	o__Bacteroidales	f__Bacteroidales_S24-7_group	g__uncultured_bacterium	s__uncultured_bacterium
OTU00222	5.0	6.0	33.0	56.0	0.0	13.0	2.0	7.0	0.0	0.0	0.0	0.0	0.0	0.0	105.0	0.0	16.0	0.0	3.0	0.0	k__Bacteria	p__Firmicutes	c__Clostridia	o__Clostridiales	f__Clostridiaceae_1	g__Clostridium_sensu_stricto_1	s__Clostridium_sp._CL-2
OTU00223	4.0	0.0	131.0	0.0	0.0	13.0	0.0	1.0	0.0	0.0	0.0	1.0	0.0	0.0	89.0	0.0	0.0	0.0	6.0	1.0	k__Bacteria	p__Firmicutes	c__Erysipelotrichia	o__Erysipelotrichales	f__Erysipelotrichaceae	g__Erysipelatoclostridium
OTU00224	40.0	39.0	0.0	0.0	0.0	0.0	3.0	3.0	21.0	0.0	0.0	115.0	0.0	0.0	0.0	0.0	20.0	4.0	0.0	0.0	k__Bacteria	p__Firmicutes	c__Clostridia	o__Clostridiales	f__Lachnospiraceae	g__Lachnospiraceae_NK4B4_group	s__uncultured_bacterium
OTU00225	12.0	60.0	3.0	0.0	0.0	7.0	15.0	54.0	16.0	18.0	0.0	2.0	2.0	0.0	6.0	28.0	4.0	15.0	3.0	0.0	k__Bacteria	p__Actinobacteria	c__Coriobacteriia	o__Coriobacteriales	f__Coriobacteriaceae	g__Enterorhabdus
OTU00226	11.0	6.0	10.0	7.0	0.0	8.0	60.0	6.0	36.0	10.0	0.0	11.0	2.0	0.0	8.0	11.0	18.0	0.0	41.0	0.0	k__Bacteria	p__Actinobacteria	c__Coriobacteriia	o__Coriobacteriales	f__Coriobacteriaceae	g__Enterorhabdus	s__mouse_gut_metagenome
OTU00227	0.0	0.0	0.0	0.0	0.0	0.0	0.0	0.0	0.0	0.0	0.0	0.0	121.0	123.0	0.0	0.0	0.0	0.0	0.0	0.0	k__Bacteria	p__Actinobacteria	c__Actinobacteria	o__Bifidobacteriales	f__Bifidobacteriaceae	g__Bifidobacterium	s__Bifidobacterium_pseudolongum_PV8-2
OTU00228	84.0	4.0	0.0	0.0	0.0	2.0	85.0	13.0	3.0	0.0	0.0	3.0	0.0	0.0	14.0	0.0	1.0	0.0	16.0	19.0	k__Bacteria	p__Firmicutes	c__Clostridia	o__Clostridiales	f__Ruminococcaceae	g__Ruminococcaceae_UCG-005
OTU00229	0.0	0.0	7.0	5.0	0.0	220.0	0.0	0.0	8.0	0.0	0.0	0.0	3.0	0.0	0.0	0.0	0.0	0.0	0.0	0.0	k__Bacteria	p__Bacteroidetes	c__Bacteroidia	o__Bacteroidales	f__Bacteroidaceae	g__Bacteroides
OTU00230	0.0	0.0	0.0	0.0	0.0	0.0	0.0	0.0	0.0	0.0	0.0	0.0	0.0	242.0	0.0	0.0	0.0	0.0	0.0	0.0	k__Bacteria	p__Firmicutes	c__Erysipelotrichia	o__Erysipelotrichales	f__Erysipelotrichaceae	g__Turicibacter	s__uncultured_bacterium
OTU00231	0.0	0.0	0.0	0.0	0.0	0.0	0.0	0.0	0.0	0.0	0.0	0.0	0.0	239.0	0.0	0.0	0.0	0.0	0.0	0.0	k__Bacteria	p__Firmicutes	c__Bacilli	o__Bacillales	f__Staphylococcaceae	g__Staphylococcus
OTU00232	0.0	0.0	0.0	0.0	2.0	0.0	0.0	0.0	0.0	0.0	2.0	0.0	0.0	232.0	0.0	0.0	0.0	2.0	0.0	0.0	k__Bacteria	p__Firmicutes	c__Bacilli	o__Bacillales	f__Staphylococcaceae	g__Jeotgalicoccus	s__uncultured_bacterium
OTU00233	0.0	0.0	0.0	4.0	234.0	0.0	0.0	0.0	0.0	0.0	0.0	0.0	0.0	0.0	0.0	0.0	0.0	0.0	0.0	0.0	k__Bacteria	p__Firmicutes	c__Clostridia	o__Clostridiales	f__Peptostreptococcaceae
OTU00234	0.0	0.0	0.0	0.0	0.0	0.0	237.0	0.0	0.0	0.0	0.0	0.0	0.0	0.0	0.0	0.0	0.0	0.0	0.0	0.0	k__Bacteria	p__Verrucomicrobia	c__Verrucomicrobiae	o__Verrucomicrobiales	f__Verrucomicrobiaceae	g__Akkermansia	s__uncultured_organism
OTU00235	0.0	0.0	0.0	0.0	0.0	0.0	0.0	0.0	0.0	0.0	0.0	0.0	0.0	0.0	0.0	0.0	234.0	0.0	0.0	0.0	k__Bacteria	p__Firmicutes	c__Bacilli	o__Lactobacillales	f__Lactobacillaceae	g__Lactobacillus
OTU00236	1.0	37.0	96.0	0.0	0.0	43.0	1.0	18.0	0.0	0.0	0.0	0.0	2.0	0.0	0.0	0.0	18.0	0.0	16.0	0.0	k__Bacteria	p__Bacteroidetes	c__Bacteroidia	o__Bacteroidales	f__Bacteroidaceae	g__Bacteroides	s__uncultured_organism
OTU00237	0.0	1.0	0.0	0.0	0.0	0.0	0.0	0.0	0.0	0.0	0.0	0.0	228.0	0.0	0.0	0.0	0.0	0.0	0.0	0.0	k__Bacteria	p__Firmicutes	c__Bacilli	o__Bacillales	f__Planococcaceae	g__Lysinibacillus
OTU00238	6.0	22.0	0.0	1.0	0.0	3.0	14.0	162.0	2.0	0.0	0.0	13.0	1.0	0.0	0.0	0.0	1.0	0.0	2.0	0.0	k__Bacteria	p__Bacteroidetes	c__Bacteroidia	o__Bacteroidales	f__Bacteroidaceae	g__Bacteroides
OTU00239	220.0	0.0	0.0	0.0	0.0	4.0	0.0	2.0	0.0	0.0	0.0	0.0	0.0	0.0	0.0	0.0	1.0	0.0	0.0	0.0	k__Bacteria	p__Firmicutes	c__Clostridia	o__Clostridiales	f__Christensenellaceae	g__Christensenellaceae_R-7_group
OTU00240	0.0	0.0	226.0	0.0	0.0	0.0	0.0	0.0	0.0	0.0	0.0	0.0	0.0	0.0	0.0	0.0	0.0	0.0	0.0	0.0	k__Bacteria	p__Firmicutes	c__Clostridia	o__Clostridiales	f__Ruminococcaceae	g__[Eubacterium]_coprostanoligenes_group
OTU00241	15.0	0.0	125.0	0.0	0.0	11.0	12.0	27.0	3.0	0.0	0.0	4.0	2.0	0.0	2.0	0.0	21.0	0.0	1.0	0.0	k__Bacteria	p__Bacteroidetes	c__Bacteroidia	o__Bacteroidales	f__Bacteroidaceae	g__Bacteroides
OTU00242	0.0	0.0	0.0	0.0	0.0	0.0	0.0	0.0	223.0	0.0	0.0	0.0	0.0	0.0	0.0	0.0	0.0	0.0	0.0	0.0	k__Bacteria	p__Firmicutes	c__Clostridia	o__Clostridiales	f__Family_XIII	g__[Eubacterium]_nodatum_group
OTU00243	5.0	2.0	0.0	0.0	0.0	0.0	0.0	0.0	167.0	0.0	0.0	48.0	0.0	0.0	0.0	0.0	0.0	0.0	0.0	0.0	k__Bacteria	p__Firmicutes	c__Bacilli	o__Bacillales
OTU00244	2.0	0.0	0.0	0.0	0.0	0.0	0.0	0.0	0.0	0.0	0.0	2.0	0.0	217.0	0.0	0.0	0.0	0.0	0.0	0.0	k__Bacteria	p__Firmicutes	c__Clostridia	o__Clostridiales	f__Ruminococcaceae	g__Ruminococcaceae_UCG-014
OTU00245	220.0	0.0	0.0	0.0	0.0	0.0	0.0	0.0	0.0	0.0	0.0	0.0	0.0	0.0	0.0	0.0	0.0	0.0	0.0	0.0	k__Bacteria	p__Proteobacteria	c__Gammaproteobacteria	o__Enterobacteriales	f__Enterobacteriaceae
OTU00246	0.0	0.0	0.0	0.0	0.0	0.0	0.0	0.0	0.0	0.0	0.0	0.0	0.0	1.0	0.0	1.0	0.0	133.0	0.0	80.0	k__Bacteria	p__Tenericutes	c__Mollicutes	o__Mollicutes_RF9
OTU00247	17.0	35.0	0.0	0.0	0.0	7.0	29.0	0.0	25.0	0.0	0.0	17.0	0.0	0.0	0.0	0.0	82.0	0.0	2.0	1.0	k__Bacteria	p__Bacteroidetes	c__Bacteroidia	o__Bacteroidales	f__Porphyromonadaceae	g__Odoribacter	s__uncultured_bacterium
OTU00248	0.0	0.0	0.0	0.0	0.0	0.0	0.0	0.0	0.0	0.0	0.0	0.0	0.0	0.0	0.0	0.0	213.0	0.0	0.0	0.0	k__Bacteria	p__Verrucomicrobia	c__Verrucomicrobiae	o__Verrucomicrobiales	f__Verrucomicrobiaceae	g__Akkermansia	s__uncultured_organism
OTU00249	2.0	32.0	9.0	0.0	0.0	2.0	20.0	2.0	0.0	0.0	0.0	141.0	0.0	0.0	2.0	0.0	0.0	1.0	2.0	0.0	k__Bacteria	p__Firmicutes	c__Clostridia	o__Clostridiales	f__Ruminococcaceae	g__Ruminococcaceae_UCG-005	s__uncultured_bacterium
OTU00250	4.0	38.0	0.0	0.0	1.0	4.0	7.0	5.0	2.0	16.0	0.0	4.0	4.0	4.0	89.0	20.0	2.0	7.0	1.0	3.0	k__Bacteria	p__Firmicutes	c__Clostridia	o__Clostridiales	f__Peptococcaceae	g__uncultured	s__uncultured_bacterium
OTU00251	28.0	26.0	23.0	0.0	0.0	0.0	5.0	5.0	32.0	12.0	0.0	3.0	2.0	1.0	1.0	0.0	65.0	0.0	8.0	0.0	k__Bacteria	p__Firmicutes	c__Clostridia	o__Clostridiales	f__Lachnospiraceae	g__Blautia
OTU00252	2.0	207.0	0.0	0.0	0.0	0.0	0.0	0.0	0.0	0.0	0.0	0.0	0.0	0.0	0.0	0.0	0.0	0.0	0.0	0.0	k__Bacteria
OTU00253	4.0	4.0	165.0	4.0	0.0	6.0	0.0	0.0	2.0	2.0	0.0	3.0	9.0	0.0	0.0	0.0	3.0	0.0	7.0	0.0	k__Bacteria	p__Bacteroidetes	c__Bacteroidia	o__Bacteroidales	f__Bacteroidaceae	g__Bacteroides	s__Bacteroides_sartorii
OTU00254	0.0	92.0	0.0	1.0	0.0	1.0	10.0	13.0	2.0	20.0	0.0	3.0	4.0	2.0	5.0	0.0	26.0	0.0	30.0	0.0	k__Bacteria	p__Firmicutes	c__Bacilli	o__Lactobacillales	f__Enterococcaceae	g__Enterococcus
OTU00255	0.0	0.0	0.0	0.0	0.0	0.0	204.0	0.0	0.0	0.0	0.0	0.0	0.0	0.0	0.0	0.0	3.0	0.0	0.0	0.0	k__Bacteria	p__Proteobacteria	c__Deltaproteobacteria	o__Desulfovibrionales	f__Desulfovibrionaceae	g__Desulfovibrio	s__unidentified
OTU00256	206.0	0.0	0.0	0.0	0.0	0.0	0.0	0.0	0.0	0.0	0.0	0.0	0.0	0.0	0.0	0.0	0.0	0.0	0.0	0.0	k__Bacteria	p__Bacteroidetes	c__Bacteroidia	o__Bacteroidales	f__Bacteroidaceae	g__Bacteroides	s__Bacteroides_sartorii
OTU00257	23.0	3.0	18.0	5.0	0.0	20.0	12.0	2.0	9.0	33.0	0.0	13.0	23.0	0.0	0.0	4.0	20.0	1.0	20.0	0.0	k__Bacteria	p__Bacteroidetes	c__Bacteroidia	o__Bacteroidales	f__Bacteroidales_S24-7_group	g__uncultured_bacterium	s__uncultured_bacterium
OTU00258	0.0	46.0	2.0	0.0	0.0	0.0	22.0	4.0	31.0	54.0	0.0	2.0	0.0	1.0	20.0	10.0	10.0	1.0	1.0	1.0	k__Bacteria	p__Firmicutes	c__Erysipelotrichia	o__Erysipelotrichales	f__Erysipelotrichaceae	g__Incertae_Sedis
OTU00259	0.0	0.0	0.0	0.0	0.0	0.0	0.0	0.0	205.0	0.0	0.0	0.0	0.0	0.0	0.0	0.0	0.0	0.0	0.0	0.0	k__Bacteria	p__Bacteroidetes	c__Bacteroidia	o__Bacteroidales	f__Bacteroidaceae	g__Bacteroides	s__Bacteroides_sartorii
OTU00260	3.0	9.0	6.0	0.0	0.0	0.0	0.0	1.0	40.0	1.0	0.0	123.0	0.0	0.0	0.0	0.0	17.0	0.0	4.0	0.0	k__Bacteria	p__Firmicutes	c__Clostridia	o__Clostridiales	f__Lachnospiraceae	g__Moryella	s__uncultured_organism
OTU00261	0.0	11.0	1.0	15.0	0.0	0.0	1.0	113.0	8.0	22.0	0.0	0.0	4.0	0.0	8.0	0.0	9.0	0.0	10.0	0.0	k__Bacteria	p__Verrucomicrobia	c__Verrucomicrobiae	o__Verrucomicrobiales	f__Verrucomicrobiaceae	g__Akkermansia	s__uncultured_organism
OTU00262	32.0	2.0	11.0	0.0	0.0	0.0	3.0	0.0	0.0	44.0	0.0	0.0	0.0	0.0	74.0	29.0	0.0	0.0	6.0	0.0	k__Bacteria	p__Bacteroidetes	c__Bacteroidia	o__Bacteroidales	f__Bacteroidales_S24-7_group
OTU00263	1.0	9.0	62.0	0.0	0.0	7.0	18.0	4.0	1.0	1.0	0.0	7.0	6.0	0.0	54.0	7.0	5.0	0.0	18.0	0.0	k__Bacteria	p__Firmicutes	c__Clostridia	o__Clostridiales	f__Ruminococcaceae	g__Anaerotruncus	s__uncultured_organism
OTU00264	8.0	15.0	5.0	0.0	0.0	92.0	11.0	26.0	5.0	0.0	0.0	0.0	0.0	2.0	8.0	7.0	11.0	0.0	9.0	1.0	k__Bacteria	p__Firmicutes	c__Clostridia	o__Clostridiales	f__Lachnospiraceae
OTU00265	0.0	156.0	9.0	0.0	0.0	0.0	0.0	24.0	1.0	0.0	0.0	0.0	0.0	0.0	0.0	0.0	4.0	0.0	4.0	0.0	k__Bacteria	p__Bacteroidetes	c__Bacteroidia	o__Bacteroidales	f__Bacteroidaceae	g__Bacteroides
OTU00266	1.0	4.0	2.0	0.0	0.0	0.0	1.0	10.0	0.0	0.0	0.0	175.0	0.0	0.0	0.0	0.0	4.0	0.0	0.0	0.0	k__Bacteria	p__Firmicutes	c__Clostridia	o__Clostridiales	f__Ruminococcaceae	g__[Eubacterium]_coprostanoligenes_group	s__uncultured_bacterium
OTU00267	0.0	22.0	1.0	0.0	0.0	3.0	0.0	0.0	154.0	0.0	0.0	17.0	0.0	0.0	0.0	0.0	0.0	0.0	0.0	0.0	k__Bacteria	p__Firmicutes	c__Clostridia	o__Clostridiales	f__Christensenellaceae	g__Christensenellaceae_R-7_group
OTU00268	5.0	14.0	11.0	0.0	0.0	3.0	98.0	30.0	7.0	0.0	0.0	11.0	1.0	0.0	1.0	1.0	3.0	0.0	10.0	0.0	k__Bacteria	p__Bacteroidetes	c__Bacteroidia	o__Bacteroidales	f__Bacteroidaceae	g__Bacteroides
OTU00269	0.0	0.0	0.0	0.0	0.0	0.0	0.0	0.0	0.0	0.0	3.0	0.0	0.0	191.0	0.0	0.0	0.0	0.0	0.0	0.0	k__Bacteria	p__Bacteroidetes	c__Bacteroidia	o__Bacteroidales	f__Bacteroidales_S24-7_group
OTU00270	1.0	40.0	0.0	0.0	0.0	9.0	0.0	110.0	1.0	1.0	0.0	7.0	0.0	0.0	9.0	0.0	4.0	0.0	12.0	0.0	k__Bacteria	p__Firmicutes	c__Clostridia	o__Clostridiales	f__Ruminococcaceae
OTU00271	5.0	15.0	25.0	21.0	0.0	35.0	7.0	8.0	1.0	11.0	0.0	34.0	13.0	0.0	2.0	3.0	5.0	0.0	8.0	0.0	k__Bacteria	p__Bacteroidetes	c__Bacteroidia	o__Bacteroidales
OTU00272	8.0	11.0	12.0	0.0	0.0	14.0	1.0	0.0	2.0	39.0	1.0	3.0	10.0	6.0	22.0	21.0	6.0	0.0	35.0	1.0	k__Bacteria	p__Bacteroidetes	c__Bacteroidia	o__Bacteroidales	f__Bacteroidales_S24-7_group	g__uncultured_Bacteroidales_bacterium	s__uncultured_Bacteroidales_bacterium
OTU00273	0.0	0.0	0.0	0.0	0.0	0.0	0.0	0.0	0.0	0.0	0.0	192.0	0.0	0.0	0.0	0.0	0.0	0.0	0.0	0.0	k__Bacteria	p__Firmicutes	c__Clostridia	o__Clostridiales	f__Ruminococcaceae	g__[Eubacterium]_coprostanoligenes_group
OTU00274	0.0	0.0	0.0	0.0	0.0	191.0	0.0	0.0	0.0	0.0	0.0	0.0	0.0	0.0	0.0	0.0	0.0	0.0	0.0	0.0	k__Bacteria	p__Bacteroidetes	c__Bacteroidia	o__Bacteroidales	f__Bacteroidaceae	g__Bacteroides	s__Bacteroides_sartorii
OTU00275	0.0	0.0	0.0	0.0	0.0	0.0	0.0	0.0	0.0	0.0	0.0	0.0	183.0	7.0	0.0	0.0	0.0	0.0	0.0	0.0	k__Bacteria	p__Bacteroidetes	c__Bacteroidia	o__Bacteroidales	f__Bacteroidales_S24-7_group	g__uncultured_bacterium	s__uncultured_bacterium
OTU00276	31.0	27.0	0.0	0.0	0.0	17.0	33.0	20.0	20.0	0.0	0.0	2.0	0.0	0.0	1.0	0.0	33.0	0.0	6.0	0.0	k__Bacteria	p__Bacteroidetes	c__Bacteroidia	o__Bacteroidales	f__Rikenellaceae	g__Alistipes
OTU00277	8.0	9.0	8.0	0.0	0.0	11.0	18.0	11.0	0.0	5.0	0.0	13.0	32.0	0.0	27.0	23.0	8.0	0.0	17.0	0.0	k__Bacteria	p__Firmicutes	c__Clostridia	o__Clostridiales	f__Lachnospiraceae	g__Coprococcus_1	s__uncultured_organism
OTU00278	0.0	0.0	0.0	0.0	0.0	0.0	0.0	0.0	0.0	0.0	0.0	0.0	0.0	0.0	0.0	158.0	0.0	31.0	0.0	0.0	k__Bacteria	p__Bacteroidetes	c__Bacteroidia	o__Bacteroidales	f__Bacteroidales_S24-7_group	g__uncultured_bacterium	s__uncultured_bacterium
OTU00279	0.0	0.0	0.0	1.0	0.0	0.0	5.0	0.0	1.0	0.0	0.0	0.0	0.0	179.0	1.0	0.0	0.0	0.0	0.0	0.0	k__Bacteria	p__Firmicutes	c__Bacilli	o__Bacillales	f__Staphylococcaceae	g__Staphylococcus
OTU00280	0.0	0.0	0.0	0.0	0.0	0.0	0.0	0.0	0.0	0.0	0.0	0.0	185.0	0.0	0.0	0.0	0.0	0.0	0.0	0.0	k__Bacteria	p__Proteobacteria	c__Gammaproteobacteria	o__Enterobacteriales	f__Enterobacteriaceae	g__Enterobacter
OTU00281	1.0	143.0	1.0	0.0	0.0	3.0	1.0	1.0	17.0	0.0	0.0	5.0	0.0	0.0	4.0	0.0	9.0	0.0	0.0	0.0	k__Bacteria	p__Firmicutes	c__Clostridia	o__Clostridiales	f__Family_XIII
OTU00282	0.0	0.0	0.0	0.0	0.0	0.0	0.0	0.0	0.0	0.0	0.0	0.0	184.0	0.0	0.0	0.0	0.0	0.0	0.0	0.0	k__Bacteria	p__Bacteroidetes	c__Bacteroidia	o__Bacteroidales	f__Bacteroidales_S24-7_group	g__uncultured_bacterium	s__uncultured_bacterium
OTU00283	0.0	9.0	0.0	0.0	0.0	0.0	0.0	167.0	0.0	0.0	0.0	4.0	4.0	0.0	0.0	0.0	0.0	0.0	0.0	0.0	k__Bacteria	p__Firmicutes	c__Clostridia	o__Clostridiales	f__Clostridiaceae_2	g__Alkaliphilus	s__Alkaliphilus_oremlandii
OTU00284	0.0	0.0	0.0	0.0	0.0	0.0	0.0	0.0	0.0	183.0	0.0	0.0	0.0	0.0	0.0	0.0	0.0	0.0	0.0	0.0	k__Bacteria	p__Firmicutes	c__Erysipelotrichia	o__Erysipelotrichales	f__Erysipelotrichaceae	g__uncultured	s__unidentified
OTU00285	5.0	11.0	1.0	2.0	0.0	0.0	10.0	1.0	11.0	0.0	0.0	1.0	1.0	13.0	2.0	5.0	20.0	91.0	8.0	0.0	k__Bacteria	p__Actinobacteria	c__Coriobacteriia	o__Coriobacteriales	f__Coriobacteriaceae
OTU00286	0.0	0.0	0.0	0.0	0.0	0.0	0.0	0.0	0.0	0.0	0.0	0.0	0.0	0.0	0.0	0.0	181.0	0.0	0.0	0.0	k__Bacteria	p__Proteobacteria	c__Gammaproteobacteria	o__Enterobacteriales	f__Enterobacteriaceae
OTU00287	14.0	17.0	6.0	0.0	0.0	9.0	31.0	4.0	11.0	0.0	0.0	0.0	0.0	1.0	0.0	0.0	36.0	0.0	52.0	0.0	k__Bacteria	p__Firmicutes	c__Clostridia	o__Clostridiales	f__Ruminococcaceae	g__Anaerotruncus	s__uncultured_bacterium
OTU00288	4.0	0.0	0.0	0.0	0.0	1.0	0.0	172.0	0.0	0.0	0.0	0.0	0.0	0.0	0.0	0.0	0.0	0.0	1.0	0.0	k__Bacteria	p__Firmicutes	c__Clostridia	o__Clostridiales	f__Ruminococcaceae	g__[Eubacterium]_coprostanoligenes_group	s__uncultured_organism
OTU00289	1.0	2.0	0.0	0.0	0.0	0.0	0.0	0.0	0.0	0.0	0.0	0.0	0.0	0.0	4.0	0.0	168.0	0.0	3.0	0.0	k__Bacteria	p__Firmicutes	c__Erysipelotrichia	o__Erysipelotrichales	f__Erysipelotrichaceae	g__Candidatus_Stoquefichus	s__uncultured_bacterium
OTU00290	3.0	6.0	8.0	0.0	0.0	9.0	2.0	0.0	5.0	40.0	0.0	28.0	7.0	3.0	17.0	22.0	6.0	0.0	19.0	1.0	k__Bacteria	p__Bacteroidetes	c__Bacteroidia	o__Bacteroidales	f__Bacteroidales_S24-7_group
OTU00291	0.0	0.0	0.0	0.0	0.0	0.0	0.0	0.0	9.0	0.0	0.0	160.0	4.0	0.0	0.0	0.0	0.0	0.0	0.0	0.0	k__Bacteria	p__Verrucomicrobia	c__Verrucomicrobiae	o__Verrucomicrobiales	f__Verrucomicrobiaceae	g__Akkermansia	s__uncultured_organism
OTU00292	0.0	0.0	13.0	0.0	0.0	0.0	0.0	0.0	0.0	0.0	0.0	0.0	0.0	0.0	0.0	0.0	159.0	1.0	0.0	0.0	k__Bacteria	p__Firmicutes	c__Clostridia	o__Clostridiales	f__Ruminococcaceae	g__Ruminiclostridium_9
OTU00293	31.0	4.0	17.0	3.0	0.0	13.0	39.0	6.0	16.0	3.0	0.0	1.0	3.0	0.0	2.0	0.0	25.0	0.0	9.0	0.0	k__Bacteria	p__Bacteroidetes	c__Bacteroidia	o__Bacteroidales	f__Porphyromonadaceae	g__Parabacteroides
OTU00294	9.0	9.0	36.0	0.0	0.0	7.0	8.0	5.0	2.0	4.0	0.0	48.0	16.0	0.0	0.0	1.0	0.0	0.0	27.0	0.0	k__Bacteria	p__Bacteroidetes	c__Bacteroidia	o__Bacteroidales
OTU00295	1.0	0.0	9.0	0.0	0.0	135.0	3.0	8.0	0.0	3.0	0.0	5.0	0.0	0.0	0.0	6.0	0.0	0.0	2.0	0.0	k__Bacteria	p__Bacteroidetes	c__Bacteroidia	o__Bacteroidales	f__Bacteroidales_S24-7_group	g__uncultured_bacterium	s__uncultured_bacterium
OTU00296	1.0	2.0	29.0	0.0	0.0	41.0	39.0	7.0	0.0	0.0	0.0	0.0	0.0	0.0	0.0	0.0	0.0	0.0	52.0	0.0	k__Bacteria	p__Bacteroidetes	c__Bacteroidia	o__Bacteroidales	f__Bacteroidales_S24-7_group	g__uncultured_bacterium	s__uncultured_bacterium
OTU00297	3.0	8.0	3.0	0.0	0.0	2.0	139.0	12.0	0.0	0.0	0.0	0.0	0.0	0.0	0.0	0.0	3.0	0.0	0.0	0.0	k__Bacteria	p__Firmicutes	c__Clostridia	o__Clostridiales	f__Clostridiaceae_1
OTU00298	12.0	34.0	0.0	0.0	0.0	7.0	54.0	8.0	35.0	0.0	0.0	7.0	0.0	0.0	0.0	0.0	9.0	0.0	3.0	0.0	k__Bacteria	p__Bacteroidetes	c__Bacteroidia	o__Bacteroidales	f__Rikenellaceae	g__Alistipes	s__uncultured_bacterium
OTU00299	0.0	0.0	0.0	0.0	0.0	0.0	0.0	0.0	0.0	0.0	0.0	0.0	169.0	0.0	0.0	0.0	0.0	0.0	0.0	0.0	k__Bacteria	p__Verrucomicrobia	c__Verrucomicrobiae	o__Verrucomicrobiales	f__Verrucomicrobiaceae	g__Akkermansia	s__uncultured_organism
OTU00300	0.0	5.0	0.0	0.0	0.0	1.0	0.0	1.0	0.0	1.0	0.0	0.0	0.0	0.0	160.0	0.0	0.0	0.0	0.0	0.0	k__Bacteria	p__Verrucomicrobia	c__Verrucomicrobiae	o__Verrucomicrobiales	f__Verrucomicrobiaceae	g__Akkermansia	s__uncultured_organism
OTU00301	0.0	0.0	0.0	0.0	0.0	0.0	0.0	0.0	168.0	0.0	0.0	0.0	0.0	0.0	0.0	0.0	0.0	0.0	0.0	0.0	k__Bacteria	p__Verrucomicrobia	c__Verrucomicrobiae	o__Verrucomicrobiales	f__Verrucomicrobiaceae	g__Akkermansia	s__uncultured_organism
OTU00302	0.0	16.0	0.0	9.0	0.0	14.0	17.0	27.0	22.0	7.0	0.0	6.0	25.0	0.0	1.0	3.0	9.0	0.0	11.0	0.0	k__Bacteria	p__Bacteroidetes	c__Bacteroidia	o__Bacteroidales	f__Bacteroidaceae	g__Bacteroides
OTU00303	0.0	0.0	0.0	0.0	1.0	0.0	0.0	0.0	0.0	0.0	0.0	0.0	0.0	40.0	0.0	0.0	0.0	57.0	0.0	69.0	k__Bacteria	p__Tenericutes	c__Mollicutes	o__Mollicutes_RF9	f__uncultured_Lachnospiraceae_bacterium	g__uncultured_Lachnospiraceae_bacterium	s__uncultured_Lachnospiraceae_bacterium
OTU00304	0.0	0.0	0.0	0.0	166.0	0.0	0.0	0.0	0.0	0.0	0.0	0.0	0.0	0.0	0.0	0.0	0.0	0.0	0.0	0.0	k__Bacteria	p__Firmicutes	c__Clostridia	o__Clostridiales	f__Peptostreptococcaceae
OTU00305	0.0	0.0	0.0	0.0	0.0	0.0	0.0	0.0	0.0	0.0	0.0	0.0	0.0	0.0	0.0	0.0	0.0	0.0	165.0	0.0	k__Bacteria	p__Proteobacteria	c__Gammaproteobacteria	o__Enterobacteriales	f__Enterobacteriaceae	g__Escherichia-Shigella
OTU00306	0.0	0.0	0.0	0.0	0.0	0.0	0.0	0.0	0.0	164.0	1.0	0.0	0.0	0.0	0.0	0.0	0.0	0.0	0.0	0.0	k__Bacteria	p__Bacteroidetes	c__Bacteroidia	o__Bacteroidales	f__Bacteroidales_S24-7_group
OTU00307	0.0	0.0	0.0	0.0	0.0	0.0	0.0	0.0	0.0	0.0	5.0	0.0	0.0	160.0	0.0	0.0	0.0	0.0	0.0	0.0	k__Bacteria	p__Cyanobacteria	c__Melainabacteria	o__Gastranaerophilales	f__uncultured_bacterium	g__uncultured_bacterium	s__uncultured_bacterium
OTU00308	0.0	0.0	0.0	0.0	0.0	0.0	0.0	0.0	0.0	0.0	0.0	0.0	0.0	0.0	0.0	0.0	165.0	0.0	0.0	0.0	k__Bacteria	p__Verrucomicrobia	c__Verrucomicrobiae	o__Verrucomicrobiales	f__Verrucomicrobiaceae	g__Akkermansia	s__uncultured_organism
OTU00309	1.0	130.0	3.0	0.0	0.0	2.0	7.0	5.0	0.0	0.0	0.0	3.0	1.0	0.0	0.0	0.0	11.0	0.0	1.0	0.0	k__Bacteria	p__Bacteroidetes	c__Bacteroidia	o__Bacteroidales	f__Bacteroidaceae	g__Bacteroides
OTU00310	0.0	0.0	0.0	0.0	0.0	0.0	0.0	0.0	0.0	0.0	0.0	0.0	65.0	99.0	0.0	0.0	0.0	0.0	0.0	0.0	k__Bacteria	p__Actinobacteria	c__Actinobacteria	o__Bifidobacteriales	f__Bifidobacteriaceae	g__Bifidobacterium	s__Bifidobacterium_pseudolongum_PV8-2
OTU00311	0.0	0.0	0.0	0.0	0.0	163.0	0.0	0.0	0.0	0.0	0.0	0.0	0.0	0.0	0.0	0.0	0.0	0.0	0.0	0.0	k__Bacteria	p__Proteobacteria	c__Gammaproteobacteria	o__Enterobacteriales	f__Enterobacteriaceae	g__Enterobacter
OTU00312	0.0	0.0	0.0	0.0	0.0	0.0	0.0	0.0	0.0	0.0	0.0	163.0	0.0	0.0	0.0	0.0	0.0	0.0	0.0	0.0	k__Bacteria	p__Firmicutes	c__Clostridia	o__Clostridiales	f__Family_XIII	g__[Eubacterium]_nodatum_group
OTU00313	162.0	0.0	0.0	0.0	0.0	0.0	0.0	0.0	0.0	0.0	0.0	0.0	0.0	0.0	0.0	0.0	0.0	0.0	0.0	0.0	k__Bacteria	p__Proteobacteria	c__Gammaproteobacteria	o__Enterobacteriales	f__Enterobacteriaceae
OTU00314	0.0	0.0	1.0	0.0	0.0	161.0	0.0	0.0	0.0	0.0	0.0	0.0	0.0	0.0	0.0	0.0	0.0	0.0	0.0	0.0	k__Bacteria	p__Proteobacteria	c__Gammaproteobacteria	o__Enterobacteriales	f__Enterobacteriaceae	g__Escherichia-Shigella
OTU00315	2.0	10.0	55.0	16.0	0.0	2.0	4.0	1.0	3.0	0.0	0.0	8.0	15.0	0.0	6.0	6.0	27.0	0.0	7.0	0.0	k__Bacteria	p__Bacteroidetes	c__Bacteroidia	o__Bacteroidales	f__Bacteroidales_S24-7_group	g__uncultured_bacterium	s__uncultured_bacterium
OTU00316	0.0	0.0	0.0	0.0	0.0	0.0	0.0	0.0	0.0	0.0	0.0	0.0	0.0	0.0	0.0	2.0	0.0	160.0	0.0	0.0	k__Bacteria	p__Firmicutes	c__Clostridia	o__Clostridiales	f__Clostridiaceae_1	g__Clostridium_sensu_stricto_1
OTU00317	0.0	0.0	0.0	0.0	0.0	0.0	0.0	0.0	161.0	0.0	0.0	1.0	0.0	0.0	0.0	0.0	0.0	0.0	0.0	0.0	k__Bacteria	p__Firmicutes	c__Clostridia	o__Clostridiales	f__Family_XIII	g__[Eubacterium]_nodatum_group	s__unidentified
OTU00318	0.0	0.0	0.0	0.0	1.0	0.0	0.0	0.0	0.0	0.0	0.0	0.0	0.0	1.0	0.0	0.0	0.0	155.0	0.0	4.0	k__Bacteria	p__Firmicutes	c__Clostridia	o__Clostridiales	f__Ruminococcaceae	g__Ruminococcaceae_UCG-014	s__unidentified
OTU00319	8.0	1.0	4.0	5.0	0.0	7.0	2.0	3.0	1.0	6.0	0.0	15.0	76.0	0.0	1.0	13.0	4.0	0.0	14.0	0.0	k__Bacteria	p__Bacteroidetes	c__Bacteroidia	o__Bacteroidales	f__Bacteroidales_S24-7_group	g__uncultured_bacterium	s__uncultured_bacterium
OTU00320	1.0	5.0	5.0	29.0	0.0	9.0	1.0	8.0	7.0	7.0	0.0	15.0	23.0	0.0	11.0	14.0	19.0	0.0	6.0	0.0	k__Bacteria	p__Bacteroidetes	c__Bacteroidia	o__Bacteroidales	f__Bacteroidales_S24-7_group	g__uncultured_bacterium	s__uncultured_bacterium
OTU00321	10.0	1.0	0.0	0.0	0.0	0.0	0.0	0.0	1.0	0.0	0.0	147.0	0.0	0.0	0.0	0.0	0.0	0.0	0.0	0.0	k__Bacteria	p__Firmicutes	c__Bacilli	o__Bacillales	f__Planococcaceae	g__Lysinibacillus
OTU00322	27.0	5.0	6.0	0.0	1.0	4.0	5.0	0.0	0.0	0.0	0.0	0.0	0.0	0.0	0.0	0.0	5.0	0.0	106.0	0.0	k__Bacteria	p__Firmicutes	c__Clostridia	o__Clostridiales	f__Ruminococcaceae	g__Subdoligranulum	s__uncultured_organism
OTU00323	8.0	4.0	0.0	0.0	0.0	3.0	4.0	1.0	10.0	7.0	0.0	0.0	7.0	0.0	99.0	4.0	4.0	0.0	8.0	0.0	k__Bacteria	p__Firmicutes	c__Erysipelotrichia	o__Erysipelotrichales	f__Erysipelotrichaceae	g__Holdemania	s__uncultured_bacterium
OTU00324	0.0	157.0	0.0	0.0	0.0	0.0	0.0	0.0	0.0	0.0	0.0	0.0	0.0	0.0	0.0	0.0	0.0	0.0	0.0	0.0	k__Bacteria	p__Firmicutes	c__Erysipelotrichia	o__Erysipelotrichales	f__Erysipelotrichaceae	g__Erysipelatoclostridium
OTU00325	0.0	0.0	0.0	0.0	0.0	1.0	0.0	0.0	0.0	0.0	0.0	0.0	0.0	0.0	0.0	0.0	0.0	0.0	156.0	0.0	k__Bacteria	p__Proteobacteria	c__Gammaproteobacteria	o__Enterobacteriales	f__Enterobacteriaceae	g__Escherichia-Shigella
OTU00326	5.0	3.0	9.0	1.0	0.0	7.0	2.0	1.0	3.0	10.0	0.0	6.0	78.0	0.0	0.0	10.0	4.0	0.0	17.0	0.0	k__Bacteria	p__Bacteroidetes	c__Bacteroidia	o__Bacteroidales	f__Bacteroidales_S24-7_group
OTU00327	126.0	0.0	3.0	0.0	0.0	0.0	11.0	1.0	5.0	0.0	0.0	4.0	0.0	0.0	5.0	0.0	1.0	0.0	0.0	0.0	k__Bacteria	p__Firmicutes	c__Clostridia	o__Clostridiales	f__Family_XIII	g__[Eubacterium]_nodatum_group	s__unidentified
OTU00328	0.0	0.0	0.0	0.0	0.0	0.0	0.0	155.0	0.0	0.0	0.0	0.0	0.0	0.0	1.0	0.0	0.0	0.0	0.0	0.0	k__Bacteria	p__Proteobacteria	c__Gammaproteobacteria	o__Enterobacteriales	f__Enterobacteriaceae
OTU00329	118.0	0.0	15.0	0.0	0.0	2.0	16.0	0.0	0.0	0.0	0.0	0.0	0.0	4.0	0.0	0.0	0.0	0.0	0.0	0.0	k__Bacteria	p__Firmicutes	c__Clostridia	o__Clostridiales	f__Ruminococcaceae	g__[Eubacterium]_coprostanoligenes_group
OTU00330	8.0	13.0	56.0	7.0	0.0	15.0	4.0	2.0	2.0	15.0	0.0	2.0	14.0	0.0	0.0	1.0	10.0	0.0	4.0	0.0	k__Bacteria	p__Bacteroidetes	c__Bacteroidia	o__Bacteroidales	f__ratAN060301C	g__uncultured_bacterium	s__uncultured_bacterium
OTU00331	1.0	0.0	5.0	3.0	0.0	1.0	1.0	3.0	0.0	4.0	0.0	0.0	5.0	0.0	121.0	5.0	2.0	0.0	1.0	0.0	k__Bacteria	p__Bacteroidetes	c__Bacteroidia	o__Bacteroidales	f__Bacteroidales_S24-7_group
OTU00332	0.0	0.0	0.0	0.0	0.0	151.0	0.0	0.0	0.0	0.0	0.0	0.0	0.0	0.0	0.0	0.0	0.0	0.0	0.0	0.0	k__Bacteria	p__Proteobacteria	c__Gammaproteobacteria	o__Enterobacteriales	f__Enterobacteriaceae	g__Escherichia-Shigella
OTU00333	0.0	0.0	0.0	0.0	0.0	0.0	0.0	0.0	0.0	0.0	0.0	0.0	0.0	0.0	0.0	0.0	151.0	0.0	0.0	0.0	k__Bacteria
OTU00334	13.0	3.0	22.0	1.0	0.0	6.0	0.0	1.0	10.0	1.0	0.0	4.0	3.0	0.0	0.0	0.0	1.0	0.0	85.0	0.0	k__Bacteria	p__Bacteroidetes	c__Bacteroidia	o__Bacteroidales	f__Bacteroidaceae	g__Bacteroides
OTU00335	0.0	1.0	0.0	0.0	0.0	0.0	0.0	0.0	23.0	0.0	0.0	1.0	0.0	122.0	0.0	0.0	3.0	0.0	0.0	0.0	k__Bacteria	p__Firmicutes	c__Clostridia	o__Clostridiales	f__Lachnospiraceae
OTU00336	0.0	0.0	0.0	0.0	0.0	0.0	0.0	0.0	0.0	0.0	0.0	0.0	0.0	0.0	0.0	0.0	0.0	0.0	0.0	149.0	k__Bacteria	p__Firmicutes	c__Clostridia	o__Clostridiales	f__Clostridiaceae_1	g__Clostridium_sensu_stricto_1	s__uncultured_bacterium
OTU00337	0.0	1.0	0.0	0.0	0.0	0.0	0.0	0.0	0.0	1.0	0.0	0.0	2.0	0.0	1.0	0.0	0.0	0.0	0.0	143.0	k__Bacteria	p__Actinobacteria	c__Actinobacteria	o__Bifidobacteriales	f__Bifidobacteriaceae	g__Bifidobacterium
OTU00338	0.0	0.0	0.0	0.0	0.0	0.0	0.0	0.0	0.0	0.0	0.0	4.0	0.0	0.0	0.0	0.0	144.0	0.0	0.0	0.0	k__Bacteria	p__Firmicutes	c__Clostridia	o__Clostridiales	f__Clostridiaceae_1	g__Clostridium_sensu_stricto_1	s__bacterium_mpn-isolate_group_26
OTU00339	0.0	0.0	0.0	0.0	0.0	0.0	0.0	0.0	0.0	0.0	0.0	92.0	0.0	0.0	0.0	9.0	41.0	6.0	0.0	0.0	k__Bacteria	p__Firmicutes	c__Clostridia	o__Clostridiales	f__Lachnospiraceae	g__Lachnoclostridium
OTU00340	11.0	0.0	0.0	3.0	0.0	11.0	7.0	0.0	1.0	7.0	0.0	1.0	2.0	1.0	2.0	0.0	7.0	8.0	83.0	4.0	k__Bacteria	p__Proteobacteria	c__Deltaproteobacteria	o__Desulfovibrionales	f__Desulfovibrionaceae	g__Desulfovibrio	s__unidentified
OTU00341	1.0	0.0	9.0	0.0	0.0	5.0	19.0	41.0	1.0	0.0	0.0	8.0	6.0	0.0	1.0	1.0	40.0	0.0	15.0	0.0	k__Bacteria	p__Firmicutes	c__Clostridia	o__Clostridiales	f__Ruminococcaceae
OTU00342	6.0	0.0	0.0	4.0	0.0	0.0	0.0	0.0	75.0	0.0	0.0	26.0	14.0	0.0	1.0	0.0	10.0	0.0	10.0	0.0	k__Bacteria	p__Bacteroidetes	c__Bacteroidia	o__Bacteroidales	f__Bacteroidaceae	g__Bacteroides
OTU00343	13.0	7.0	7.0	1.0	0.0	8.0	77.0	5.0	11.0	1.0	0.0	7.0	0.0	0.0	1.0	1.0	5.0	0.0	1.0	0.0	k__Bacteria	p__Firmicutes	c__Clostridia	o__Clostridiales	f__Lachnospiraceae	g__Lachnospiraceae_UCG-004	s__bacterium_enrichment_culture_clone_Ecwsrb007
OTU00344	12.0	40.0	2.0	0.0	0.0	10.0	20.0	0.0	1.0	0.0	0.0	0.0	0.0	0.0	0.0	0.0	2.0	0.0	57.0	0.0	k__Bacteria	p__Firmicutes	c__Clostridia	o__Clostridiales	f__Ruminococcaceae	g__Subdoligranulum	s__uncultured_organism
OTU00345	7.0	19.0	2.0	0.0	0.0	1.0	3.0	1.0	0.0	1.0	0.0	2.0	1.0	0.0	81.0	24.0	2.0	0.0	0.0	0.0	k__Bacteria	p__Firmicutes	c__Clostridia	o__Clostridiales	f__Lachnospiraceae
OTU00346	0.0	1.0	1.0	0.0	0.0	0.0	0.0	0.0	142.0	0.0	0.0	0.0	0.0	0.0	0.0	0.0	0.0	0.0	0.0	0.0	k__Bacteria	p__Proteobacteria	c__Gammaproteobacteria	o__Enterobacteriales	f__Enterobacteriaceae
OTU00347	0.0	0.0	0.0	0.0	0.0	0.0	0.0	0.0	0.0	0.0	0.0	0.0	1.0	143.0	0.0	0.0	0.0	0.0	0.0	0.0	k__Bacteria	p__Firmicutes	c__Clostridia	o__Clostridiales	f__Clostridiaceae_1	g__Clostridium_sensu_stricto_1
OTU00348	6.0	3.0	9.0	0.0	0.0	0.0	1.0	0.0	4.0	0.0	0.0	0.0	3.0	0.0	104.0	0.0	3.0	0.0	10.0	0.0	k__Bacteria	p__Verrucomicrobia	c__Verrucomicrobiae	o__Verrucomicrobiales	f__Verrucomicrobiaceae	g__Akkermansia	s__uncultured_organism
OTU00349	0.0	3.0	0.0	1.0	0.0	4.0	3.0	0.0	4.0	1.0	0.0	4.0	1.0	0.0	93.0	28.0	0.0	0.0	1.0	0.0	k__Bacteria	p__Firmicutes	c__Clostridia	o__Clostridiales	f__Lachnospiraceae	g__uncultured	s__uncultured_Blautia_sp.
OTU00350	0.0	0.0	0.0	0.0	0.0	0.0	0.0	140.0	0.0	0.0	0.0	0.0	0.0	0.0	1.0	0.0	0.0	0.0	2.0	0.0	k__Bacteria	p__Firmicutes	c__Clostridia	o__Clostridiales	f__Ruminococcaceae	g__[Eubacterium]_coprostanoligenes_group	s__uncultured_organism
OTU00351	0.0	0.0	0.0	0.0	0.0	0.0	0.0	0.0	143.0	0.0	0.0	0.0	0.0	0.0	0.0	0.0	0.0	0.0	0.0	0.0	k__Bacteria	p__Bacteroidetes	c__Bacteroidia	o__Bacteroidales	f__Bacteroidaceae	g__Bacteroides	s__Bacteroides_sartorii
OTU00352	0.0	0.0	0.0	0.0	0.0	0.0	0.0	0.0	0.0	0.0	0.0	0.0	0.0	0.0	143.0	0.0	0.0	0.0	0.0	0.0	k__Bacteria	p__Proteobacteria	c__Gammaproteobacteria	o__Enterobacteriales	f__Enterobacteriaceae
OTU00353	0.0	140.0	0.0	0.0	0.0	0.0	0.0	0.0	0.0	0.0	0.0	0.0	0.0	0.0	2.0	0.0	0.0	0.0	0.0	0.0	k__Bacteria	p__Firmicutes	c__Clostridia	o__Clostridiales	f__Ruminococcaceae	g__uncultured
OTU00354	2.0	0.0	1.0	2.0	0.0	3.0	3.0	0.0	0.0	1.0	0.0	2.0	110.0	0.0	0.0	8.0	4.0	0.0	5.0	0.0	k__Bacteria	p__Bacteroidetes	c__Bacteroidia	o__Bacteroidales	f__Bacteroidales_S24-7_group	g__uncultured_bacterium	s__uncultured_bacterium
OTU00355	8.0	5.0	14.0	4.0	0.0	3.0	10.0	2.0	32.0	1.0	0.0	17.0	7.0	0.0	0.0	4.0	31.0	1.0	2.0	0.0	k__Bacteria	p__Bacteroidetes	c__Bacteroidia	o__Bacteroidales	f__Bacteroidales_S24-7_group	g__uncultured_bacterium	s__uncultured_bacterium
OTU00356	4.0	3.0	0.0	5.0	0.0	13.0	17.0	20.0	6.0	0.0	0.0	2.0	7.0	0.0	1.0	51.0	3.0	0.0	8.0	0.0	k__Bacteria	p__Bacteroidetes	c__Bacteroidia	o__Bacteroidales	f__Bacteroidales_S24-7_group	g__uncultured_bacterium	s__uncultured_bacterium
OTU00357	26.0	37.0	4.0	0.0	0.0	0.0	25.0	5.0	5.0	10.0	0.0	4.0	2.0	0.0	3.0	1.0	7.0	1.0	10.0	0.0	k__Bacteria	p__Actinobacteria	c__Coriobacteriia	o__Coriobacteriales	f__Coriobacteriaceae
OTU00358	0.0	0.0	0.0	0.0	19.0	0.0	0.0	0.0	0.0	0.0	14.0	0.0	0.0	40.0	4.0	3.0	0.0	36.0	0.0	23.0	k__Bacteria	p__Proteobacteria	c__Gammaproteobacteria	o__Pseudomonadales	f__Pseudomonadaceae	g__Pseudomonas
OTU00359	0.0	0.0	0.0	0.0	0.0	0.0	0.0	0.0	0.0	0.0	0.0	0.0	0.0	0.0	0.0	0.0	0.0	131.0	0.0	8.0	k__Bacteria	p__Tenericutes	c__Mollicutes	o__Mollicutes_RF9
OTU00360	0.0	0.0	0.0	0.0	0.0	93.0	0.0	1.0	0.0	0.0	0.0	32.0	1.0	0.0	0.0	0.0	11.0	1.0	0.0	0.0	k__Bacteria	p__Firmicutes	c__Clostridia	o__Clostridiales	f__Lachnospiraceae
OTU00361	0.0	1.0	1.0	11.0	0.0	0.0	0.0	2.0	1.0	31.0	0.0	0.0	12.0	0.0	65.0	11.0	0.0	0.0	2.0	1.0	k__Bacteria	p__Bacteroidetes	c__Bacteroidia	o__Bacteroidales	f__Bacteroidales_S24-7_group	g__uncultured_bacterium	s__uncultured_bacterium
OTU00362	0.0	0.0	0.0	0.0	0.0	0.0	0.0	0.0	0.0	0.0	0.0	0.0	0.0	0.0	0.0	0.0	137.0	0.0	0.0	0.0	k__Bacteria	p__Bacteroidetes	c__Bacteroidia	o__Bacteroidales	f__Bacteroidaceae	g__Bacteroides	s__Bacteroides_sartorii
OTU00363	42.0	16.0	2.0	0.0	0.0	32.0	0.0	2.0	0.0	0.0	0.0	0.0	0.0	0.0	0.0	0.0	5.0	0.0	38.0	0.0	k__Bacteria	p__Firmicutes	c__Clostridia	o__Clostridiales	f__Ruminococcaceae
OTU00364	15.0	11.0	14.0	0.0	0.0	0.0	23.0	0.0	4.0	0.0	0.0	0.0	0.0	2.0	34.0	7.0	0.0	16.0	10.0	1.0	k__Bacteria	p__Firmicutes	c__Clostridia	o__Clostridiales	f__Ruminococcaceae	g__Ruminococcaceae_UCG-013
OTU00365	0.0	0.0	0.0	0.0	0.0	0.0	0.0	0.0	0.0	1.0	135.0	0.0	0.0	0.0	0.0	0.0	0.0	0.0	0.0	0.0	k__Bacteria	p__Firmicutes	c__Clostridia	o__Clostridiales	f__Peptostreptococcaceae	g__Peptoclostridium	s__[Clostridium]_bifermentans
OTU00366	0.0	0.0	0.0	0.0	1.0	0.0	0.0	1.0	0.0	0.0	8.0	0.0	0.0	17.0	0.0	0.0	0.0	23.0	0.0	86.0	k__Bacteria	p__Firmicutes	c__Clostridia	o__Clostridiales	f__Ruminococcaceae	g__Ruminococcaceae_UCG-014
OTU00367	0.0	0.0	0.0	0.0	0.0	0.0	0.0	0.0	0.0	0.0	43.0	0.0	0.0	93.0	0.0	0.0	0.0	0.0	0.0	0.0	k__Bacteria	p__Firmicutes	c__Clostridia	o__Clostridiales	f__Lachnospiraceae	g__Lachnospiraceae_NK4A136_group	s__unidentified
OTU00368	4.0	0.0	27.0	4.0	0.0	19.0	1.0	10.0	0.0	20.0	1.0	7.0	10.0	0.0	10.0	8.0	9.0	1.0	5.0	0.0	k__Bacteria	p__Bacteroidetes	c__Bacteroidia	o__Bacteroidales	f__Bacteroidales_S24-7_group	g__uncultured_Bacteroidales_bacterium	s__uncultured_Bacteroidales_bacterium
OTU00369	9.0	0.0	0.0	0.0	0.0	1.0	9.0	0.0	0.0	0.0	0.0	116.0	0.0	0.0	0.0	0.0	1.0	0.0	0.0	0.0	k__Bacteria	p__Firmicutes	c__Clostridia	o__Clostridiales	f__Family_XIII	g__[Eubacterium]_nodatum_group
OTU00370	1.0	1.0	0.0	0.0	0.0	1.0	0.0	0.0	0.0	0.0	0.0	130.0	0.0	0.0	0.0	0.0	2.0	0.0	0.0	0.0	k__Bacteria	p__Bacteroidetes	c__Bacteroidia	o__Bacteroidales	f__Bacteroidales_S24-7_group	g__uncultured_bacterium	s__uncultured_bacterium
OTU00371	12.0	41.0	0.0	0.0	0.0	44.0	4.0	2.0	5.0	0.0	0.0	12.0	0.0	14.0	0.0	0.0	0.0	0.0	0.0	1.0	k__Bacteria	p__Firmicutes	c__Clostridia	o__Clostridiales	f__Lachnospiraceae
OTU00372	11.0	3.0	6.0	4.0	0.0	11.0	13.0	0.0	35.0	4.0	0.0	32.0	1.0	0.0	1.0	1.0	9.0	2.0	2.0	0.0	k__Bacteria	p__Bacteroidetes	c__Bacteroidia	o__Bacteroidales	f__Bacteroidales_S24-7_group	g__uncultured_bacterium	s__uncultured_bacterium
OTU00373	0.0	0.0	0.0	4.0	129.0	0.0	0.0	0.0	0.0	0.0	0.0	0.0	0.0	0.0	0.0	0.0	0.0	0.0	0.0	0.0	k__Bacteria	p__Firmicutes	c__Clostridia	o__Clostridiales	f__Peptostreptococcaceae
OTU00374	0.0	0.0	133.0	0.0	0.0	0.0	0.0	0.0	0.0	0.0	0.0	0.0	0.0	0.0	0.0	0.0	0.0	0.0	0.0	0.0	k__Bacteria	p__Bacteroidetes	c__Bacteroidia	o__Bacteroidales	f__Bacteroidaceae	g__Bacteroides
OTU00375	0.0	132.0	0.0	0.0	0.0	0.0	0.0	0.0	0.0	0.0	0.0	0.0	0.0	0.0	0.0	0.0	0.0	0.0	0.0	0.0	k__Bacteria	p__Proteobacteria	c__Gammaproteobacteria	o__Enterobacteriales	f__Enterobacteriaceae
OTU00376	0.0	0.0	0.0	131.0	1.0	0.0	0.0	0.0	0.0	0.0	0.0	0.0	0.0	0.0	0.0	0.0	0.0	0.0	0.0	0.0	k__Bacteria	p__Bacteroidetes	c__Bacteroidia	o__Bacteroidales	f__Bacteroidales_S24-7_group
OTU00377	0.0	0.0	0.0	0.0	0.0	0.0	0.0	0.0	0.0	132.0	0.0	0.0	0.0	0.0	0.0	0.0	0.0	0.0	0.0	0.0	k__Bacteria	p__Bacteroidetes	c__Bacteroidia	o__Bacteroidales	f__Bacteroidales_S24-7_group
OTU00378	23.0	19.0	0.0	0.0	0.0	0.0	15.0	8.0	3.0	4.0	0.0	3.0	0.0	0.0	19.0	23.0	6.0	3.0	4.0	0.0	k__Bacteria	p__Firmicutes	c__Clostridia	o__Clostridiales	f__Lachnospiraceae	g__Blautia
OTU00379	0.0	0.0	0.0	0.0	1.0	0.0	0.0	0.0	0.0	0.0	0.0	0.0	0.0	1.0	0.0	1.0	0.0	1.0	0.0	126.0	k__Bacteria	p__Firmicutes	c__Erysipelotrichia	o__Erysipelotrichales	f__Erysipelotrichaceae	g__Turicibacter	s__uncultured_bacterium
OTU00380	0.0	0.0	0.0	0.0	0.0	0.0	0.0	0.0	0.0	0.0	0.0	128.0	0.0	0.0	0.0	0.0	0.0	0.0	0.0	0.0	k__Bacteria	p__Firmicutes	c__Clostridia	o__Clostridiales	f__Family_XIII	g__[Eubacterium]_nodatum_group	s__unidentified
OTU00381	0.0	11.0	0.0	0.0	0.0	0.0	0.0	0.0	0.0	0.0	0.0	1.0	0.0	0.0	0.0	5.0	0.0	111.0	0.0	0.0	k__Bacteria	p__Actinobacteria	c__Actinobacteria	o__Micrococcales	f__Micrococcaceae	g__Rothia
OTU00382	1.0	2.0	0.0	0.0	18.0	0.0	0.0	0.0	1.0	2.0	0.0	0.0	0.0	0.0	2.0	0.0	4.0	78.0	0.0	20.0	k__Bacteria	p__Firmicutes	c__Bacilli	o__Lactobacillales	f__Streptococcaceae	g__Streptococcus
OTU00383	12.0	6.0	0.0	0.0	0.0	0.0	0.0	0.0	1.0	0.0	0.0	103.0	0.0	0.0	0.0	0.0	3.0	0.0	2.0	0.0	k__Bacteria	p__Firmicutes	c__Clostridia	o__Clostridiales	f__Ruminococcaceae
OTU00384	0.0	0.0	0.0	0.0	0.0	0.0	0.0	0.0	0.0	0.0	0.0	0.0	125.0	0.0	0.0	0.0	0.0	0.0	0.0	0.0	k__Bacteria	p__Proteobacteria	c__Gammaproteobacteria	o__Enterobacteriales	f__Enterobacteriaceae
OTU00385	0.0	0.0	0.0	0.0	0.0	0.0	0.0	0.0	0.0	0.0	0.0	125.0	0.0	0.0	0.0	0.0	0.0	0.0	0.0	0.0	k__Bacteria	p__Proteobacteria	c__Gammaproteobacteria	o__Enterobacteriales	f__Enterobacteriaceae	g__Escherichia-Shigella
OTU00386	4.0	1.0	4.0	0.0	0.0	0.0	2.0	0.0	5.0	91.0	0.0	1.0	0.0	0.0	7.0	9.0	0.0	0.0	1.0	0.0	k__Bacteria	p__Bacteroidetes	c__Bacteroidia	o__Bacteroidales	f__Bacteroidales_S24-7_group	g__uncultured_Bacteroidales_bacterium	s__uncultured_Bacteroidales_bacterium
OTU00387	0.0	0.0	0.0	0.0	0.0	0.0	0.0	0.0	0.0	0.0	106.0	0.0	0.0	0.0	0.0	0.0	18.0	0.0	0.0	0.0	k__Bacteria	p__Firmicutes	c__Bacilli	o__Lactobacillales	f__Lactobacillaceae	g__Lactobacillus	s__Lactobacillus_sp._oral_clone_HT002
OTU00388	3.0	5.0	4.0	0.0	0.0	5.0	6.0	6.0	7.0	1.0	0.0	26.0	13.0	1.0	2.0	24.0	13.0	1.0	7.0	0.0	k__Bacteria	p__Firmicutes	c__Clostridia	o__Clostridiales	f__Ruminococcaceae	g__Intestinimonas	s__uncultured_bacterium
OTU00389	3.0	25.0	3.0	0.0	0.0	5.0	14.0	12.0	14.0	0.0	0.0	0.0	3.0	1.0	4.0	1.0	33.0	1.0	5.0	0.0	k__Bacteria	p__Firmicutes	c__Clostridia	o__Clostridiales	f__Ruminococcaceae
OTU00390	0.0	0.0	0.0	0.0	4.0	0.0	0.0	0.0	0.0	0.0	0.0	0.0	0.0	0.0	0.0	0.0	0.0	101.0	0.0	17.0	k__Bacteria	p__Firmicutes	c__Clostridia	o__Clostridiales	f__Ruminococcaceae	g__Ruminococcaceae_UCG-014
OTU00391	0.0	0.0	0.0	0.0	0.0	0.0	0.0	0.0	0.0	121.0	1.0	0.0	0.0	0.0	0.0	0.0	0.0	0.0	0.0	0.0	k__Bacteria	p__Actinobacteria	c__Actinobacteria	o__Micrococcales	f__Micrococcaceae	g__Rothia
OTU00392	0.0	121.0	0.0	0.0	0.0	0.0	0.0	0.0	0.0	0.0	0.0	0.0	0.0	0.0	0.0	0.0	0.0	0.0	0.0	0.0	k__Bacteria	p__Bacteroidetes	c__Bacteroidia	o__Bacteroidales	f__Bacteroidaceae	g__Bacteroides
OTU00393	9.0	0.0	7.0	0.0	0.0	15.0	5.0	3.0	0.0	1.0	0.0	0.0	3.0	0.0	1.0	1.0	1.0	0.0	74.0	0.0	k__Bacteria	p__Bacteroidetes	c__Bacteroidia	o__Bacteroidales	f__Bacteroidaceae	g__Bacteroides
OTU00394	4.0	0.0	1.0	1.0	0.0	3.0	0.0	0.0	86.0	12.0	0.0	0.0	2.0	0.0	2.0	7.0	0.0	1.0	0.0	1.0	k__Bacteria	p__Actinobacteria	c__Coriobacteriia	o__Coriobacteriales	f__Coriobacteriaceae	g__Enterorhabdus
OTU00395	0.0	0.0	1.0	9.0	0.0	58.0	1.0	1.0	1.0	2.0	0.0	2.0	7.0	0.0	6.0	4.0	0.0	0.0	27.0	0.0	k__Bacteria	p__Proteobacteria	c__Gammaproteobacteria	o__Enterobacteriales	f__Enterobacteriaceae	g__Escherichia-Shigella
OTU00396	0.0	119.0	0.0	0.0	0.0	0.0	0.0	0.0	0.0	0.0	0.0	0.0	0.0	0.0	0.0	0.0	0.0	0.0	0.0	0.0	k__Bacteria	p__Bacteroidetes	c__Bacteroidia	o__Bacteroidales	f__Rikenellaceae	g__Alistipes
OTU00397	0.0	0.0	0.0	0.0	0.0	0.0	0.0	14.0	0.0	0.0	0.0	0.0	0.0	0.0	103.0	1.0	0.0	0.0	0.0	0.0	k__Bacteria	p__Firmicutes	c__Clostridia	o__Clostridiales	f__Family_XIII	g__[Eubacterium]_nodatum_group	s__uncultured_organism
OTU00398	18.0	28.0	9.0	0.0	0.0	1.0	1.0	0.0	37.0	0.0	0.0	0.0	0.0	0.0	0.0	0.0	17.0	1.0	4.0	1.0	k__Bacteria	p__Firmicutes	c__Clostridia	o__Clostridiales	f__Ruminococcaceae	g__Ruminococcus_1
OTU00399	111.0	0.0	0.0	0.0	0.0	0.0	0.0	0.0	1.0	0.0	0.0	0.0	0.0	0.0	0.0	0.0	3.0	0.0	2.0	0.0	k__Bacteria	p__Firmicutes	c__Clostridia	o__Clostridiales	f__Ruminococcaceae
OTU00400	7.0	9.0	26.0	7.0	0.0	3.0	7.0	3.0	0.0	1.0	0.0	12.0	6.0	0.0	2.0	3.0	24.0	0.0	6.0	0.0	k__Bacteria	p__Bacteroidetes	c__Bacteroidia	o__Bacteroidales	f__Bacteroidales_S24-7_group	g__uncultured_bacterium	s__uncultured_bacterium
OTU00401	9.0	23.0	5.0	1.0	0.0	0.0	16.0	31.0	7.0	0.0	0.0	0.0	4.0	0.0	2.0	0.0	17.0	0.0	1.0	0.0	k__Bacteria	p__Bacteroidetes	c__Bacteroidia	o__Bacteroidales	f__Bacteroidaceae	g__Bacteroides	s__uncultured_organism
OTU00402	3.0	0.0	5.0	0.0	0.0	5.0	28.0	7.0	5.0	1.0	0.0	1.0	2.0	0.0	6.0	11.0	22.0	0.0	19.0	0.0	k__Bacteria	p__Firmicutes	c__Clostridia	o__Clostridiales	f__Christensenellaceae	g__Christensenellaceae_R-7_group
OTU00403	1.0	0.0	112.0	0.0	0.0	0.0	0.0	0.0	0.0	0.0	0.0	0.0	0.0	0.0	2.0	0.0	0.0	0.0	0.0	0.0	k__Bacteria	p__Proteobacteria	c__Gammaproteobacteria	o__Enterobacteriales	f__Enterobacteriaceae	g__Enterobacter
OTU00404	0.0	0.0	0.0	0.0	0.0	0.0	114.0	0.0	0.0	0.0	0.0	0.0	0.0	0.0	0.0	0.0	0.0	0.0	0.0	0.0	k__Bacteria	p__Proteobacteria	c__Gammaproteobacteria	o__Enterobacteriales	f__Enterobacteriaceae	g__Escherichia-Shigella
OTU00405	0.0	114.0	0.0	0.0	0.0	0.0	0.0	0.0	0.0	0.0	0.0	0.0	0.0	0.0	0.0	0.0	0.0	0.0	0.0	0.0	k__Bacteria	p__Proteobacteria	c__Gammaproteobacteria	o__Enterobacteriales	f__Enterobacteriaceae	g__Escherichia-Shigella
OTU00406	0.0	0.0	0.0	0.0	0.0	0.0	0.0	0.0	0.0	0.0	0.0	0.0	0.0	0.0	0.0	0.0	0.0	0.0	114.0	0.0	k__Bacteria	p__Bacteroidetes	c__Bacteroidia	o__Bacteroidales	f__Bacteroidaceae	g__Bacteroides	s__Bacteroides_sartorii
OTU00407	0.0	113.0	0.0	0.0	0.0	0.0	0.0	0.0	0.0	0.0	0.0	0.0	0.0	0.0	0.0	0.0	0.0	0.0	0.0	0.0	k__Bacteria	p__Bacteroidetes	c__Bacteroidia	o__Bacteroidales	f__Bacteroidaceae	g__Bacteroides
OTU00408	28.0	63.0	0.0	0.0	0.0	0.0	0.0	1.0	3.0	0.0	0.0	14.0	0.0	0.0	1.0	0.0	2.0	0.0	0.0	1.0	k__Bacteria	p__Firmicutes	c__Clostridia	o__Clostridiales	f__Christensenellaceae	g__Christensenellaceae_R-7_group
OTU00409	0.0	0.0	0.0	0.0	0.0	0.0	0.0	0.0	0.0	0.0	0.0	0.0	0.0	0.0	0.0	113.0	0.0	0.0	0.0	0.0	k__Bacteria	p__Proteobacteria	c__Gammaproteobacteria	o__Enterobacteriales	f__Enterobacteriaceae	g__Escherichia-Shigella
OTU00410	110.0	0.0	1.0	0.0	0.0	1.0	0.0	0.0	0.0	0.0	0.0	0.0	0.0	0.0	0.0	0.0	1.0	0.0	0.0	0.0	k__Bacteria	p__Verrucomicrobia	c__Verrucomicrobiae	o__Verrucomicrobiales	f__Verrucomicrobiaceae	g__Akkermansia	s__uncultured_organism
OTU00411	0.0	0.0	0.0	0.0	0.0	0.0	0.0	0.0	0.0	2.0	110.0	0.0	0.0	0.0	0.0	0.0	0.0	0.0	0.0	0.0	k__Bacteria	p__Firmicutes	c__Clostridia	o__Clostridiales	f__Peptostreptococcaceae
OTU00412	0.0	4.0	0.0	0.0	0.0	1.0	9.0	1.0	5.0	5.0	0.0	1.0	1.0	0.0	14.0	0.0	70.0	0.0	1.0	0.0	k__Bacteria	p__Proteobacteria	c__Gammaproteobacteria	o__Enterobacteriales	f__Enterobacteriaceae
OTU00413	0.0	0.0	2.0	6.0	0.0	1.0	0.0	0.0	0.0	6.0	0.0	1.0	68.0	0.0	12.0	13.0	1.0	0.0	2.0	0.0	k__Bacteria	p__Bacteroidetes	c__Bacteroidia	o__Bacteroidales	f__Bacteroidales_S24-7_group
OTU00414	2.0	0.0	9.0	0.0	0.0	4.0	3.0	1.0	0.0	0.0	0.0	0.0	8.0	0.0	0.0	0.0	0.0	0.0	84.0	0.0	k__Bacteria	p__Bacteroidetes	c__Bacteroidia	o__Bacteroidales	f__Bacteroidales_S24-7_group	g__uncultured_bacterium	s__uncultured_bacterium
OTU00415	3.0	0.0	0.0	0.0	0.0	0.0	16.0	85.0	0.0	0.0	0.0	0.0	0.0	0.0	2.0	0.0	5.0	0.0	0.0	0.0	k__Bacteria	p__Firmicutes	c__Clostridia	o__Clostridiales	f__Ruminococcaceae	g__Ruminococcaceae_UCG-005
OTU00416	0.0	0.0	0.0	0.0	0.0	0.0	0.0	0.0	0.0	0.0	1.0	0.0	0.0	38.0	0.0	0.0	0.0	14.0	0.0	57.0	k__Bacteria	p__Tenericutes	c__Mollicutes	o__Mollicutes_RF9
OTU00417	25.0	10.0	0.0	0.0	0.0	4.0	5.0	0.0	2.0	3.0	0.0	3.0	1.0	0.0	15.0	34.0	0.0	0.0	8.0	0.0	k__Bacteria	p__Firmicutes	c__Clostridia	o__Clostridiales	f__Ruminococcaceae	g__Anaerotruncus
OTU00418	0.0	0.0	0.0	0.0	0.0	0.0	0.0	0.0	0.0	0.0	0.0	0.0	0.0	0.0	0.0	0.0	0.0	0.0	110.0	0.0	k__Bacteria	p__Proteobacteria	c__Gammaproteobacteria	o__Enterobacteriales	f__Enterobacteriaceae
OTU00419	0.0	0.0	0.0	0.0	0.0	0.0	0.0	0.0	0.0	0.0	0.0	0.0	0.0	0.0	0.0	0.0	110.0	0.0	0.0	0.0	k__Bacteria	p__Firmicutes	c__Erysipelotrichia	o__Erysipelotrichales	f__Erysipelotrichaceae	g__Erysipelatoclostridium	s__bacterium_NLAE-zl-C558
OTU00420	0.0	0.0	0.0	110.0	0.0	0.0	0.0	0.0	0.0	0.0	0.0	0.0	0.0	0.0	0.0	0.0	0.0	0.0	0.0	0.0	k__Bacteria	p__Proteobacteria	c__Gammaproteobacteria	o__Enterobacteriales	f__Enterobacteriaceae	g__Escherichia-Shigella
OTU00421	0.0	0.0	0.0	0.0	0.0	0.0	0.0	0.0	0.0	108.0	0.0	0.0	0.0	0.0	0.0	0.0	1.0	0.0	0.0	0.0	k__Bacteria	p__Verrucomicrobia	c__Verrucomicrobiae	o__Verrucomicrobiales	f__Verrucomicrobiaceae	g__Akkermansia	s__uncultured_organism
OTU00422	0.0	0.0	0.0	0.0	0.0	0.0	109.0	0.0	0.0	0.0	0.0	0.0	0.0	0.0	0.0	0.0	0.0	0.0	0.0	0.0	k__Bacteria	p__Bacteroidetes	c__Bacteroidia	o__Bacteroidales	f__Bacteroidaceae	g__Bacteroides	s__Bacteroides_sartorii
OTU00423	2.0	0.0	3.0	42.0	0.0	16.0	0.0	0.0	0.0	20.0	0.0	0.0	10.0	0.0	0.0	7.0	0.0	0.0	9.0	0.0	k__Bacteria	p__Verrucomicrobia	c__Verrucomicrobiae	o__Verrucomicrobiales	f__Verrucomicrobiaceae	g__Akkermansia	s__uncultured_organism
OTU00424	0.0	0.0	108.0	0.0	0.0	0.0	0.0	0.0	0.0	0.0	0.0	0.0	0.0	0.0	0.0	0.0	0.0	0.0	0.0	0.0	k__Bacteria	p__Firmicutes	c__Clostridia	o__Clostridiales	f__Ruminococcaceae	g__[Eubacterium]_coprostanoligenes_group
OTU00425	6.0	0.0	0.0	0.0	0.0	1.0	4.0	0.0	27.0	0.0	0.0	2.0	2.0	0.0	0.0	0.0	61.0	1.0	2.0	2.0	k__Bacteria	p__Firmicutes	c__Erysipelotrichia	o__Erysipelotrichales	f__Erysipelotrichaceae	g__Erysipelotrichaceae_UCG-003	s__uncultured_bacterium
OTU00426	1.0	97.0	0.0	0.0	0.0	0.0	0.0	0.0	8.0	0.0	0.0	0.0	0.0	0.0	0.0	0.0	0.0	1.0	0.0	1.0	k__Bacteria	p__Firmicutes	c__Clostridia	o__Clostridiales	f__Lachnospiraceae
OTU00427	3.0	1.0	5.0	35.0	0.0	6.0	1.0	11.0	0.0	1.0	0.0	0.0	11.0	0.0	8.0	7.0	5.0	3.0	11.0	0.0	k__Bacteria	p__Bacteroidetes	c__Bacteroidia	o__Bacteroidales	f__Bacteroidales_S24-7_group	g__uncultured_bacterium	s__uncultured_bacterium
OTU00428	0.0	0.0	0.0	0.0	0.0	0.0	1.0	0.0	0.0	1.0	0.0	0.0	0.0	100.0	0.0	0.0	0.0	2.0	0.0	4.0	k__Bacteria	p__Firmicutes	c__Bacilli	o__Lactobacillales	f__Streptococcaceae	g__Streptococcus	s__Streptococcus_sp._AHSI00047
OTU00429	1.0	16.0	13.0	0.0	0.0	6.0	15.0	5.0	0.0	0.0	0.0	0.0	11.0	1.0	25.0	8.0	0.0	1.0	6.0	0.0	k__Bacteria	p__Firmicutes	c__Clostridia	o__Clostridiales	f__Ruminococcaceae
OTU00430	0.0	0.0	0.0	0.0	0.0	0.0	0.0	0.0	2.0	6.0	0.0	1.0	8.0	0.0	3.0	85.0	2.0	0.0	0.0	0.0	k__Bacteria	p__Proteobacteria	c__Gammaproteobacteria	o__Enterobacteriales	f__Enterobacteriaceae	g__Escherichia-Shigella
OTU00431	0.0	0.0	0.0	0.0	0.0	0.0	0.0	0.0	0.0	0.0	0.0	0.0	106.0	0.0	0.0	0.0	0.0	0.0	0.0	0.0	k__Bacteria	p__Bacteroidetes	c__Bacteroidia	o__Bacteroidales	f__Bacteroidaceae	g__Bacteroides	s__Bacteroides_sartorii
OTU00432	14.0	0.0	1.0	0.0	0.0	1.0	9.0	0.0	2.0	0.0	0.0	2.0	3.0	0.0	0.0	21.0	36.0	16.0	0.0	1.0	k__Bacteria	p__Firmicutes	c__Clostridia	o__Clostridiales	f__Lachnospiraceae
OTU00433	0.0	6.0	0.0	1.0	0.0	0.0	11.0	1.0	1.0	2.0	0.0	0.0	2.0	27.0	3.0	34.0	18.0	0.0	0.0	0.0	k__Bacteria	p__Firmicutes	c__Bacilli	o__Lactobacillales	f__Enterococcaceae	g__Enterococcus
OTU00434	0.0	0.0	0.0	0.0	0.0	0.0	0.0	0.0	0.0	0.0	0.0	0.0	106.0	0.0	0.0	0.0	0.0	0.0	0.0	0.0	k__Bacteria	p__Proteobacteria	c__Gammaproteobacteria	o__Enterobacteriales	f__Enterobacteriaceae	g__Escherichia-Shigella
OTU00435	0.0	0.0	0.0	0.0	0.0	0.0	0.0	0.0	0.0	0.0	0.0	0.0	105.0	0.0	0.0	0.0	0.0	0.0	0.0	0.0	k__Bacteria	p__Bacteroidetes	c__Bacteroidia	o__Bacteroidales	f__Bacteroidaceae	g__Bacteroides	s__Bacteroides_sartorii
OTU00436	30.0	42.0	0.0	0.0	0.0	18.0	4.0	0.0	10.0	0.0	0.0	0.0	0.0	0.0	0.0	0.0	1.0	0.0	0.0	0.0	k__Bacteria	p__Firmicutes	c__Clostridia	o__Clostridiales	f__Ruminococcaceae	g__Ruminococcaceae_NK4A214_group	s__uncultured_rumen_bacterium
OTU00437	0.0	0.0	0.0	104.0	0.0	0.0	0.0	0.0	0.0	0.0	0.0	0.0	0.0	0.0	0.0	0.0	0.0	0.0	0.0	0.0	k__Bacteria	p__Verrucomicrobia	c__Verrucomicrobiae	o__Verrucomicrobiales	f__Verrucomicrobiaceae	g__Akkermansia	s__uncultured_organism
OTU00438	0.0	0.0	0.0	0.0	0.0	0.0	0.0	0.0	0.0	0.0	0.0	104.0	0.0	0.0	0.0	0.0	0.0	0.0	0.0	0.0	k__Bacteria	p__Proteobacteria	c__Gammaproteobacteria	o__Enterobacteriales	f__Enterobacteriaceae	g__Escherichia-Shigella
OTU00439	0.0	1.0	0.0	0.0	3.0	0.0	0.0	0.0	0.0	0.0	2.0	0.0	86.0	5.0	2.0	0.0	0.0	3.0	0.0	1.0	k__Bacteria	p__Proteobacteria	c__Gammaproteobacteria	o__Enterobacteriales	f__Enterobacteriaceae	g__Enterobacter
OTU00440	0.0	0.0	0.0	0.0	0.0	0.0	0.0	0.0	0.0	0.0	0.0	0.0	0.0	0.0	0.0	0.0	0.0	0.0	103.0	0.0	k__Bacteria	p__Verrucomicrobia	c__Verrucomicrobiae	o__Verrucomicrobiales	f__Verrucomicrobiaceae	g__Akkermansia	s__uncultured_organism
OTU00441	103.0	0.0	0.0	0.0	0.0	0.0	0.0	0.0	0.0	0.0	0.0	0.0	0.0	0.0	0.0	0.0	0.0	0.0	0.0	0.0	k__Bacteria	p__Firmicutes	c__Clostridia	o__Clostridiales	f__Family_XIII	g__[Eubacterium]_nodatum_group
OTU00442	23.0	2.0	26.0	1.0	0.0	32.0	0.0	2.0	2.0	2.0	0.0	6.0	1.0	0.0	0.0	0.0	1.0	0.0	4.0	0.0	k__Bacteria	p__Bacteroidetes	c__Bacteroidia	o__Bacteroidales	f__Porphyromonadaceae	g__Parabacteroides	s__uncultured_bacterium
OTU00443	0.0	0.0	0.0	0.0	0.0	0.0	0.0	0.0	0.0	0.0	0.0	0.0	0.0	102.0	0.0	0.0	0.0	0.0	0.0	0.0	k__Bacteria	p__Firmicutes	c__Erysipelotrichia	o__Erysipelotrichales	f__Erysipelotrichaceae	g__Turicibacter	s__uncultured_bacterium
OTU00444	11.0	1.0	0.0	7.0	0.0	43.0	0.0	5.0	4.0	10.0	0.0	4.0	4.0	0.0	1.0	0.0	0.0	0.0	12.0	0.0	k__Bacteria	p__Proteobacteria	c__Gammaproteobacteria	o__Enterobacteriales	f__Enterobacteriaceae	g__Enterobacter
OTU00445	0.0	0.0	0.0	0.0	0.0	0.0	0.0	0.0	0.0	102.0	0.0	0.0	0.0	0.0	0.0	0.0	0.0	0.0	0.0	0.0	k__Bacteria	p__Proteobacteria	c__Gammaproteobacteria	o__Enterobacteriales	f__Enterobacteriaceae	g__Enterobacter
OTU00446	0.0	0.0	0.0	0.0	0.0	0.0	0.0	0.0	3.0	0.0	0.0	98.0	0.0	0.0	0.0	0.0	0.0	0.0	0.0	0.0	k__Bacteria	p__Firmicutes	c__Clostridia	o__Clostridiales	f__Ruminococcaceae	g__Ruminococcaceae_UCG-005
OTU00447	1.0	16.0	1.0	0.0	0.0	4.0	5.0	0.0	3.0	3.0	0.0	0.0	1.0	0.0	2.0	0.0	63.0	0.0	2.0	0.0	k__Bacteria	p__Proteobacteria	c__Gammaproteobacteria	o__Enterobacteriales	f__Enterobacteriaceae	g__Proteus
OTU00448	0.0	6.0	1.0	3.0	0.0	1.0	0.0	3.0	0.0	10.0	0.0	0.0	18.0	0.0	22.0	28.0	2.0	0.0	7.0	0.0	k__Bacteria	p__Bacteroidetes	c__Bacteroidia	o__Bacteroidales	f__Bacteroidales_S24-7_group	g__uncultured_bacterium	s__uncultured_bacterium
OTU00449	0.0	0.0	0.0	0.0	0.0	0.0	0.0	0.0	101.0	0.0	0.0	0.0	0.0	0.0	0.0	0.0	0.0	0.0	0.0	0.0	k__Bacteria	p__Firmicutes	c__Clostridia	o__Clostridiales	f__Ruminococcaceae	g__Ruminococcaceae_NK4A214_group
OTU00450	0.0	101.0	0.0	0.0	0.0	0.0	0.0	0.0	0.0	0.0	0.0	0.0	0.0	0.0	0.0	0.0	0.0	0.0	0.0	0.0	k__Bacteria	p__Proteobacteria	c__Gammaproteobacteria	o__Enterobacteriales	f__Enterobacteriaceae
OTU00451	45.0	0.0	0.0	0.0	0.0	14.0	1.0	0.0	6.0	0.0	0.0	7.0	12.0	0.0	0.0	0.0	6.0	0.0	9.0	0.0	k__Bacteria	p__Bacteroidetes	c__Bacteroidia	o__Bacteroidales	f__Bacteroidaceae	g__Bacteroides
OTU00452	0.0	1.0	9.0	0.0	0.0	1.0	2.0	1.0	0.0	2.0	0.0	0.0	70.0	0.0	5.0	9.0	0.0	0.0	0.0	0.0	k__Bacteria	p__Bacteroidetes	c__Bacteroidia	o__Bacteroidales	f__Bacteroidales_S24-7_group	g__uncultured_bacterium	s__uncultured_bacterium
OTU00453	0.0	0.0	0.0	0.0	0.0	100.0	0.0	0.0	0.0	0.0	0.0	0.0	0.0	0.0	0.0	0.0	0.0	0.0	0.0	0.0	k__Bacteria	p__Proteobacteria	c__Gammaproteobacteria	o__Enterobacteriales	f__Enterobacteriaceae	g__Escherichia-Shigella
OTU00454	0.0	0.0	0.0	0.0	0.0	0.0	0.0	0.0	0.0	0.0	0.0	0.0	0.0	0.0	0.0	0.0	99.0	0.0	0.0	0.0	k__Bacteria	p__Proteobacteria	c__Gammaproteobacteria	o__Enterobacteriales	f__Enterobacteriaceae
OTU00455	0.0	99.0	0.0	0.0	0.0	0.0	0.0	0.0	0.0	0.0	0.0	0.0	0.0	0.0	0.0	0.0	0.0	0.0	0.0	0.0	k__Bacteria	p__Firmicutes	c__Clostridia	o__Clostridiales	f__Ruminococcaceae	g__[Eubacterium]_coprostanoligenes_group
OTU00456	28.0	5.0	14.0	1.0	0.0	0.0	20.0	4.0	15.0	1.0	0.0	3.0	0.0	0.0	0.0	0.0	5.0	0.0	3.0	0.0	k__Bacteria	p__Bacteroidetes	c__Bacteroidia	o__Bacteroidales	f__Bacteroidaceae	g__Bacteroides
OTU00457	0.0	0.0	0.0	0.0	0.0	0.0	0.0	0.0	0.0	0.0	0.0	0.0	97.0	1.0	0.0	0.0	0.0	0.0	0.0	0.0	k__Bacteria	p__Firmicutes	c__Clostridia	o__Clostridiales	f__Clostridiaceae_1	g__Clostridium_sensu_stricto_1
OTU00458	3.0	0.0	0.0	0.0	0.0	0.0	88.0	1.0	0.0	0.0	0.0	0.0	0.0	0.0	1.0	1.0	2.0	1.0	0.0	0.0	k__Bacteria	p__Firmicutes	c__Clostridia	o__Clostridiales	f__Ruminococcaceae	g__Ruminococcaceae_UCG-005
OTU00459	0.0	0.0	0.0	0.0	0.0	0.0	0.0	0.0	0.0	0.0	1.0	0.0	0.0	0.0	0.0	2.0	0.0	93.0	0.0	0.0	k__Bacteria	p__Firmicutes	c__Clostridia	o__Clostridiales	f__Ruminococcaceae	g__Ruminococcaceae_UCG-014
OTU00460	0.0	0.0	15.0	0.0	0.0	30.0	0.0	0.0	4.0	1.0	0.0	0.0	0.0	0.0	0.0	0.0	1.0	0.0	45.0	0.0	k__Bacteria	p__Bacteroidetes	c__Bacteroidia	o__Bacteroidales	f__Bacteroidaceae	g__Bacteroides
OTU00461	0.0	0.0	0.0	0.0	0.0	0.0	0.0	0.0	0.0	0.0	0.0	0.0	0.0	0.0	0.0	0.0	95.0	0.0	0.0	0.0	k__Bacteria
OTU00462	1.0	1.0	5.0	10.0	0.0	26.0	5.0	6.0	1.0	2.0	0.0	4.0	13.0	0.0	5.0	1.0	0.0	0.0	15.0	0.0	k__Bacteria	p__Bacteroidetes	c__Bacteroidia	o__Bacteroidales	f__Bacteroidales_S24-7_group	g__uncultured_bacterium	s__uncultured_bacterium
OTU00463	21.0	3.0	14.0	1.0	0.0	4.0	10.0	1.0	2.0	0.0	0.0	1.0	5.0	0.0	2.0	0.0	30.0	0.0	1.0	0.0	k__Bacteria	p__Firmicutes	c__Clostridia	o__Clostridiales	f__Lachnospiraceae
OTU00464	0.0	0.0	0.0	0.0	1.0	94.0	0.0	0.0	0.0	0.0	0.0	0.0	0.0	0.0	0.0	0.0	0.0	0.0	0.0	0.0	k__Bacteria	p__Proteobacteria	c__Gammaproteobacteria	o__Enterobacteriales	f__Enterobacteriaceae	g__Klebsiella
OTU00465	0.0	2.0	0.0	0.0	0.0	3.0	0.0	78.0	0.0	0.0	0.0	0.0	0.0	0.0	7.0	0.0	1.0	0.0	0.0	3.0	k__Bacteria	p__Firmicutes	c__Clostridia	o__Clostridiales	f__Lachnospiraceae	g__Incertae_Sedis
OTU00466	0.0	0.0	0.0	0.0	0.0	0.0	0.0	93.0	0.0	0.0	0.0	0.0	0.0	0.0	0.0	0.0	0.0	0.0	0.0	0.0	k__Bacteria	p__Proteobacteria	c__Gammaproteobacteria	o__Enterobacteriales	f__Enterobacteriaceae	g__Escherichia-Shigella
OTU00467	0.0	0.0	0.0	0.0	0.0	93.0	0.0	0.0	0.0	0.0	0.0	0.0	0.0	0.0	0.0	0.0	0.0	0.0	0.0	0.0	k__Bacteria	p__Proteobacteria	c__Gammaproteobacteria	o__Enterobacteriales	f__Enterobacteriaceae	g__Escherichia-Shigella
OTU00468	2.0	3.0	0.0	0.0	0.0	3.0	0.0	3.0	3.0	0.0	0.0	0.0	0.0	0.0	79.0	0.0	0.0	0.0	0.0	0.0	k__Bacteria	p__Proteobacteria	c__Gammaproteobacteria	o__Enterobacteriales	f__Enterobacteriaceae	g__Proteus	s__Proteus_mirabilis
OTU00469	6.0	0.0	13.0	0.0	0.0	0.0	0.0	0.0	1.0	13.0	0.0	0.0	0.0	0.0	54.0	2.0	1.0	0.0	2.0	0.0	k__Bacteria	p__Bacteroidetes	c__Bacteroidia	o__Bacteroidales	f__Bacteroidales_S24-7_group	g__uncultured_Bacteroidales_bacterium	s__uncultured_Bacteroidales_bacterium
OTU00470	0.0	0.0	2.0	0.0	1.0	4.0	0.0	0.0	0.0	0.0	0.0	0.0	13.0	59.0	0.0	0.0	0.0	12.0	0.0	1.0	k__Bacteria	p__Firmicutes	c__Clostridia	o__Clostridiales	f__Lachnospiraceae
OTU00471	0.0	91.0	0.0	0.0	0.0	0.0	0.0	0.0	0.0	0.0	0.0	0.0	0.0	0.0	0.0	0.0	0.0	0.0	0.0	0.0	k__Bacteria	p__Proteobacteria	c__Gammaproteobacteria	o__Enterobacteriales	f__Enterobacteriaceae
OTU00472	71.0	0.0	5.0	0.0	0.0	0.0	8.0	0.0	4.0	2.0	0.0	0.0	0.0	0.0	0.0	0.0	0.0	0.0	1.0	0.0	k__Bacteria	p__Bacteroidetes	c__Bacteroidia	o__Bacteroidales
OTU00473	0.0	90.0	0.0	0.0	0.0	0.0	0.0	0.0	0.0	0.0	0.0	0.0	0.0	0.0	0.0	0.0	0.0	0.0	0.0	0.0	k__Bacteria	p__Bacteroidetes	c__Bacteroidia	o__Bacteroidales	f__Bacteroidaceae	g__Bacteroides
OTU00474	0.0	1.0	0.0	0.0	0.0	0.0	0.0	0.0	0.0	0.0	0.0	0.0	0.0	0.0	89.0	0.0	0.0	0.0	0.0	0.0	k__Bacteria	p__Actinobacteria	c__Actinobacteria	o__Micrococcales	f__Micrococcaceae	g__Rothia
OTU00475	8.0	0.0	8.0	10.0	0.0	2.0	0.0	0.0	1.0	11.0	0.0	10.0	19.0	0.0	12.0	4.0	2.0	2.0	1.0	0.0	k__Bacteria	p__Bacteroidetes	c__Bacteroidia	o__Bacteroidales	f__Bacteroidales_S24-7_group	g__uncultured_Bacteroidales_bacterium	s__uncultured_Bacteroidales_bacterium
OTU00476	10.0	12.0	0.0	0.0	0.0	7.0	24.0	4.0	17.0	0.0	0.0	0.0	0.0	0.0	0.0	0.0	11.0	0.0	5.0	0.0	k__Bacteria	p__Firmicutes	c__Clostridia	o__Clostridiales	f__Ruminococcaceae
OTU00477	11.0	1.0	18.0	1.0	0.0	7.0	7.0	3.0	13.0	0.0	0.0	9.0	1.0	0.0	0.0	0.0	12.0	0.0	6.0	0.0	k__Bacteria	p__Bacteroidetes	c__Bacteroidia	o__Bacteroidales
OTU00478	0.0	0.0	0.0	0.0	0.0	0.0	0.0	0.0	0.0	0.0	0.0	0.0	0.0	0.0	0.0	0.0	0.0	0.0	0.0	89.0	k__Bacteria	p__Firmicutes	c__Clostridia	o__Clostridiales	f__Ruminococcaceae	g__Ruminococcaceae_UCG-014
OTU00479	19.0	0.0	10.0	0.0	0.0	0.0	0.0	0.0	0.0	41.0	0.0	0.0	0.0	0.0	6.0	8.0	0.0	0.0	4.0	0.0	k__Bacteria	p__Bacteroidetes	c__Bacteroidia	o__Bacteroidales	f__Bacteroidales_S24-7_group
OTU00480	0.0	0.0	14.0	12.0	0.0	1.0	2.0	8.0	0.0	0.0	1.0	0.0	24.0	3.0	11.0	6.0	2.0	0.0	4.0	0.0	k__Bacteria	p__Bacteroidetes	c__Bacteroidia	o__Bacteroidales	f__Bacteroidales_S24-7_group	g__uncultured_bacterium	s__uncultured_bacterium
OTU00481	0.0	88.0	0.0	0.0	0.0	0.0	0.0	0.0	0.0	0.0	0.0	0.0	0.0	0.0	0.0	0.0	0.0	0.0	0.0	0.0	k__Bacteria	p__Firmicutes	c__Clostridia	o__Clostridiales	f__Ruminococcaceae	g__Ruminococcaceae_UCG-005
OTU00482	0.0	9.0	6.0	0.0	0.0	11.0	12.0	1.0	9.0	0.0	0.0	15.0	0.0	0.0	3.0	0.0	0.0	1.0	21.0	0.0	k__Bacteria	p__Firmicutes	c__Clostridia	o__Clostridiales	f__Ruminococcaceae
OTU00483	0.0	0.0	0.0	0.0	0.0	0.0	0.0	0.0	0.0	88.0	0.0	0.0	0.0	0.0	0.0	0.0	0.0	0.0	0.0	0.0	k__Bacteria	p__Bacteroidetes	c__Bacteroidia	o__Bacteroidales	f__Bacteroidales_S24-7_group	g__uncultured_Bacteroidales_bacterium	s__uncultured_Bacteroidales_bacterium
OTU00484	20.0	0.0	0.0	0.0	0.0	0.0	3.0	0.0	1.0	10.0	0.0	0.0	0.0	0.0	39.0	12.0	3.0	0.0	0.0	0.0	k__Bacteria	p__Bacteroidetes	c__Bacteroidia	o__Bacteroidales	f__Bacteroidales_S24-7_group	g__uncultured_Bacteroidales_bacterium	s__uncultured_Bacteroidales_bacterium
OTU00485	13.0	0.0	6.0	0.0	0.0	6.0	6.0	1.0	0.0	0.0	0.0	1.0	1.0	0.0	0.0	1.0	0.0	0.0	53.0	0.0	k__Bacteria	p__Firmicutes	c__Clostridia	o__Clostridiales	f__Ruminococcaceae	g__Anaerotruncus	s__uncultured_bacterium
OTU00486	0.0	0.0	0.0	0.0	0.0	2.0	7.0	77.0	1.0	0.0	0.0	0.0	0.0	0.0	0.0	0.0	0.0	0.0	0.0	0.0	k__Bacteria	p__Bacteroidetes	c__Bacteroidia	o__Bacteroidales	f__Bacteroidaceae	g__Bacteroides
OTU00487	0.0	3.0	3.0	0.0	3.0	54.0	0.0	0.0	6.0	0.0	0.0	9.0	1.0	0.0	0.0	0.0	5.0	3.0	0.0	0.0	k__Bacteria	p__Firmicutes	c__Clostridia	o__Clostridiales	f__Lachnospiraceae	g__Lachnospiraceae_NK4A136_group
OTU00488	0.0	0.0	0.0	0.0	0.0	0.0	1.0	0.0	0.0	0.0	0.0	0.0	0.0	1.0	0.0	0.0	0.0	85.0	0.0	0.0	k__Bacteria	p__Firmicutes	c__Bacilli	o__Lactobacillales	f__Streptococcaceae	g__Streptococcus
OTU00489	9.0	2.0	1.0	0.0	0.0	0.0	14.0	0.0	14.0	0.0	0.0	4.0	0.0	0.0	0.0	0.0	40.0	0.0	3.0	0.0	k__Bacteria
OTU00490	4.0	11.0	0.0	1.0	0.0	8.0	6.0	0.0	14.0	0.0	0.0	40.0	0.0	0.0	0.0	0.0	1.0	0.0	2.0	0.0	k__Bacteria	p__Bacteroidetes	c__Bacteroidia	o__Bacteroidales	f__Bacteroidaceae	g__Bacteroides	s__Bacteroides_sartorii
OTU00491	1.0	0.0	7.0	1.0	0.0	1.0	1.0	0.0	0.0	0.0	0.0	0.0	10.0	0.0	59.0	5.0	0.0	0.0	1.0	0.0	k__Bacteria	p__Bacteroidetes	c__Bacteroidia	o__Bacteroidales	f__Bacteroidales_S24-7_group
OTU00492	6.0	19.0	3.0	0.0	0.0	2.0	7.0	2.0	11.0	0.0	0.0	8.0	0.0	0.0	0.0	1.0	19.0	1.0	7.0	0.0	k__Bacteria	p__Bacteroidetes	c__Bacteroidia	o__Bacteroidales	f__Rikenellaceae	g__Alistipes	s__uncultured_bacterium
OTU00493	0.0	76.0	0.0	0.0	0.0	2.0	0.0	3.0	3.0	0.0	0.0	0.0	0.0	0.0	0.0	0.0	2.0	0.0	0.0	0.0	k__Bacteria	p__Firmicutes	c__Clostridia	o__Clostridiales	f__Ruminococcaceae
OTU00494	0.0	0.0	0.0	0.0	0.0	0.0	0.0	0.0	0.0	0.0	1.0	0.0	0.0	76.0	1.0	0.0	0.0	8.0	0.0	0.0	k__Bacteria	p__Firmicutes	c__Clostridia	o__Clostridiales	f__Ruminococcaceae	g__Ruminococcaceae_UCG-014	s__uncultured_bacterium
OTU00495	0.0	0.0	0.0	0.0	0.0	0.0	0.0	0.0	0.0	0.0	0.0	0.0	0.0	85.0	0.0	0.0	0.0	0.0	0.0	0.0	k__Bacteria	p__Cyanobacteria	c__Melainabacteria	o__Gastranaerophilales	f__uncultured_bacterium	g__uncultured_bacterium	s__uncultured_bacterium
OTU00496	85.0	0.0	0.0	0.0	0.0	0.0	0.0	0.0	0.0	0.0	0.0	0.0	0.0	0.0	0.0	0.0	0.0	0.0	0.0	0.0	k__Bacteria	p__Firmicutes	c__Clostridia	o__Clostridiales	f__Lachnospiraceae	g__Lachnospiraceae_UCG-004	s__bacterium_enrichment_culture_clone_Ecwsrb007
OTU00497	62.0	4.0	0.0	0.0	0.0	6.0	2.0	0.0	5.0	0.0	0.0	1.0	0.0	0.0	0.0	0.0	2.0	0.0	2.0	1.0	k__Bacteria	p__Firmicutes	c__Clostridia	o__Clostridiales	f__Christensenellaceae	g__Christensenellaceae_R-7_group
OTU00498	0.0	0.0	0.0	0.0	0.0	0.0	0.0	0.0	0.0	0.0	0.0	0.0	0.0	3.0	0.0	0.0	0.0	73.0	0.0	9.0	k__Bacteria	p__Firmicutes	c__Clostridia	o__Clostridiales	f__Ruminococcaceae	g__Ruminococcaceae_UCG-014	s__unidentified
OTU00499	10.0	13.0	3.0	0.0	0.0	0.0	6.0	8.0	3.0	0.0	0.0	0.0	0.0	0.0	28.0	5.0	6.0	0.0	2.0	1.0	k__Bacteria	p__Firmicutes	c__Clostridia	o__Clostridiales	f__Lachnospiraceae	g__Blautia
OTU00500	14.0	5.0	0.0	3.0	0.0	17.0	8.0	1.0	4.0	4.0	0.0	1.0	2.0	4.0	4.0	4.0	2.0	6.0	5.0	1.0	k__Bacteria	p__Actinobacteria	c__Coriobacteriia	o__Coriobacteriales	f__Coriobacteriaceae	g__Gordonibacter	s__uncultured_bacterium
OTU00501	40.0	7.0	1.0	0.0	0.0	4.0	5.0	1.0	4.0	0.0	0.0	10.0	0.0	0.0	4.0	1.0	1.0	0.0	7.0	0.0	k__Bacteria	p__Verrucomicrobia	c__Verrucomicrobiae	o__Verrucomicrobiales	f__Verrucomicrobiaceae	g__Akkermansia	s__uncultured_organism
OTU00502	0.0	0.0	0.0	0.0	0.0	0.0	0.0	0.0	0.0	0.0	0.0	0.0	0.0	67.0	0.0	0.0	0.0	14.0	0.0	3.0	k__Bacteria	p__Cyanobacteria	c__Melainabacteria	o__Gastranaerophilales
OTU00503	0.0	84.0	0.0	0.0	0.0	0.0	0.0	0.0	0.0	0.0	0.0	0.0	0.0	0.0	0.0	0.0	0.0	0.0	0.0	0.0	k__Bacteria	p__Firmicutes	c__Clostridia	o__Clostridiales	f__Lachnospiraceae	g__Cellulosilyticum
OTU00504	27.0	3.0	1.0	0.0	0.0	3.0	20.0	4.0	5.0	1.0	0.0	2.0	0.0	0.0	3.0	0.0	11.0	0.0	4.0	0.0	k__Bacteria	p__Verrucomicrobia	c__Verrucomicrobiae	o__Verrucomicrobiales	f__Verrucomicrobiaceae	g__Akkermansia	s__uncultured_organism
OTU00505	0.0	0.0	0.0	0.0	0.0	0.0	0.0	0.0	0.0	0.0	0.0	0.0	0.0	0.0	0.0	0.0	0.0	0.0	0.0	83.0	k__Bacteria	p__Actinobacteria	c__Actinobacteria	o__Bifidobacteriales	f__Bifidobacteriaceae	g__Bifidobacterium	s__Bifidobacterium_pseudolongum_PV8-2
OTU00506	83.0	0.0	0.0	0.0	0.0	0.0	0.0	0.0	0.0	0.0	0.0	0.0	0.0	0.0	0.0	0.0	0.0	0.0	0.0	0.0	k__Bacteria	p__Firmicutes	c__Clostridia	o__Clostridiales	f__Family_XIII	g__[Eubacterium]_nodatum_group
OTU00507	9.0	1.0	61.0	0.0	0.0	0.0	1.0	0.0	3.0	4.0	0.0	0.0	0.0	0.0	0.0	0.0	2.0	0.0	2.0	0.0	k__Bacteria	p__Bacteroidetes	c__Bacteroidia	o__Bacteroidales	f__ratAN060301C	g__uncultured_bacterium	s__uncultured_bacterium
OTU00508	0.0	0.0	0.0	0.0	0.0	0.0	0.0	0.0	0.0	0.0	0.0	0.0	0.0	0.0	0.0	0.0	0.0	77.0	0.0	6.0	k__Bacteria	p__Cyanobacteria	c__Melainabacteria	o__Gastranaerophilales	f__uncultured_bacterium	g__uncultured_bacterium	s__uncultured_bacterium
OTU00509	0.0	0.0	0.0	0.0	0.0	0.0	0.0	0.0	0.0	0.0	0.0	0.0	0.0	0.0	0.0	0.0	83.0	0.0	0.0	0.0	k__Bacteria	p__Bacteroidetes	c__Bacteroidia	o__Bacteroidales	f__Bacteroidales_S24-7_group	g__uncultured_bacterium	s__uncultured_bacterium
OTU00510	66.0	9.0	2.0	0.0	0.0	0.0	0.0	2.0	2.0	0.0	0.0	0.0	0.0	0.0	0.0	0.0	0.0	0.0	1.0	0.0	k__Bacteria	p__Firmicutes	c__Clostridia	o__Clostridiales	f__Ruminococcaceae	g__Ruminococcaceae_UCG-004	s__uncultured_bacterium
OTU00511	0.0	0.0	0.0	0.0	0.0	0.0	0.0	0.0	0.0	0.0	0.0	0.0	1.0	81.0	0.0	0.0	0.0	0.0	0.0	0.0	k__Bacteria	p__Firmicutes	c__Clostridia	o__Clostridiales	f__Clostridiaceae_1	g__Clostridium_sensu_stricto_1	s__uncultured_bacterium
OTU00512	0.0	82.0	0.0	0.0	0.0	0.0	0.0	0.0	0.0	0.0	0.0	0.0	0.0	0.0	0.0	0.0	0.0	0.0	0.0	0.0	k__Bacteria	p__Proteobacteria	c__Gammaproteobacteria	o__Enterobacteriales	f__Enterobacteriaceae	g__Escherichia-Shigella
OTU00513	0.0	0.0	0.0	0.0	0.0	0.0	0.0	0.0	0.0	0.0	82.0	0.0	0.0	0.0	0.0	0.0	0.0	0.0	0.0	0.0	k__Bacteria	p__Firmicutes	c__Bacilli	o__Lactobacillales	f__Lactobacillaceae	g__Lactobacillus
OTU00514	0.0	0.0	0.0	0.0	0.0	0.0	0.0	82.0	0.0	0.0	0.0	0.0	0.0	0.0	0.0	0.0	0.0	0.0	0.0	0.0	k__Bacteria	p__Firmicutes	c__Clostridia	o__Clostridiales	f__Christensenellaceae	g__Christensenellaceae_R-7_group
OTU00515	0.0	0.0	0.0	0.0	0.0	0.0	0.0	0.0	0.0	0.0	0.0	0.0	0.0	0.0	0.0	0.0	82.0	0.0	0.0	0.0	k__Bacteria	p__Bacteroidetes	c__Bacteroidia	o__Bacteroidales	f__Bacteroidales_S24-7_group
OTU00516	0.0	0.0	63.0	0.0	0.0	6.0	3.0	8.0	0.0	1.0	0.0	0.0	0.0	0.0	1.0	0.0	0.0	0.0	0.0	0.0	k__Bacteria	p__Firmicutes	c__Clostridia	o__Clostridiales	f__Peptococcaceae	g__uncultured	s__uncultured_bacterium
OTU00517	16.0	12.0	0.0	0.0	0.0	6.0	4.0	0.0	6.0	0.0	0.0	0.0	0.0	1.0	3.0	1.0	16.0	1.0	13.0	3.0	k__Bacteria	p__Firmicutes	c__Clostridia	o__Clostridiales	f__Family_XIII
OTU00518	1.0	9.0	0.0	0.0	0.0	0.0	4.0	66.0	1.0	0.0	0.0	0.0	0.0	0.0	0.0	0.0	0.0	0.0	0.0	0.0	k__Bacteria	p__Bacteroidetes	c__Bacteroidia	o__Bacteroidales	f__Bacteroidaceae	g__Bacteroides
OTU00519	0.0	0.0	0.0	1.0	80.0	0.0	0.0	0.0	0.0	0.0	0.0	0.0	0.0	0.0	0.0	0.0	0.0	0.0	0.0	0.0	k__Bacteria	p__Firmicutes	c__Clostridia	o__Clostridiales	f__Peptostreptococcaceae
OTU00520	0.0	76.0	0.0	0.0	0.0	0.0	0.0	0.0	0.0	0.0	0.0	0.0	0.0	0.0	5.0	0.0	0.0	0.0	0.0	0.0	k__Bacteria	p__Firmicutes	c__Clostridia	o__Clostridiales	f__Ruminococcaceae	g__Ruminiclostridium_9
OTU00521	0.0	0.0	0.0	80.0	0.0	0.0	0.0	0.0	0.0	0.0	0.0	0.0	0.0	0.0	1.0	0.0	0.0	0.0	0.0	0.0	k__Bacteria	p__Bacteroidetes	c__Bacteroidia	o__Bacteroidales	f__Bacteroidales_S24-7_group	g__uncultured_bacterium	s__uncultured_bacterium
OTU00522	0.0	0.0	0.0	0.0	0.0	0.0	0.0	0.0	0.0	0.0	0.0	81.0	0.0	0.0	0.0	0.0	0.0	0.0	0.0	0.0	k__Bacteria	p__Firmicutes	c__Clostridia	o__Clostridiales	f__Ruminococcaceae	g__[Eubacterium]_coprostanoligenes_group	s__uncultured_bacterium
OTU00523	0.0	0.0	7.0	0.0	0.0	0.0	0.0	0.0	0.0	0.0	0.0	0.0	0.0	4.0	1.0	0.0	0.0	3.0	0.0	65.0	k__Bacteria	p__Tenericutes	c__Mollicutes	o__Mollicutes_RF9	f__uncultured_bacterium	g__uncultured_bacterium	s__uncultured_bacterium
OTU00524	0.0	0.0	0.0	0.0	0.0	0.0	0.0	0.0	0.0	0.0	0.0	0.0	0.0	0.0	0.0	0.0	80.0	0.0	0.0	0.0	k__Bacteria	p__Proteobacteria	c__Gammaproteobacteria	o__Enterobacteriales	f__Enterobacteriaceae	g__Escherichia-Shigella
OTU00525	7.0	2.0	0.0	0.0	0.0	5.0	36.0	2.0	5.0	0.0	0.0	0.0	0.0	0.0	1.0	0.0	20.0	0.0	2.0	0.0	k__Bacteria	p__Firmicutes	c__Clostridia	o__Clostridiales	f__Ruminococcaceae
OTU00526	0.0	0.0	0.0	0.0	0.0	0.0	0.0	0.0	0.0	0.0	0.0	0.0	0.0	0.0	0.0	3.0	0.0	77.0	0.0	0.0	k__Bacteria	p__Firmicutes	c__Clostridia	o__Clostridiales	f__Peptostreptococcaceae
OTU00527	0.0	0.0	28.0	0.0	0.0	20.0	2.0	21.0	1.0	0.0	0.0	2.0	0.0	0.0	4.0	0.0	0.0	0.0	2.0	0.0	k__Bacteria	p__Bacteroidetes	c__Bacteroidia	o__Bacteroidales	f__Bacteroidaceae	g__Bacteroides	s__Bacteroides_acidifaciens
OTU00528	8.0	16.0	1.0	0.0	0.0	0.0	30.0	0.0	10.0	0.0	0.0	8.0	0.0	2.0	0.0	0.0	5.0	0.0	0.0	0.0	k__Bacteria	p__Firmicutes	c__Clostridia	o__Clostridiales	f__Family_XIII	g__Family_XIII_AD3011_group	s__uncultured_bacterium
OTU00529	0.0	0.0	0.0	0.0	0.0	1.0	0.0	0.0	0.0	0.0	0.0	0.0	0.0	63.0	0.0	0.0	0.0	15.0	0.0	1.0	k__Bacteria	p__Firmicutes	c__Clostridia	o__Clostridiales	f__Ruminococcaceae	g__Ruminococcaceae_UCG-014
OTU00530	6.0	4.0	15.0	0.0	0.0	1.0	30.0	12.0	4.0	0.0	0.0	1.0	0.0	2.0	1.0	0.0	0.0	0.0	4.0	0.0	k__Bacteria	p__Firmicutes	c__Clostridia	o__Clostridiales	f__Ruminococcaceae	g__Ruminococcaceae_UCG-005
OTU00531	5.0	1.0	0.0	0.0	0.0	0.0	6.0	4.0	8.0	0.0	0.0	0.0	0.0	0.0	0.0	0.0	56.0	0.0	0.0	0.0	k__Bacteria	p__Bacteroidetes	c__Bacteroidia	o__Bacteroidales	f__Bacteroidaceae	g__Bacteroides
OTU00532	6.0	0.0	66.0	0.0	0.0	0.0	0.0	0.0	2.0	0.0	0.0	0.0	0.0	0.0	0.0	0.0	1.0	0.0	4.0	0.0	k__Bacteria	p__Bacteroidetes	c__Bacteroidia	o__Bacteroidales	f__Bacteroidales_S24-7_group	g__uncultured_Bacteroidales_bacterium	s__uncultured_Bacteroidales_bacterium
OTU00533	9.0	13.0	0.0	0.0	2.0	0.0	1.0	0.0	12.0	0.0	0.0	40.0	0.0	0.0	0.0	0.0	0.0	2.0	0.0	0.0	k__Bacteria	p__Firmicutes	c__Clostridia	o__Clostridiales	f__Ruminococcaceae	g__uncultured
OTU00534	0.0	0.0	0.0	0.0	0.0	0.0	0.0	0.0	18.0	0.0	0.0	61.0	0.0	0.0	0.0	0.0	0.0	0.0	0.0	0.0	k__Bacteria	p__Firmicutes	c__Bacilli	o__Bacillales
OTU00535	0.0	2.0	0.0	0.0	0.0	0.0	0.0	0.0	0.0	0.0	0.0	0.0	0.0	0.0	0.0	44.0	0.0	33.0	0.0	0.0	k__Bacteria	p__Firmicutes	c__Bacilli	o__Lactobacillales	f__Aerococcaceae	g__Globicatella	s__Globicatella_sp._canine_oral_taxon_218
OTU00536	0.0	3.0	1.0	5.0	0.0	0.0	3.0	2.0	17.0	2.0	0.0	16.0	7.0	0.0	3.0	1.0	18.0	0.0	0.0	0.0	k__Bacteria	p__Bacteroidetes	c__Bacteroidia	o__Bacteroidales	f__Bacteroidales_S24-7_group	g__uncultured_bacterium	s__uncultured_bacterium
OTU00537	1.0	77.0	0.0	0.0	0.0	0.0	0.0	0.0	0.0	0.0	0.0	0.0	0.0	0.0	0.0	0.0	0.0	0.0	0.0	0.0	k__Bacteria	p__Firmicutes	c__Clostridia	o__Clostridiales	f__Ruminococcaceae	g__Ruminococcaceae_UCG-013	s__uncultured_organism
OTU00538	0.0	0.0	0.0	0.0	0.0	13.0	0.0	0.0	0.0	0.0	0.0	57.0	1.0	0.0	0.0	0.0	7.0	0.0	0.0	0.0	k__Bacteria	p__Firmicutes	c__Clostridia	o__Clostridiales	f__Lachnospiraceae	g__Lachnospiraceae_NK4A136_group
OTU00539	0.0	0.0	78.0	0.0	0.0	0.0	0.0	0.0	0.0	0.0	0.0	0.0	0.0	0.0	0.0	0.0	0.0	0.0	0.0	0.0	k__Bacteria	p__Proteobacteria	c__Gammaproteobacteria	o__Enterobacteriales	f__Enterobacteriaceae
OTU00540	0.0	0.0	0.0	78.0	0.0	0.0	0.0	0.0	0.0	0.0	0.0	0.0	0.0	0.0	0.0	0.0	0.0	0.0	0.0	0.0	k__Bacteria	p__Bacteroidetes	c__Bacteroidia	o__Bacteroidales	f__Bacteroidaceae	g__Bacteroides	s__Bacteroides_sartorii
OTU00541	0.0	78.0	0.0	0.0	0.0	0.0	0.0	0.0	0.0	0.0	0.0	0.0	0.0	0.0	0.0	0.0	0.0	0.0	0.0	0.0	k__Bacteria	p__Bacteroidetes	c__Bacteroidia	o__Bacteroidales	f__Bacteroidaceae	g__Bacteroides
OTU00542	0.0	0.0	0.0	0.0	0.0	0.0	0.0	0.0	0.0	0.0	0.0	0.0	0.0	0.0	0.0	0.0	77.0	1.0	0.0	0.0	k__Bacteria	p__Firmicutes	c__Bacilli	o__Lactobacillales	f__Carnobacteriaceae	g__Trichococcus
OTU00543	0.0	4.0	0.0	0.0	0.0	1.0	9.0	0.0	5.0	1.0	0.0	3.0	6.0	0.0	15.0	27.0	1.0	0.0	6.0	0.0	k__Bacteria	p__Firmicutes	c__Clostridia	o__Clostridiales	f__Ruminococcaceae	g__Anaerotruncus
OTU00544	0.0	0.0	3.0	1.0	0.0	2.0	1.0	1.0	1.0	2.0	0.0	8.0	0.0	0.0	0.0	2.0	57.0	0.0	0.0	0.0	k__Bacteria	p__Bacteroidetes	c__Bacteroidia	o__Bacteroidales	f__Bacteroidales_S24-7_group
OTU00545	0.0	37.0	0.0	0.0	0.0	0.0	0.0	0.0	0.0	0.0	0.0	0.0	0.0	0.0	0.0	0.0	18.0	0.0	22.0	0.0	k__Bacteria	p__Bacteroidetes	c__Bacteroidia	o__Bacteroidales	f__Bacteroidaceae	g__Bacteroides
OTU00546	2.0	13.0	0.0	0.0	0.0	0.0	0.0	6.0	2.0	0.0	0.0	0.0	4.0	0.0	2.0	2.0	46.0	0.0	0.0	0.0	k__Bacteria	p__Firmicutes	c__Clostridia	o__Clostridiales	f__Ruminococcaceae
OTU00547	0.0	0.0	0.0	0.0	0.0	0.0	77.0	0.0	0.0	0.0	0.0	0.0	0.0	0.0	0.0	0.0	0.0	0.0	0.0	0.0	k__Bacteria	p__Firmicutes	c__Clostridia	o__Clostridiales	f__Clostridiaceae_1
OTU00548	0.0	0.0	0.0	0.0	0.0	0.0	0.0	0.0	0.0	0.0	0.0	0.0	0.0	0.0	0.0	0.0	0.0	11.0	0.0	65.0	k__Bacteria	p__Firmicutes	c__Clostridia	o__Clostridiales	f__Ruminococcaceae	g__Ruminococcaceae_UCG-014	s__uncultured_Firmicutes_bacterium
OTU00549	0.0	0.0	0.0	0.0	0.0	0.0	0.0	0.0	0.0	0.0	0.0	0.0	0.0	0.0	0.0	0.0	0.0	0.0	0.0	76.0	k__Bacteria	p__Actinobacteria	c__Actinobacteria	o__Bifidobacteriales	f__Bifidobacteriaceae	g__Bifidobacterium
OTU00550	0.0	76.0	0.0	0.0	0.0	0.0	0.0	0.0	0.0	0.0	0.0	0.0	0.0	0.0	0.0	0.0	0.0	0.0	0.0	0.0	k__Bacteria	p__Firmicutes	c__Clostridia	o__Clostridiales	f__Christensenellaceae	g__Christensenellaceae_R-7_group
OTU00551	1.0	7.0	0.0	5.0	0.0	14.0	0.0	10.0	1.0	6.0	0.0	29.0	1.0	0.0	0.0	0.0	2.0	0.0	0.0	0.0	k__Bacteria	p__Bacteroidetes	c__Bacteroidia	o__Bacteroidales	f__Bacteroidaceae	g__Bacteroides
OTU00552	2.0	5.0	9.0	0.0	0.0	4.0	3.0	15.0	9.0	1.0	1.0	10.0	0.0	0.0	0.0	4.0	5.0	6.0	1.0	1.0	k__Bacteria	p__Firmicutes	c__Clostridia	o__Clostridiales	f__Ruminococcaceae
OTU00553	1.0	0.0	0.0	7.0	0.0	6.0	2.0	7.0	2.0	0.0	0.0	0.0	9.0	0.0	26.0	10.0	2.0	0.0	3.0	0.0	k__Bacteria	p__Bacteroidetes	c__Bacteroidia	o__Bacteroidales	f__Bacteroidales_S24-7_group	g__uncultured_bacterium	s__uncultured_bacterium
OTU00554	74.0	0.0	0.0	0.0	0.0	0.0	0.0	0.0	1.0	0.0	0.0	0.0	0.0	0.0	0.0	0.0	0.0	0.0	0.0	0.0	k__Bacteria	p__Proteobacteria	c__Gammaproteobacteria	o__Enterobacteriales	f__Enterobacteriaceae
OTU00555	9.0	2.0	0.0	16.0	0.0	13.0	4.0	0.0	9.0	0.0	0.0	2.0	12.0	0.0	1.0	0.0	7.0	0.0	0.0	0.0	k__Bacteria	p__Bacteroidetes	c__Bacteroidia	o__Bacteroidales
OTU00556	0.0	0.0	0.0	0.0	0.0	0.0	0.0	0.0	0.0	0.0	0.0	75.0	0.0	0.0	0.0	0.0	0.0	0.0	0.0	0.0	k__Bacteria	p__Proteobacteria	c__Gammaproteobacteria	o__Enterobacteriales	f__Enterobacteriaceae	g__Enterobacter
OTU00557	0.0	0.0	3.0	0.0	0.0	2.0	0.0	0.0	0.0	0.0	0.0	0.0	69.0	0.0	0.0	0.0	0.0	0.0	0.0	0.0	k__Bacteria	p__Bacteroidetes	c__Bacteroidia	o__Bacteroidales	f__Bacteroidales_S24-7_group	g__uncultured_bacterium	s__uncultured_bacterium
OTU00558	0.0	0.0	0.0	0.0	0.0	0.0	0.0	0.0	0.0	0.0	0.0	0.0	0.0	0.0	0.0	0.0	74.0	0.0	0.0	0.0	k__Bacteria	p__Firmicutes	c__Clostridia	o__Clostridiales	f__Christensenellaceae	g__Christensenellaceae_R-7_group
OTU00559	0.0	0.0	0.0	0.0	0.0	0.0	0.0	0.0	0.0	0.0	0.0	0.0	74.0	0.0	0.0	0.0	0.0	0.0	0.0	0.0	k__Bacteria	p__Verrucomicrobia	c__Verrucomicrobiae	o__Verrucomicrobiales	f__Verrucomicrobiaceae	g__Akkermansia	s__uncultured_organism
OTU00560	0.0	0.0	0.0	0.0	0.0	0.0	0.0	0.0	0.0	74.0	0.0	0.0	0.0	0.0	0.0	0.0	0.0	0.0	0.0	0.0	k__Bacteria	p__Proteobacteria	c__Gammaproteobacteria	o__Enterobacteriales	f__Enterobacteriaceae
OTU00561	0.0	0.0	0.0	0.0	0.0	0.0	0.0	0.0	0.0	0.0	0.0	74.0	0.0	0.0	0.0	0.0	0.0	0.0	0.0	0.0	k__Bacteria	p__Bacteroidetes	c__Bacteroidia	o__Bacteroidales	f__Bacteroidaceae	g__Bacteroides
OTU00562	2.0	2.0	3.0	0.0	0.0	3.0	37.0	4.0	2.0	0.0	0.0	0.0	1.0	0.0	3.0	1.0	10.0	0.0	6.0	0.0	k__Bacteria
OTU00563	0.0	0.0	0.0	0.0	0.0	0.0	0.0	0.0	0.0	0.0	0.0	0.0	0.0	74.0	0.0	0.0	0.0	0.0	0.0	0.0	k__Bacteria	p__Proteobacteria	c__Alphaproteobacteria	o__Rhodospirillales	f__Rhodospirillaceae	g__uncultured
OTU00564	4.0	39.0	0.0	0.0	0.0	0.0	2.0	8.0	10.0	2.0	0.0	0.0	2.0	0.0	0.0	0.0	6.0	0.0	0.0	0.0	k__Bacteria	p__Bacteroidetes	c__Bacteroidia	o__Bacteroidales	f__Bacteroidaceae	g__Bacteroides
OTU00565	0.0	12.0	0.0	0.0	1.0	1.0	0.0	0.0	0.0	0.0	0.0	55.0	0.0	0.0	0.0	0.0	4.0	0.0	0.0	0.0	k__Bacteria	p__Firmicutes	c__Clostridia	o__Clostridiales	f__Ruminococcaceae	g__Ruminococcus_1
OTU00566	0.0	0.0	72.0	0.0	0.0	0.0	1.0	0.0	0.0	0.0	0.0	0.0	0.0	0.0	0.0	0.0	0.0	0.0	0.0	0.0	k__Bacteria	p__Bacteroidetes	c__Bacteroidia	o__Bacteroidales	f__Bacteroidaceae	g__Bacteroides
OTU00567	0.0	0.0	0.0	0.0	0.0	0.0	0.0	71.0	0.0	0.0	0.0	0.0	0.0	0.0	2.0	0.0	0.0	0.0	0.0	0.0	k__Bacteria	p__Bacteroidetes	c__Bacteroidia	o__Bacteroidales	f__Bacteroidales_S24-7_group
OTU00568	9.0	4.0	0.0	6.0	0.0	4.0	6.0	7.0	1.0	0.0	0.0	1.0	0.0	1.0	12.0	0.0	16.0	0.0	6.0	0.0	k__Bacteria	p__Firmicutes	c__Clostridia	o__Clostridiales	f__Clostridiaceae_1	g__Clostridium_sensu_stricto_1
OTU00569	0.0	0.0	0.0	0.0	0.0	0.0	0.0	0.0	0.0	0.0	2.0	0.0	0.0	60.0	0.0	0.0	0.0	7.0	0.0	3.0	k__Bacteria	p__Firmicutes	c__Clostridia	o__Clostridiales	f__Ruminococcaceae	g__Ruminococcaceae_UCG-014	s__unidentified
OTU00570	0.0	0.0	0.0	0.0	0.0	69.0	0.0	0.0	0.0	0.0	0.0	0.0	0.0	0.0	0.0	0.0	0.0	0.0	3.0	0.0	k__Bacteria	p__Proteobacteria	c__Gammaproteobacteria	o__Enterobacteriales	f__Enterobacteriaceae	g__Morganella	s__uncultured_organism
OTU00571	0.0	0.0	16.0	0.0	0.0	56.0	0.0	0.0	0.0	0.0	0.0	0.0	0.0	0.0	0.0	0.0	0.0	0.0	0.0	0.0	k__Bacteria
OTU00572	0.0	0.0	0.0	0.0	0.0	0.0	0.0	0.0	0.0	0.0	0.0	0.0	0.0	0.0	0.0	72.0	0.0	0.0	0.0	0.0	k__Bacteria	p__Proteobacteria	c__Gammaproteobacteria	o__Enterobacteriales	f__Enterobacteriaceae
OTU00573	3.0	0.0	3.0	0.0	0.0	5.0	1.0	58.0	0.0	0.0	0.0	1.0	0.0	0.0	0.0	0.0	0.0	0.0	0.0	0.0	k__Bacteria	p__Bacteroidetes	c__Bacteroidia	o__Bacteroidales	f__Bacteroidaceae	g__Bacteroides
OTU00574	4.0	6.0	0.0	2.0	0.0	11.0	7.0	6.0	2.0	1.0	0.0	27.0	1.0	0.0	0.0	0.0	0.0	0.0	4.0	0.0	k__Bacteria	p__Bacteroidetes	c__Bacteroidia	o__Bacteroidales	f__Bacteroidaceae	g__Bacteroides
OTU00575	0.0	0.0	0.0	0.0	0.0	0.0	71.0	0.0	0.0	0.0	0.0	0.0	0.0	0.0	0.0	0.0	0.0	0.0	0.0	0.0	k__Bacteria	p__Firmicutes	c__Bacilli	o__Bacillales	f__Planococcaceae
OTU00576	2.0	2.0	20.0	0.0	0.0	9.0	0.0	1.0	4.0	0.0	0.0	0.0	0.0	0.0	0.0	1.0	1.0	0.0	30.0	0.0	k__Bacteria	p__Bacteroidetes	c__Bacteroidia	o__Bacteroidales
OTU00577	0.0	0.0	0.0	0.0	0.0	0.0	0.0	0.0	0.0	69.0	0.0	0.0	0.0	0.0	0.0	0.0	0.0	0.0	0.0	0.0	k__Bacteria	p__Proteobacteria	c__Gammaproteobacteria	o__Enterobacteriales	f__Enterobacteriaceae
OTU00578	0.0	0.0	56.0	0.0	0.0	13.0	0.0	0.0	0.0	0.0	0.0	0.0	0.0	0.0	0.0	0.0	0.0	0.0	0.0	0.0	k__Bacteria	p__Proteobacteria	c__Gammaproteobacteria	o__Enterobacteriales	f__Enterobacteriaceae	g__Enterobacter
OTU00579	0.0	0.0	0.0	0.0	0.0	0.0	0.0	0.0	0.0	0.0	0.0	0.0	68.0	1.0	0.0	0.0	0.0	0.0	0.0	0.0	k__Bacteria	p__Proteobacteria	c__Gammaproteobacteria	o__Enterobacteriales	f__Enterobacteriaceae	g__Escherichia-Shigella
OTU00580	0.0	28.0	0.0	0.0	0.0	0.0	0.0	0.0	0.0	0.0	1.0	0.0	0.0	40.0	0.0	0.0	0.0	0.0	0.0	0.0	k__Bacteria	p__Actinobacteria	c__Coriobacteriia	o__Coriobacteriales	f__Coriobacteriaceae
OTU00581	0.0	69.0	0.0	0.0	0.0	0.0	0.0	0.0	0.0	0.0	0.0	0.0	0.0	0.0	0.0	0.0	0.0	0.0	0.0	0.0	k__Bacteria	p__Actinobacteria	c__Coriobacteriia	o__Coriobacteriales	f__Coriobacteriaceae	g__Enterorhabdus	s__mouse_gut_metagenome
OTU00582	0.0	0.0	0.0	0.0	0.0	0.0	0.0	0.0	0.0	68.0	0.0	0.0	0.0	0.0	0.0	0.0	0.0	0.0	1.0	0.0	k__Bacteria	p__Proteobacteria	c__Gammaproteobacteria	o__Pseudomonadales	f__Pseudomonadaceae	g__Pseudomonas
OTU00583	0.0	0.0	0.0	0.0	0.0	0.0	0.0	0.0	0.0	0.0	0.0	0.0	0.0	0.0	0.0	0.0	68.0	0.0	0.0	0.0	k__Bacteria	p__Proteobacteria	c__Gammaproteobacteria	o__Enterobacteriales	f__Enterobacteriaceae
OTU00584	1.0	0.0	35.0	2.0	0.0	2.0	0.0	6.0	0.0	1.0	0.0	0.0	19.0	0.0	1.0	0.0	0.0	0.0	1.0	0.0	k__Bacteria	p__Bacteroidetes	c__Bacteroidia	o__Bacteroidales
OTU00585	1.0	0.0	0.0	0.0	0.0	0.0	2.0	62.0	3.0	0.0	0.0	0.0	0.0	0.0	0.0	0.0	0.0	0.0	0.0	0.0	k__Bacteria	p__Bacteroidetes	c__Bacteroidia	o__Bacteroidales	f__Bacteroidaceae	g__Bacteroides
OTU00586	0.0	0.0	0.0	0.0	0.0	62.0	0.0	0.0	0.0	0.0	0.0	0.0	0.0	0.0	0.0	0.0	0.0	0.0	6.0	0.0	k__Bacteria	p__Firmicutes	c__Clostridia	o__Clostridiales	f__Lachnospiraceae	g__Lachnospiraceae_UCG-006	s__uncultured_organism
OTU00587	0.0	0.0	0.0	0.0	0.0	0.0	0.0	0.0	0.0	0.0	0.0	0.0	0.0	0.0	0.0	68.0	0.0	0.0	0.0	0.0	k__Bacteria	p__Proteobacteria	c__Gammaproteobacteria	o__Enterobacteriales	f__Enterobacteriaceae	g__Escherichia-Shigella
OTU00588	0.0	0.0	0.0	0.0	0.0	0.0	68.0	0.0	0.0	0.0	0.0	0.0	0.0	0.0	0.0	0.0	0.0	0.0	0.0	0.0	k__Bacteria	p__Bacteroidetes	c__Bacteroidia	o__Bacteroidales	f__Bacteroidaceae	g__Bacteroides
OTU00589	0.0	0.0	25.0	0.0	0.0	20.0	1.0	5.0	0.0	0.0	0.0	2.0	1.0	0.0	0.0	0.0	1.0	0.0	13.0	0.0	k__Bacteria	p__Bacteroidetes	c__Bacteroidia	o__Bacteroidales
OTU00590	0.0	12.0	1.0	0.0	0.0	4.0	5.0	0.0	7.0	0.0	1.0	0.0	0.0	14.0	0.0	0.0	8.0	15.0	0.0	0.0	k__Bacteria	p__Firmicutes	c__Clostridia	o__Clostridiales	f__Ruminococcaceae
OTU00591	0.0	67.0	0.0	0.0	0.0	0.0	0.0	0.0	0.0	0.0	0.0	0.0	0.0	0.0	0.0	0.0	0.0	0.0	0.0	0.0	k__Bacteria	p__Bacteroidetes	c__Bacteroidia	o__Bacteroidales	f__Bacteroidaceae	g__Bacteroides
OTU00592	7.0	0.0	33.0	3.0	0.0	5.0	2.0	1.0	0.0	0.0	0.0	0.0	4.0	0.0	0.0	0.0	0.0	0.0	12.0	0.0	k__Bacteria	p__Bacteroidetes	c__Bacteroidia	o__Bacteroidales
OTU00593	0.0	0.0	0.0	1.0	0.0	0.0	0.0	0.0	0.0	0.0	0.0	0.0	0.0	50.0	0.0	0.0	0.0	2.0	0.0	14.0	k__Bacteria	p__Firmicutes	c__Clostridia	o__Clostridiales	f__Ruminococcaceae	g__Ruminococcaceae_UCG-014	s__uncultured_organism
OTU00594	0.0	0.0	0.0	0.0	0.0	0.0	0.0	0.0	0.0	0.0	0.0	67.0	0.0	0.0	0.0	0.0	0.0	0.0	0.0	0.0	k__Bacteria	p__Proteobacteria	c__Gammaproteobacteria	o__Enterobacteriales	f__Enterobacteriaceae	g__Escherichia-Shigella
OTU00595	5.0	0.0	0.0	1.0	0.0	0.0	0.0	0.0	24.0	0.0	0.0	21.0	0.0	0.0	0.0	0.0	12.0	0.0	4.0	0.0	k__Bacteria	p__Proteobacteria	c__Gammaproteobacteria	o__Enterobacteriales	f__Enterobacteriaceae
OTU00596	0.0	0.0	0.0	0.0	0.0	0.0	0.0	0.0	0.0	0.0	0.0	0.0	0.0	0.0	0.0	1.0	0.0	65.0	0.0	0.0	k__Bacteria	p__Firmicutes	c__Clostridia	o__Clostridiales	f__Peptostreptococcaceae
OTU00597	0.0	0.0	0.0	0.0	0.0	27.0	0.0	1.0	17.0	0.0	0.0	17.0	0.0	0.0	0.0	4.0	0.0	0.0	0.0	0.0	k__Bacteria	p__Firmicutes	c__Clostridia	o__Clostridiales	f__Ruminococcaceae	g__Anaerotruncus
OTU00598	0.0	0.0	0.0	0.0	0.0	66.0	0.0	0.0	0.0	0.0	0.0	0.0	0.0	0.0	0.0	0.0	0.0	0.0	0.0	0.0	k__Bacteria	p__Proteobacteria	c__Gammaproteobacteria	o__Enterobacteriales	f__Enterobacteriaceae
OTU00599	65.0	0.0	0.0	0.0	0.0	0.0	0.0	0.0	1.0	0.0	0.0	0.0	0.0	0.0	0.0	0.0	0.0	0.0	0.0	0.0	k__Bacteria	p__Proteobacteria	c__Gammaproteobacteria	o__Enterobacteriales	f__Enterobacteriaceae
OTU00600	0.0	0.0	0.0	0.0	0.0	0.0	0.0	0.0	0.0	66.0	0.0	0.0	0.0	0.0	0.0	0.0	0.0	0.0	0.0	0.0	k__Bacteria	p__Verrucomicrobia	c__Verrucomicrobiae	o__Verrucomicrobiales	f__Verrucomicrobiaceae	g__Akkermansia	s__uncultured_organism
OTU00601	0.0	0.0	0.0	0.0	0.0	0.0	0.0	0.0	0.0	0.0	0.0	0.0	0.0	0.0	0.0	0.0	65.0	0.0	0.0	0.0	k__Bacteria	p__Bacteroidetes	c__Bacteroidia	o__Bacteroidales	f__Bacteroidaceae	g__Bacteroides
OTU00602	1.0	0.0	0.0	0.0	0.0	3.0	0.0	0.0	0.0	0.0	0.0	60.0	0.0	0.0	0.0	0.0	1.0	0.0	0.0	0.0	k__Bacteria	p__Bacteroidetes	c__Bacteroidia	o__Bacteroidales	f__Bacteroidaceae	g__Bacteroides
OTU00603	5.0	4.0	31.0	0.0	0.0	4.0	3.0	4.0	0.0	0.0	0.0	4.0	0.0	0.0	0.0	0.0	0.0	0.0	10.0	0.0	k__Bacteria	p__Bacteroidetes	c__Bacteroidia	o__Bacteroidales
OTU00604	0.0	0.0	65.0	0.0	0.0	0.0	0.0	0.0	0.0	0.0	0.0	0.0	0.0	0.0	0.0	0.0	0.0	0.0	0.0	0.0	k__Bacteria	p__Firmicutes	c__Clostridia	o__Clostridiales	f__Ruminococcaceae	g__[Eubacterium]_coprostanoligenes_group
OTU00605	1.0	3.0	8.0	1.0	0.0	1.0	1.0	5.0	0.0	2.0	0.0	1.0	5.0	0.0	33.0	1.0	1.0	0.0	1.0	0.0	k__Bacteria	p__Bacteroidetes	c__Bacteroidia	o__Bacteroidales	f__Bacteroidales_S24-7_group
OTU00606	0.0	0.0	0.0	0.0	0.0	0.0	0.0	0.0	0.0	0.0	0.0	0.0	0.0	0.0	0.0	0.0	0.0	0.0	0.0	64.0	k__Bacteria	p__Firmicutes	c__Clostridia	o__Clostridiales	f__Peptostreptococcaceae	g__Romboutsia	s__uncultured_bacterium
OTU00607	0.0	1.0	0.0	8.0	0.0	0.0	0.0	2.0	0.0	35.0	0.0	0.0	12.0	0.0	0.0	6.0	0.0	0.0	0.0	0.0	k__Bacteria	p__Bacteroidetes	c__Bacteroidia	o__Bacteroidales	f__Bacteroidales_S24-7_group	g__uncultured_bacterium	s__uncultured_bacterium
OTU00608	5.0	6.0	0.0	0.0	0.0	2.0	13.0	2.0	12.0	1.0	0.0	2.0	1.0	0.0	0.0	1.0	7.0	0.0	12.0	0.0	k__Bacteria
OTU00609	0.0	64.0	0.0	0.0	0.0	0.0	0.0	0.0	0.0	0.0	0.0	0.0	0.0	0.0	0.0	0.0	0.0	0.0	0.0	0.0	k__Bacteria	p__Firmicutes	c__Clostridia	o__Clostridiales	f__Ruminococcaceae	g__[Eubacterium]_coprostanoligenes_group	s__uncultured_organism
OTU00610	42.0	9.0	2.0	0.0	0.0	1.0	6.0	0.0	2.0	0.0	0.0	2.0	0.0	0.0	0.0	0.0	0.0	0.0	0.0	0.0	k__Bacteria	p__Firmicutes	c__Clostridia	o__Clostridiales	f__Family_XIII	g__[Eubacterium]_nodatum_group
OTU00611	0.0	0.0	0.0	0.0	0.0	0.0	0.0	0.0	0.0	0.0	0.0	64.0	0.0	0.0	0.0	0.0	0.0	0.0	0.0	0.0	k__Bacteria	p__Bacteroidetes	c__Bacteroidia	o__Bacteroidales	f__Bacteroidaceae	g__Bacteroides
OTU00612	0.0	63.0	0.0	0.0	0.0	0.0	0.0	0.0	0.0	0.0	0.0	0.0	0.0	0.0	0.0	0.0	0.0	0.0	0.0	0.0	k__Bacteria	p__Bacteroidetes	c__Bacteroidia	o__Bacteroidales	f__Bacteroidaceae	g__Bacteroides
OTU00613	0.0	56.0	0.0	0.0	0.0	0.0	2.0	0.0	2.0	1.0	0.0	2.0	0.0	0.0	0.0	0.0	0.0	0.0	0.0	0.0	k__Bacteria	p__Firmicutes	c__Clostridia	o__Clostridiales	f__Ruminococcaceae	g__Ruminococcaceae_UCG-005
OTU00614	1.0	3.0	2.0	0.0	0.0	0.0	2.0	0.0	0.0	52.0	0.0	0.0	0.0	0.0	0.0	2.0	1.0	0.0	0.0	0.0	k__Bacteria	p__Firmicutes	c__Erysipelotrichia	o__Erysipelotrichales	f__Erysipelotrichaceae	g__Erysipelatoclostridium
OTU00615	0.0	0.0	63.0	0.0	0.0	0.0	0.0	0.0	0.0	0.0	0.0	0.0	0.0	0.0	0.0	0.0	0.0	0.0	0.0	0.0	k__Bacteria	p__Proteobacteria	c__Gammaproteobacteria	o__Enterobacteriales	f__Enterobacteriaceae
OTU00616	0.0	0.0	0.0	0.0	0.0	0.0	0.0	0.0	0.0	0.0	0.0	0.0	0.0	0.0	0.0	0.0	0.0	0.0	63.0	0.0	k__Bacteria	p__Firmicutes	c__Clostridia	o__Clostridiales	f__Ruminococcaceae	g__[Eubacterium]_coprostanoligenes_group
OTU00617	0.0	0.0	0.0	0.0	0.0	0.0	0.0	0.0	0.0	63.0	0.0	0.0	0.0	0.0	0.0	0.0	0.0	0.0	0.0	0.0	k__Bacteria	p__Bacteroidetes	c__Bacteroidia	o__Bacteroidales	f__Bacteroidales_S24-7_group	g__uncultured_Bacteroidales_bacterium	s__uncultured_Bacteroidales_bacterium
OTU00618	0.0	0.0	0.0	0.0	0.0	0.0	0.0	0.0	0.0	0.0	0.0	0.0	0.0	0.0	0.0	0.0	0.0	0.0	63.0	0.0	k__Bacteria	p__Verrucomicrobia	c__Verrucomicrobiae	o__Verrucomicrobiales	f__Verrucomicrobiaceae	g__Akkermansia	s__uncultured_organism
OTU00619	0.0	0.0	0.0	0.0	0.0	0.0	0.0	0.0	0.0	0.0	0.0	31.0	0.0	0.0	0.0	0.0	32.0	0.0	0.0	0.0	k__Bacteria	p__Firmicutes	c__Clostridia	o__Clostridiales	f__Lachnospiraceae	g__Lachnoclostridium
OTU00620	1.0	6.0	0.0	0.0	1.0	1.0	1.0	0.0	1.0	0.0	0.0	1.0	0.0	0.0	0.0	2.0	0.0	48.0	0.0	1.0	k__Bacteria	p__Firmicutes	c__Clostridia	o__Clostridiales	f__Ruminococcaceae
OTU00621	0.0	0.0	0.0	0.0	0.0	0.0	0.0	0.0	0.0	0.0	0.0	0.0	0.0	0.0	0.0	0.0	62.0	0.0	0.0	0.0	k__Bacteria	p__Firmicutes	c__Clostridia	o__Clostridiales	f__Lachnospiraceae	g__Blautia
OTU00622	0.0	0.0	0.0	0.0	0.0	0.0	0.0	0.0	0.0	62.0	0.0	0.0	0.0	0.0	0.0	0.0	0.0	0.0	0.0	0.0	k__Bacteria	p__Verrucomicrobia	c__Verrucomicrobiae	o__Verrucomicrobiales	f__Verrucomicrobiaceae	g__Akkermansia	s__uncultured_organism
OTU00623	0.0	0.0	0.0	0.0	0.0	0.0	0.0	0.0	0.0	0.0	0.0	0.0	0.0	0.0	0.0	0.0	0.0	62.0	0.0	0.0	k__Bacteria	p__Firmicutes	c__Clostridia	o__Clostridiales	f__Ruminococcaceae	g__Ruminococcaceae_UCG-014
OTU00624	2.0	2.0	1.0	10.0	0.0	0.0	9.0	1.0	3.0	1.0	0.0	5.0	7.0	0.0	3.0	1.0	9.0	0.0	8.0	0.0	k__Bacteria
OTU00625	0.0	0.0	0.0	0.0	0.0	0.0	0.0	1.0	0.0	0.0	4.0	5.0	15.0	3.0	0.0	1.0	32.0	0.0	1.0	0.0	k__Bacteria	p__Firmicutes	c__Bacilli	o__Lactobacillales	f__Lactobacillaceae	g__Lactobacillus
OTU00626	0.0	0.0	2.0	1.0	0.0	0.0	0.0	0.0	0.0	6.0	0.0	0.0	5.0	0.0	42.0	6.0	0.0	0.0	0.0	0.0	k__Bacteria	p__Bacteroidetes	c__Bacteroidia	o__Bacteroidales	f__Bacteroidales_S24-7_group	g__uncultured_bacterium	s__uncultured_bacterium
OTU00627	0.0	62.0	0.0	0.0	0.0	0.0	0.0	0.0	0.0	0.0	0.0	0.0	0.0	0.0	0.0	0.0	0.0	0.0	0.0	0.0	k__Bacteria	p__Proteobacteria	c__Gammaproteobacteria	o__Enterobacteriales	f__Enterobacteriaceae
OTU00628	0.0	0.0	0.0	0.0	0.0	0.0	0.0	62.0	0.0	0.0	0.0	0.0	0.0	0.0	0.0	0.0	0.0	0.0	0.0	0.0	k__Bacteria	p__Bacteroidetes	c__Bacteroidia	o__Bacteroidales	f__Bacteroidaceae	g__Bacteroides
OTU00629	6.0	2.0	1.0	0.0	0.0	0.0	0.0	42.0	3.0	0.0	0.0	0.0	2.0	0.0	1.0	0.0	5.0	0.0	0.0	0.0	k__Bacteria	p__Bacteroidetes	c__Bacteroidia	o__Bacteroidales	f__Bacteroidaceae	g__Bacteroides	s__Bacteroides_acidifaciens
OTU00630	0.0	3.0	0.0	0.0	0.0	0.0	47.0	0.0	1.0	0.0	0.0	7.0	1.0	0.0	0.0	0.0	3.0	0.0	0.0	0.0	k__Bacteria	p__Firmicutes	c__Clostridia	o__Clostridiales	f__Ruminococcaceae	g__Ruminococcaceae_UCG-005
OTU00631	0.0	62.0	0.0	0.0	0.0	0.0	0.0	0.0	0.0	0.0	0.0	0.0	0.0	0.0	0.0	0.0	0.0	0.0	0.0	0.0	k__Bacteria	p__Firmicutes	c__Erysipelotrichia	o__Erysipelotrichales	f__Erysipelotrichaceae	g__Incertae_Sedis
OTU00632	3.0	0.0	7.0	9.0	0.0	16.0	5.0	1.0	0.0	1.0	0.0	4.0	0.0	0.0	3.0	1.0	4.0	0.0	7.0	0.0	k__Bacteria	p__Bacteroidetes	c__Bacteroidia	o__Bacteroidales
OTU00633	0.0	0.0	0.0	51.0	0.0	8.0	0.0	0.0	0.0	0.0	0.0	0.0	2.0	0.0	0.0	0.0	0.0	0.0	0.0	0.0	k__Bacteria
OTU00634	3.0	4.0	0.0	1.0	0.0	8.0	4.0	1.0	12.0	3.0	0.0	2.0	0.0	1.0	5.0	4.0	3.0	6.0	1.0	3.0	k__Bacteria	p__Actinobacteria	c__Coriobacteriia	o__Coriobacteriales	f__Coriobacteriaceae	g__Gordonibacter	s__uncultured_bacterium
OTU00635	0.0	61.0	0.0	0.0	0.0	0.0	0.0	0.0	0.0	0.0	0.0	0.0	0.0	0.0	0.0	0.0	0.0	0.0	0.0	0.0	k__Bacteria	p__Actinobacteria	c__Coriobacteriia	o__Coriobacteriales	f__Coriobacteriaceae	g__Enterorhabdus	s__mouse_gut_metagenome
OTU00636	0.0	61.0	0.0	0.0	0.0	0.0	0.0	0.0	0.0	0.0	0.0	0.0	0.0	0.0	0.0	0.0	0.0	0.0	0.0	0.0	k__Bacteria	p__Bacteroidetes	c__Bacteroidia	o__Bacteroidales	f__Bacteroidaceae	g__Bacteroides
OTU00637	20.0	0.0	0.0	0.0	0.0	0.0	2.0	0.0	19.0	0.0	0.0	19.0	0.0	0.0	0.0	0.0	0.0	0.0	0.0	0.0	k__Bacteria	p__Firmicutes	c__Clostridia	o__Clostridiales	f__Family_XIII	g__[Eubacterium]_nodatum_group	s__unidentified
OTU00638	0.0	0.0	1.0	0.0	0.0	59.0	0.0	0.0	0.0	0.0	0.0	0.0	0.0	0.0	0.0	0.0	0.0	0.0	0.0	0.0	k__Bacteria	p__Firmicutes	c__Clostridia	o__Clostridiales	f__Ruminococcaceae
OTU00639	30.0	0.0	0.0	0.0	0.0	0.0	0.0	0.0	1.0	0.0	0.0	0.0	0.0	17.0	0.0	0.0	0.0	8.0	0.0	4.0	k__Bacteria	p__Actinobacteria	c__Coriobacteriia	o__Coriobacteriales	f__Coriobacteriaceae	g__Gordonibacter
OTU00640	0.0	0.0	0.0	0.0	0.0	0.0	0.0	0.0	0.0	0.0	0.0	0.0	0.0	40.0	1.0	1.0	0.0	5.0	0.0	13.0	k__Bacteria	p__Saccharibacteria	c__Unknown_Class	o__Unknown_Order	f__Unknown_Family	g__Candidatus_Saccharimonas	s__uncultured_bacterium
OTU00641	3.0	1.0	0.0	0.0	0.0	0.0	0.0	0.0	3.0	0.0	0.0	0.0	0.0	7.0	0.0	0.0	0.0	45.0	0.0	1.0	k__Bacteria	p__Firmicutes	c__Clostridia	o__Clostridiales	f__Christensenellaceae	g__Christensenellaceae_R-7_group
OTU00642	2.0	0.0	5.0	34.0	0.0	4.0	1.0	0.0	2.0	0.0	0.0	1.0	7.0	0.0	2.0	0.0	0.0	0.0	2.0	0.0	k__Bacteria	p__Bacteroidetes	c__Bacteroidia	o__Bacteroidales	f__Bacteroidales_S24-7_group	g__uncultured_bacterium	s__uncultured_bacterium
OTU00643	0.0	1.0	0.0	1.0	2.0	1.0	0.0	2.0	1.0	1.0	0.0	1.0	0.0	34.0	1.0	0.0	1.0	11.0	2.0	1.0	k__Bacteria	p__Actinobacteria	c__Coriobacteriia	o__Coriobacteriales	f__Coriobacteriaceae	g__Enterorhabdus	s__uncultured_bacterium
OTU00644	0.0	0.0	0.0	59.0	0.0	0.0	0.0	0.0	0.0	0.0	0.0	0.0	0.0	0.0	0.0	0.0	0.0	0.0	0.0	0.0	k__Bacteria	p__Verrucomicrobia	c__Verrucomicrobiae	o__Verrucomicrobiales	f__Verrucomicrobiaceae	g__Akkermansia	s__uncultured_organism
OTU00645	0.0	0.0	0.0	0.0	0.0	0.0	0.0	0.0	0.0	0.0	2.0	0.0	0.0	25.0	0.0	0.0	0.0	32.0	0.0	0.0	k__Bacteria	p__Firmicutes	c__Clostridia	o__Clostridiales	f__Ruminococcaceae	g__Ruminococcaceae_UCG-014
OTU00646	0.0	0.0	9.0	25.0	0.0	0.0	0.0	0.0	12.0	0.0	0.0	0.0	9.0	0.0	0.0	1.0	3.0	0.0	0.0	0.0	k__Bacteria	p__Bacteroidetes	c__Bacteroidia	o__Bacteroidales	f__Bacteroidaceae	g__Bacteroides
OTU00647	0.0	0.0	0.0	59.0	0.0	0.0	0.0	0.0	0.0	0.0	0.0	0.0	0.0	0.0	0.0	0.0	0.0	0.0	0.0	0.0	k__Bacteria	p__Proteobacteria	c__Gammaproteobacteria	o__Enterobacteriales	f__Enterobacteriaceae	g__Escherichia-Shigella
OTU00648	14.0	4.0	4.0	0.0	0.0	0.0	7.0	0.0	4.0	0.0	0.0	0.0	10.0	0.0	0.0	5.0	7.0	3.0	1.0	0.0	k__Bacteria	p__Firmicutes	c__Clostridia	o__Clostridiales	f__Clostridiaceae_1	g__Clostridium_sensu_stricto_1
OTU00649	1.0	0.0	0.0	0.0	0.0	57.0	0.0	1.0	0.0	0.0	0.0	0.0	0.0	0.0	0.0	0.0	0.0	0.0	0.0	0.0	k__Bacteria	p__Bacteroidetes	c__Bacteroidia	o__Bacteroidales	f__Bacteroidaceae	g__Bacteroides
OTU00650	2.0	0.0	8.0	2.0	0.0	4.0	2.0	18.0	1.0	6.0	0.0	0.0	0.0	0.0	2.0	5.0	2.0	0.0	7.0	0.0	k__Bacteria	p__Bacteroidetes	c__Bacteroidia	o__Bacteroidales	f__Bacteroidales_S24-7_group	g__uncultured_bacterium	s__uncultured_bacterium
OTU00651	3.0	16.0	0.0	0.0	0.0	4.0	32.0	1.0	1.0	0.0	0.0	0.0	0.0	0.0	0.0	0.0	1.0	0.0	1.0	0.0	k__Bacteria	p__Bacteroidetes	c__Bacteroidia	o__Bacteroidales	f__Bacteroidaceae	g__Bacteroides
OTU00652	0.0	1.0	0.0	0.0	0.0	0.0	0.0	0.0	0.0	0.0	0.0	0.0	0.0	0.0	0.0	0.0	58.0	0.0	0.0	0.0	k__Bacteria	p__Firmicutes	c__Clostridia	o__Clostridiales	f__Lachnospiraceae	g__Blautia
OTU00653	1.0	0.0	57.0	0.0	0.0	0.0	0.0	0.0	0.0	0.0	0.0	0.0	0.0	0.0	0.0	0.0	0.0	0.0	0.0	0.0	k__Bacteria	p__Bacteroidetes	c__Bacteroidia	o__Bacteroidales	f__Bacteroidales_S24-7_group	g__uncultured_bacterium	s__uncultured_bacterium
OTU00654	0.0	3.0	4.0	1.0	0.0	8.0	1.0	1.0	20.0	0.0	0.0	2.0	0.0	3.0	1.0	0.0	2.0	1.0	6.0	5.0	k__Bacteria	p__Firmicutes	c__Clostridia	o__Clostridiales	f__Family_XIII	g__Family_XIII_AD3011_group
OTU00655	0.0	0.0	0.0	0.0	0.0	0.0	0.0	0.0	0.0	0.0	0.0	0.0	58.0	0.0	0.0	0.0	0.0	0.0	0.0	0.0	k__Bacteria	p__Firmicutes	c__Clostridia	o__Clostridiales	f__Clostridiaceae_1	g__Clostridium_sensu_stricto_13
OTU00656	0.0	1.0	2.0	2.0	0.0	0.0	0.0	6.0	3.0	0.0	0.0	0.0	37.0	0.0	0.0	1.0	1.0	0.0	5.0	0.0	k__Bacteria	p__Bacteroidetes	c__Bacteroidia	o__Bacteroidales	f__Bacteroidales_S24-7_group	g__uncultured_bacterium	s__uncultured_bacterium
OTU00657	0.0	0.0	0.0	0.0	0.0	0.0	21.0	0.0	0.0	0.0	0.0	0.0	0.0	0.0	37.0	0.0	0.0	0.0	0.0	0.0	k__Bacteria	p__Proteobacteria	c__Gammaproteobacteria	o__Enterobacteriales	f__Enterobacteriaceae	g__Escherichia-Shigella
OTU00658	0.0	0.0	0.0	0.0	0.0	0.0	0.0	0.0	0.0	0.0	0.0	0.0	0.0	0.0	58.0	0.0	0.0	0.0	0.0	0.0	k__Bacteria	p__Proteobacteria	c__Gammaproteobacteria	o__Enterobacteriales	f__Enterobacteriaceae	g__Escherichia-Shigella
OTU00659	1.0	0.0	34.0	0.0	0.0	0.0	0.0	0.0	0.0	3.0	0.0	0.0	0.0	0.0	15.0	1.0	0.0	0.0	4.0	0.0	k__Bacteria	p__Bacteroidetes	c__Bacteroidia	o__Bacteroidales	f__Bacteroidales_S24-7_group
OTU00660	3.0	0.0	0.0	0.0	0.0	2.0	0.0	8.0	2.0	1.0	0.0	0.0	5.0	1.0	1.0	35.0	0.0	0.0	0.0	0.0	k__Bacteria	p__Firmicutes	c__Clostridia	o__Clostridiales	f__Family_XIII	g__[Eubacterium]_nodatum_group
OTU00661	0.0	0.0	0.0	0.0	0.0	0.0	0.0	58.0	0.0	0.0	0.0	0.0	0.0	0.0	0.0	0.0	0.0	0.0	0.0	0.0	k__Bacteria	p__Bacteroidetes	c__Bacteroidia	o__Bacteroidales	f__Bacteroidaceae	g__Bacteroides
OTU00662	0.0	0.0	0.0	0.0	0.0	0.0	0.0	0.0	0.0	0.0	0.0	0.0	57.0	0.0	0.0	0.0	0.0	0.0	0.0	0.0	k__Bacteria	p__Verrucomicrobia	c__Verrucomicrobiae	o__Verrucomicrobiales	f__Verrucomicrobiaceae	g__Akkermansia	s__uncultured_organism
OTU00663	0.0	1.0	0.0	0.0	7.0	0.0	0.0	1.0	0.0	0.0	0.0	0.0	0.0	0.0	0.0	0.0	0.0	40.0	0.0	8.0	k__Bacteria	p__Firmicutes	c__Clostridia	o__Clostridiales	f__Lachnospiraceae	g__Lachnospiraceae_NK4A136_group
OTU00664	0.0	0.0	0.0	0.0	0.0	0.0	0.0	0.0	0.0	0.0	0.0	57.0	0.0	0.0	0.0	0.0	0.0	0.0	0.0	0.0	k__Bacteria	p__Bacteroidetes	c__Bacteroidia	o__Bacteroidales	f__Bacteroidaceae	g__Bacteroides
OTU00665	0.0	0.0	0.0	0.0	0.0	0.0	0.0	0.0	0.0	0.0	0.0	0.0	57.0	0.0	0.0	0.0	0.0	0.0	0.0	0.0	k__Bacteria	p__Verrucomicrobia	c__Verrucomicrobiae	o__Verrucomicrobiales	f__Verrucomicrobiaceae	g__Akkermansia	s__uncultured_organism
OTU00666	0.0	0.0	0.0	0.0	0.0	0.0	0.0	0.0	0.0	0.0	0.0	0.0	0.0	2.0	0.0	1.0	0.0	54.0	0.0	0.0	k__Bacteria	p__Tenericutes	c__Mollicutes	o__Mollicutes_RF9	f__uncultured_Lachnospiraceae_bacterium	g__uncultured_Lachnospiraceae_bacterium	s__uncultured_Lachnospiraceae_bacterium
OTU00667	0.0	2.0	0.0	0.0	1.0	48.0	0.0	0.0	0.0	0.0	0.0	0.0	0.0	0.0	6.0	0.0	0.0	0.0	0.0	0.0	k__Bacteria	p__Firmicutes	c__Clostridia	o__Clostridiales	f__Lachnospiraceae	g__Incertae_Sedis	s__unidentified
OTU00668	0.0	0.0	0.0	0.0	0.0	0.0	0.0	0.0	0.0	0.0	0.0	0.0	57.0	0.0	0.0	0.0	0.0	0.0	0.0	0.0	k__Bacteria	p__Bacteroidetes	c__Bacteroidia	o__Bacteroidales	f__Bacteroidales_S24-7_group	g__uncultured_bacterium	s__uncultured_bacterium
OTU00669	0.0	0.0	0.0	0.0	0.0	0.0	0.0	0.0	0.0	0.0	0.0	0.0	0.0	0.0	0.0	0.0	57.0	0.0	0.0	0.0	k__Bacteria	p__Firmicutes	c__Bacilli	o__Lactobacillales	f__Lactobacillaceae	g__Lactobacillus	s__Lactobacillus_gasseri
OTU00670	3.0	6.0	2.0	2.0	0.0	7.0	24.0	2.0	3.0	0.0	0.0	0.0	1.0	0.0	1.0	0.0	2.0	0.0	4.0	0.0	k__Bacteria	p__Bacteroidetes	c__Bacteroidia	o__Bacteroidales
OTU00671	0.0	0.0	0.0	0.0	0.0	0.0	45.0	0.0	0.0	1.0	0.0	0.0	4.0	0.0	0.0	0.0	7.0	0.0	0.0	0.0	k__Bacteria	p__Bacteroidetes	c__Bacteroidia	o__Bacteroidales	f__Bacteroidaceae	g__Bacteroides
OTU00672	0.0	9.0	0.0	0.0	0.0	0.0	0.0	46.0	0.0	0.0	0.0	0.0	0.0	0.0	1.0	0.0	0.0	0.0	0.0	1.0	k__Bacteria	p__Firmicutes	c__Clostridia	o__Clostridiales	f__Ruminococcaceae	g__Ruminiclostridium_9
OTU00673	0.0	0.0	0.0	0.0	0.0	21.0	14.0	0.0	17.0	0.0	1.0	0.0	0.0	0.0	0.0	0.0	0.0	3.0	0.0	0.0	k__Bacteria	p__Firmicutes	c__Clostridia	o__Clostridiales	f__Ruminococcaceae	g__Ruminococcaceae_UCG-014
OTU00674	2.0	3.0	3.0	0.0	0.0	2.0	20.0	3.0	9.0	0.0	0.0	0.0	0.0	0.0	0.0	0.0	13.0	0.0	1.0	0.0	k__Bacteria
OTU00675	5.0	6.0	0.0	0.0	0.0	8.0	21.0	2.0	0.0	0.0	0.0	1.0	0.0	0.0	1.0	0.0	12.0	0.0	0.0	0.0	k__Bacteria	p__Firmicutes	c__Clostridia	o__Clostridiales	f__Ruminococcaceae	g__Ruminococcaceae_UCG-013	s__unidentified
OTU00676	0.0	3.0	4.0	0.0	0.0	4.0	2.0	0.0	1.0	8.0	0.0	0.0	5.0	3.0	16.0	8.0	1.0	0.0	0.0	1.0	k__Bacteria	p__Bacteroidetes	c__Bacteroidia	o__Bacteroidales	f__Bacteroidales_S24-7_group
OTU00677	0.0	0.0	0.0	0.0	0.0	0.0	0.0	0.0	0.0	0.0	0.0	0.0	0.0	0.0	0.0	0.0	56.0	0.0	0.0	0.0	k__Bacteria	p__Firmicutes	c__Clostridia	o__Clostridiales	f__Clostridiaceae_1	g__Clostridium_sensu_stricto_13	s__Clostridium_sp._CL-6
OTU00678	0.0	0.0	0.0	0.0	5.0	0.0	0.0	0.0	0.0	0.0	0.0	0.0	0.0	35.0	0.0	0.0	0.0	3.0	0.0	12.0	k__Bacteria	p__Firmicutes
OTU00679	1.0	1.0	2.0	1.0	0.0	1.0	0.0	1.0	0.0	7.0	0.0	1.0	5.0	0.0	12.0	22.0	0.0	0.0	1.0	0.0	k__Bacteria	p__Bacteroidetes	c__Bacteroidia	o__Bacteroidales	f__Bacteroidales_S24-7_group	g__uncultured_bacterium	s__uncultured_bacterium
OTU00680	0.0	55.0	0.0	0.0	0.0	0.0	0.0	0.0	0.0	0.0	0.0	0.0	0.0	0.0	0.0	0.0	0.0	0.0	0.0	0.0	k__Bacteria	p__Firmicutes	c__Clostridia	o__Clostridiales	f__Ruminococcaceae	g__[Eubacterium]_coprostanoligenes_group	s__uncultured_bacterium
OTU00681	0.0	4.0	3.0	0.0	0.0	0.0	0.0	0.0	2.0	0.0	1.0	21.0	1.0	2.0	0.0	1.0	6.0	8.0	0.0	6.0	k__Bacteria	p__Firmicutes	c__Clostridia	o__Clostridiales	f__Ruminococcaceae	g__Ruminiclostridium_5
OTU00682	1.0	2.0	3.0	0.0	1.0	1.0	0.0	1.0	2.0	0.0	0.0	0.0	0.0	0.0	0.0	0.0	22.0	2.0	0.0	20.0	k__Bacteria	p__Firmicutes	c__Clostridia	o__Clostridiales	f__Lachnospiraceae
OTU00683	0.0	55.0	0.0	0.0	0.0	0.0	0.0	0.0	0.0	0.0	0.0	0.0	0.0	0.0	0.0	0.0	0.0	0.0	0.0	0.0	k__Bacteria	p__Bacteroidetes	c__Bacteroidia	o__Bacteroidales	f__Bacteroidaceae	g__Bacteroides
OTU00684	5.0	0.0	0.0	0.0	0.0	0.0	0.0	0.0	46.0	0.0	0.0	0.0	4.0	0.0	0.0	0.0	0.0	0.0	0.0	0.0	k__Bacteria	p__Bacteroidetes	c__Bacteroidia	o__Bacteroidales	f__Bacteroidaceae	g__Bacteroides
OTU00685	0.0	0.0	0.0	0.0	0.0	0.0	0.0	52.0	0.0	0.0	0.0	0.0	0.0	0.0	3.0	0.0	0.0	0.0	0.0	0.0	k__Bacteria	p__Proteobacteria	c__Gammaproteobacteria	o__Enterobacteriales	f__Enterobacteriaceae
OTU00686	1.0	0.0	3.0	0.0	0.0	0.0	0.0	3.0	0.0	0.0	0.0	0.0	0.0	0.0	0.0	0.0	47.0	0.0	1.0	0.0	k__Bacteria	p__Firmicutes	c__Clostridia	o__Clostridiales	f__Lachnospiraceae	g__Blautia
OTU00687	0.0	0.0	55.0	0.0	0.0	0.0	0.0	0.0	0.0	0.0	0.0	0.0	0.0	0.0	0.0	0.0	0.0	0.0	0.0	0.0	k__Bacteria	p__Bacteroidetes	c__Bacteroidia	o__Bacteroidales	f__Bacteroidaceae	g__Bacteroides
OTU00688	55.0	0.0	0.0	0.0	0.0	0.0	0.0	0.0	0.0	0.0	0.0	0.0	0.0	0.0	0.0	0.0	0.0	0.0	0.0	0.0	k__Bacteria	p__Firmicutes	c__Clostridia	o__Clostridiales	f__Ruminococcaceae	g__[Eubacterium]_coprostanoligenes_group
OTU00689	0.0	0.0	0.0	0.0	0.0	0.0	0.0	0.0	0.0	0.0	0.0	0.0	0.0	0.0	0.0	0.0	0.0	0.0	0.0	55.0	k__Bacteria	p__Firmicutes	c__Clostridia	o__Clostridiales	f__Peptostreptococcaceae
OTU00690	0.0	0.0	0.0	0.0	0.0	0.0	0.0	0.0	0.0	0.0	0.0	0.0	0.0	55.0	0.0	0.0	0.0	0.0	0.0	0.0	k__Bacteria	p__Proteobacteria	c__Gammaproteobacteria	o__Pseudomonadales	f__Moraxellaceae	g__Psychrobacter
OTU00691	0.0	0.0	1.0	0.0	0.0	0.0	0.0	0.0	1.0	43.0	0.0	0.0	0.0	0.0	5.0	5.0	0.0	0.0	0.0	0.0	k__Bacteria	p__Bacteroidetes	c__Bacteroidia	o__Bacteroidales	f__Bacteroidales_S24-7_group
OTU00692	0.0	0.0	0.0	0.0	0.0	0.0	0.0	0.0	0.0	0.0	54.0	0.0	0.0	0.0	0.0	0.0	0.0	0.0	0.0	0.0	k__Bacteria	p__Firmicutes	c__Bacilli	o__Lactobacillales	f__Lactobacillaceae	g__Lactobacillus
OTU00693	0.0	0.0	0.0	0.0	0.0	0.0	0.0	0.0	0.0	0.0	0.0	35.0	0.0	0.0	0.0	0.0	14.0	1.0	4.0	0.0	k__Bacteria	p__Firmicutes	c__Clostridia	o__Clostridiales	f__Lachnospiraceae
OTU00694	0.0	0.0	0.0	0.0	0.0	45.0	7.0	0.0	0.0	0.0	0.0	0.0	0.0	0.0	0.0	0.0	0.0	0.0	0.0	2.0	k__Bacteria	p__Firmicutes	c__Clostridia	o__Clostridiales	f__Ruminococcaceae	g__Ruminococcaceae_UCG-014	s__uncultured_rumen_bacterium
OTU00695	0.0	0.0	0.0	0.0	0.0	0.0	0.0	0.0	0.0	0.0	0.0	0.0	0.0	0.0	0.0	0.0	54.0	0.0	0.0	0.0	k__Bacteria	p__Bacteroidetes	c__Bacteroidia	o__Bacteroidales	f__Bacteroidales_S24-7_group
OTU00696	0.0	0.0	0.0	0.0	0.0	54.0	0.0	0.0	0.0	0.0	0.0	0.0	0.0	0.0	0.0	0.0	0.0	0.0	0.0	0.0	k__Bacteria	p__Firmicutes	c__Clostridia	o__Clostridiales	f__Lachnospiraceae
OTU00697	0.0	0.0	0.0	0.0	0.0	0.0	0.0	0.0	0.0	0.0	0.0	0.0	0.0	0.0	0.0	0.0	0.0	0.0	54.0	0.0	k__Bacteria	p__Bacteroidetes	c__Bacteroidia	o__Bacteroidales	f__Bacteroidaceae	g__Bacteroides
OTU00698	0.0	0.0	0.0	0.0	0.0	0.0	0.0	0.0	0.0	0.0	0.0	0.0	0.0	5.0	0.0	0.0	0.0	2.0	0.0	47.0	k__Bacteria	p__Firmicutes	c__Clostridia	o__Clostridiales	f__Ruminococcaceae	g__Ruminococcaceae_UCG-014
OTU00699	0.0	0.0	0.0	0.0	0.0	0.0	0.0	0.0	0.0	0.0	16.0	0.0	0.0	36.0	0.0	0.0	0.0	0.0	0.0	2.0	k__Bacteria	p__Bacteroidetes	c__Bacteroidia	o__Bacteroidales	f__Bacteroidales_S24-7_group	g__uncultured_bacterium	s__uncultured_bacterium
OTU00700	2.0	0.0	2.0	0.0	0.0	0.0	19.0	0.0	16.0	0.0	0.0	6.0	0.0	1.0	0.0	0.0	1.0	0.0	6.0	0.0	k__Bacteria	p__Firmicutes	c__Clostridia	o__Clostridiales	f__Ruminococcaceae	g__Intestinimonas	s__Clostridiales_bacterium_27-5-10
OTU00701	0.0	0.0	0.0	0.0	0.0	0.0	0.0	0.0	0.0	53.0	0.0	0.0	0.0	0.0	0.0	0.0	0.0	0.0	0.0	0.0	k__Bacteria	p__Verrucomicrobia	c__Verrucomicrobiae	o__Verrucomicrobiales	f__Verrucomicrobiaceae	g__Akkermansia	s__uncultured_organism
OTU00702	0.0	53.0	0.0	0.0	0.0	0.0	0.0	0.0	0.0	0.0	0.0	0.0	0.0	0.0	0.0	0.0	0.0	0.0	0.0	0.0	k__Bacteria	p__Proteobacteria	c__Gammaproteobacteria	o__Enterobacteriales	f__Enterobacteriaceae	g__Citrobacter
OTU00703	0.0	8.0	3.0	1.0	0.0	2.0	2.0	0.0	4.0	2.0	0.0	0.0	0.0	0.0	0.0	20.0	0.0	5.0	5.0	0.0	k__Bacteria	p__Actinobacteria	c__Coriobacteriia	o__Coriobacteriales	f__Coriobacteriaceae	g__uncultured	s__uncultured_Coriobacteriales_bacterium
OTU00704	0.0	0.0	0.0	0.0	0.0	0.0	0.0	0.0	0.0	52.0	0.0	0.0	0.0	0.0	0.0	0.0	0.0	0.0	0.0	0.0	k__Bacteria	p__Verrucomicrobia	c__Verrucomicrobiae	o__Verrucomicrobiales	f__Verrucomicrobiaceae	g__Akkermansia	s__uncultured_organism
OTU00705	0.0	0.0	0.0	0.0	0.0	0.0	0.0	0.0	0.0	0.0	0.0	0.0	0.0	0.0	0.0	0.0	52.0	0.0	0.0	0.0	k__Bacteria	p__Verrucomicrobia	c__Verrucomicrobiae	o__Verrucomicrobiales	f__Verrucomicrobiaceae	g__Akkermansia	s__uncultured_organism
OTU00706	0.0	0.0	0.0	0.0	0.0	0.0	0.0	0.0	0.0	0.0	0.0	0.0	0.0	0.0	52.0	0.0	0.0	0.0	0.0	0.0	k__Bacteria	p__Verrucomicrobia	c__Verrucomicrobiae	o__Verrucomicrobiales	f__Verrucomicrobiaceae	g__Akkermansia	s__uncultured_organism
OTU00707	1.0	0.0	26.0	0.0	0.0	8.0	4.0	0.0	0.0	1.0	0.0	9.0	0.0	0.0	1.0	1.0	1.0	0.0	0.0	0.0	k__Bacteria	p__Bacteroidetes	c__Bacteroidia	o__Bacteroidales	f__Bacteroidales_S24-7_group	g__uncultured_bacterium	s__uncultured_bacterium
OTU00708	0.0	0.0	0.0	0.0	0.0	0.0	0.0	0.0	0.0	0.0	0.0	0.0	0.0	0.0	0.0	0.0	0.0	0.0	52.0	0.0	k__Bacteria	p__Verrucomicrobia	c__Verrucomicrobiae	o__Verrucomicrobiales	f__Verrucomicrobiaceae	g__Akkermansia	s__uncultured_organism
OTU00709	0.0	0.0	0.0	0.0	0.0	0.0	0.0	0.0	0.0	0.0	0.0	0.0	0.0	0.0	0.0	0.0	0.0	52.0	0.0	0.0	k__Bacteria	p__Firmicutes	c__Clostridia	o__Clostridiales	f__Ruminococcaceae	g__Ruminococcaceae_UCG-014
OTU00710	0.0	52.0	0.0	0.0	0.0	0.0	0.0	0.0	0.0	0.0	0.0	0.0	0.0	0.0	0.0	0.0	0.0	0.0	0.0	0.0	k__Bacteria
OTU00711	0.0	0.0	0.0	0.0	0.0	0.0	0.0	0.0	0.0	0.0	0.0	0.0	0.0	0.0	0.0	0.0	0.0	0.0	0.0	52.0	k__Bacteria	p__Tenericutes	c__Mollicutes	o__Mollicutes_RF9
OTU00712	0.0	0.0	0.0	0.0	0.0	1.0	0.0	0.0	0.0	0.0	0.0	0.0	2.0	0.0	44.0	0.0	0.0	0.0	4.0	0.0	k__Bacteria	p__Bacteroidetes	c__Bacteroidia	o__Bacteroidales	f__Bacteroidales_S24-7_group	g__uncultured_bacterium	s__uncultured_bacterium
OTU00713	0.0	0.0	0.0	0.0	0.0	0.0	0.0	0.0	1.0	0.0	0.0	0.0	0.0	33.0	0.0	0.0	0.0	15.0	0.0	2.0	k__Bacteria	p__Actinobacteria	c__Coriobacteriia	o__Coriobacteriales	f__Coriobacteriaceae	g__Enterorhabdus	s__uncultured_bacterium
OTU00714	4.0	0.0	0.0	1.0	0.0	0.0	2.0	0.0	2.0	0.0	0.0	0.0	0.0	0.0	0.0	0.0	42.0	0.0	0.0	0.0	k__Bacteria	p__Bacteroidetes	c__Bacteroidia	o__Bacteroidales	f__Bacteroidaceae	g__Bacteroides
OTU00715	1.0	0.0	33.0	0.0	0.0	0.0	0.0	11.0	0.0	0.0	0.0	0.0	0.0	0.0	0.0	0.0	3.0	0.0	3.0	0.0	k__Bacteria	p__Bacteroidetes	c__Bacteroidia	o__Bacteroidales	f__Bacteroidaceae	g__Bacteroides
OTU00716	0.0	2.0	12.0	0.0	0.0	9.0	1.0	11.0	2.0	0.0	0.0	3.0	3.0	0.0	0.0	0.0	2.0	0.0	6.0	0.0	k__Bacteria	p__Bacteroidetes	c__Bacteroidia	o__Bacteroidales	f__Bacteroidales_S24-7_group	g__uncultured_bacterium	s__uncultured_bacterium
OTU00717	0.0	0.0	0.0	0.0	0.0	0.0	0.0	0.0	0.0	0.0	0.0	0.0	0.0	0.0	0.0	0.0	0.0	0.0	0.0	51.0	k__Bacteria	p__Firmicutes	c__Clostridia	o__Clostridiales	f__Ruminococcaceae	g__Ruminococcaceae_UCG-014
OTU00718	0.0	0.0	0.0	0.0	0.0	0.0	0.0	0.0	0.0	0.0	0.0	0.0	0.0	0.0	51.0	0.0	0.0	0.0	0.0	0.0	k__Bacteria	p__Bacteroidetes	c__Bacteroidia	o__Bacteroidales	f__Bacteroidales_S24-7_group	g__uncultured_Bacteroidales_bacterium	s__uncultured_Bacteroidales_bacterium
OTU00719	1.0	2.0	13.0	0.0	0.0	1.0	3.0	0.0	1.0	0.0	0.0	20.0	1.0	1.0	0.0	0.0	3.0	0.0	3.0	2.0	k__Bacteria	p__Firmicutes	c__Clostridia	o__Clostridiales	f__Lachnospiraceae	g__Lachnoclostridium
OTU00720	0.0	6.0	2.0	0.0	2.0	1.0	0.0	2.0	0.0	1.0	2.0	1.0	0.0	24.0	7.0	0.0	1.0	0.0	0.0	2.0	k__Bacteria	p__Firmicutes	c__Clostridia	o__Clostridiales	f__Ruminococcaceae	g__Ruminococcaceae_UCG-013	s__uncultured_organism
OTU00721	0.0	0.0	0.0	0.0	0.0	0.0	0.0	50.0	0.0	0.0	0.0	0.0	0.0	0.0	0.0	0.0	0.0	0.0	0.0	0.0	k__Bacteria	p__Verrucomicrobia	c__Verrucomicrobiae	o__Verrucomicrobiales	f__Verrucomicrobiaceae	g__Akkermansia	s__uncultured_organism
OTU00722	3.0	0.0	0.0	0.0	0.0	0.0	0.0	0.0	5.0	2.0	0.0	0.0	6.0	0.0	7.0	25.0	1.0	0.0	1.0	0.0	k__Bacteria	p__Bacteroidetes	c__Bacteroidia	o__Bacteroidales	f__Bacteroidales_S24-7_group	g__uncultured_bacterium	s__uncultured_bacterium
OTU00723	0.0	0.0	0.0	0.0	0.0	0.0	0.0	0.0	0.0	0.0	0.0	0.0	0.0	0.0	0.0	0.0	50.0	0.0	0.0	0.0	k__Bacteria	p__Bacteroidetes	c__Bacteroidia	o__Bacteroidales	f__Bacteroidaceae	g__Bacteroides	s__Bacteroides_sartorii
OTU00724	0.0	50.0	0.0	0.0	0.0	0.0	0.0	0.0	0.0	0.0	0.0	0.0	0.0	0.0	0.0	0.0	0.0	0.0	0.0	0.0	k__Bacteria	p__Proteobacteria	c__Gammaproteobacteria	o__Enterobacteriales	f__Enterobacteriaceae
OTU00725	0.0	0.0	0.0	0.0	0.0	0.0	0.0	0.0	1.0	0.0	0.0	0.0	0.0	9.0	0.0	0.0	0.0	40.0	0.0	0.0	k__Bacteria	p__Tenericutes	c__Mollicutes	o__Mollicutes_RF9
OTU00726	4.0	1.0	8.0	0.0	0.0	2.0	0.0	2.0	1.0	0.0	0.0	2.0	15.0	0.0	0.0	0.0	1.0	0.0	14.0	0.0	k__Bacteria	p__Bacteroidetes	c__Bacteroidia	o__Bacteroidales
OTU00727	0.0	0.0	0.0	0.0	0.0	0.0	0.0	0.0	0.0	49.0	0.0	0.0	0.0	0.0	0.0	0.0	0.0	0.0	0.0	0.0	k__Bacteria	p__Proteobacteria	c__Gammaproteobacteria	o__Enterobacteriales	f__Enterobacteriaceae	g__Escherichia-Shigella
OTU00728	0.0	48.0	0.0	0.0	0.0	0.0	0.0	0.0	0.0	0.0	0.0	0.0	0.0	0.0	0.0	1.0	0.0	0.0	0.0	0.0	k__Bacteria	p__Firmicutes	c__Clostridia	o__Clostridiales	f__Ruminococcaceae
OTU00729	4.0	0.0	0.0	0.0	0.0	0.0	0.0	0.0	0.0	0.0	0.0	0.0	4.0	0.0	0.0	33.0	0.0	0.0	8.0	0.0	k__Bacteria	p__Verrucomicrobia	c__Verrucomicrobiae	o__Verrucomicrobiales	f__Verrucomicrobiaceae	g__Akkermansia	s__uncultured_organism
OTU00730	9.0	3.0	0.0	0.0	0.0	8.0	8.0	10.0	6.0	0.0	0.0	5.0	0.0	0.0	0.0	0.0	0.0	0.0	0.0	0.0	k__Bacteria	p__Bacteroidetes	c__Bacteroidia	o__Bacteroidales	f__Bacteroidaceae	g__Bacteroides
OTU00731	0.0	0.0	0.0	0.0	0.0	0.0	0.0	0.0	0.0	0.0	0.0	0.0	0.0	49.0	0.0	0.0	0.0	0.0	0.0	0.0	k__Bacteria	p__Firmicutes	c__Clostridia	o__Clostridiales	f__Ruminococcaceae	g__[Eubacterium]_coprostanoligenes_group	s__uncultured_organism
OTU00732	0.0	0.0	0.0	0.0	0.0	0.0	0.0	0.0	0.0	0.0	0.0	49.0	0.0	0.0	0.0	0.0	0.0	0.0	0.0	0.0	k__Bacteria	p__Firmicutes	c__Clostridia	o__Clostridiales	f__Lachnospiraceae	g__Lachnospiraceae_UCG-004	s__bacterium_enrichment_culture_clone_Ecwsrb007
OTU00733	0.0	0.0	0.0	0.0	0.0	2.0	2.0	0.0	5.0	0.0	0.0	39.0	0.0	0.0	0.0	0.0	1.0	0.0	0.0	0.0	k__Bacteria	p__Firmicutes	c__Clostridia	o__Clostridiales	f__Family_XIII	g__[Eubacterium]_nodatum_group	s__unidentified
OTU00734	0.0	0.0	0.0	0.0	0.0	0.0	0.0	0.0	0.0	0.0	47.0	0.0	0.0	0.0	0.0	0.0	2.0	0.0	0.0	0.0	k__Bacteria	p__Firmicutes	c__Bacilli	o__Lactobacillales	f__Lactobacillaceae	g__Lactobacillus
OTU00735	0.0	0.0	0.0	0.0	0.0	0.0	0.0	0.0	0.0	0.0	0.0	0.0	0.0	0.0	0.0	0.0	48.0	0.0	0.0	0.0	k__Bacteria	p__Bacteroidetes	c__Bacteroidia	o__Bacteroidales	f__Bacteroidales_S24-7_group	g__uncultured_bacterium	s__uncultured_bacterium
OTU00736	2.0	1.0	1.0	2.0	0.0	1.0	4.0	1.0	4.0	0.0	0.0	4.0	0.0	0.0	0.0	3.0	22.0	0.0	3.0	0.0	k__Bacteria	p__Bacteroidetes	c__Bacteroidia	o__Bacteroidales	f__Bacteroidales_S24-7_group	g__uncultured_bacterium	s__uncultured_bacterium
OTU00737	0.0	0.0	0.0	0.0	48.0	0.0	0.0	0.0	0.0	0.0	0.0	0.0	0.0	0.0	0.0	0.0	0.0	0.0	0.0	0.0	k__Bacteria	p__Firmicutes	c__Erysipelotrichia	o__Erysipelotrichales	f__Erysipelotrichaceae	g__Turicibacter	s__uncultured_bacterium
OTU00738	2.0	6.0	2.0	0.0	0.0	3.0	11.0	9.0	1.0	0.0	0.0	2.0	1.0	0.0	1.0	2.0	2.0	0.0	6.0	0.0	k__Bacteria	p__Firmicutes	c__Clostridia	o__Clostridiales	f__Ruminococcaceae	g__Ruminococcaceae_UCG-013	s__uncultured_Clostridiales_bacterium
OTU00739	0.0	0.0	0.0	0.0	0.0	0.0	0.0	0.0	0.0	0.0	0.0	0.0	0.0	0.0	48.0	0.0	0.0	0.0	0.0	0.0	k__Bacteria	p__Proteobacteria	c__Gammaproteobacteria	o__Enterobacteriales	f__Enterobacteriaceae	g__Proteus
OTU00740	0.0	0.0	0.0	5.0	0.0	9.0	0.0	0.0	15.0	11.0	0.0	0.0	6.0	0.0	0.0	0.0	1.0	0.0	0.0	0.0	k__Bacteria	p__Proteobacteria	c__Gammaproteobacteria	o__Enterobacteriales	f__Enterobacteriaceae	g__Proteus
OTU00741	0.0	47.0	0.0	0.0	0.0	0.0	0.0	0.0	0.0	0.0	0.0	0.0	0.0	0.0	0.0	0.0	0.0	0.0	0.0	0.0	k__Bacteria	p__Bacteroidetes	c__Bacteroidia	o__Bacteroidales	f__Bacteroidaceae	g__Bacteroides
OTU00742	0.0	0.0	0.0	0.0	1.0	0.0	0.0	0.0	0.0	0.0	0.0	0.0	0.0	0.0	0.0	0.0	0.0	0.0	0.0	46.0	k__Bacteria	p__Firmicutes	c__Clostridia	o__Clostridiales	f__Ruminococcaceae	g__Ruminococcaceae_UCG-014
OTU00743	0.0	0.0	0.0	0.0	0.0	0.0	0.0	0.0	0.0	0.0	0.0	0.0	0.0	0.0	0.0	0.0	0.0	44.0	0.0	3.0	k__Bacteria	p__Firmicutes	c__Clostridia	o__Clostridiales	f__Ruminococcaceae	g__Ruminococcaceae_UCG-014
OTU00744	0.0	7.0	4.0	0.0	0.0	8.0	9.0	6.0	0.0	1.0	1.0	1.0	8.0	0.0	0.0	0.0	1.0	0.0	0.0	1.0	k__Bacteria	p__Firmicutes	c__Clostridia	o__Clostridiales	f__Ruminococcaceae	g__uncultured
OTU00745	0.0	0.0	0.0	0.0	0.0	0.0	0.0	0.0	0.0	0.0	47.0	0.0	0.0	0.0	0.0	0.0	0.0	0.0	0.0	0.0	k__Bacteria	p__Firmicutes	c__Clostridia	o__Clostridiales	f__Peptostreptococcaceae
OTU00746	1.0	6.0	1.0	2.0	0.0	1.0	2.0	0.0	16.0	0.0	0.0	4.0	7.0	0.0	2.0	2.0	3.0	0.0	0.0	0.0	k__Bacteria	p__Bacteroidetes	c__Bacteroidia	o__Bacteroidales	f__Bacteroidales_S24-7_group
OTU00747	0.0	0.0	0.0	0.0	0.0	0.0	0.0	0.0	0.0	0.0	0.0	0.0	0.0	4.0	0.0	1.0	0.0	42.0	0.0	0.0	k__Bacteria	p__Firmicutes	c__Bacilli	o__Lactobacillales	f__Lactobacillaceae	g__Lactobacillus
OTU00748	0.0	0.0	5.0	2.0	0.0	26.0	0.0	0.0	0.0	1.0	0.0	0.0	1.0	0.0	4.0	0.0	0.0	0.0	8.0	0.0	k__Bacteria	p__Proteobacteria	c__Gammaproteobacteria	o__Enterobacteriales	f__Enterobacteriaceae	g__Escherichia-Shigella
OTU00749	4.0	2.0	23.0	0.0	0.0	0.0	0.0	0.0	4.0	3.0	0.0	1.0	0.0	0.0	9.0	0.0	0.0	0.0	1.0	0.0	k__Bacteria	p__Bacteroidetes	c__Bacteroidia	o__Bacteroidales	f__Bacteroidales_S24-7_group
OTU00750	0.0	0.0	0.0	0.0	0.0	0.0	0.0	0.0	0.0	0.0	0.0	0.0	0.0	47.0	0.0	0.0	0.0	0.0	0.0	0.0	k__Bacteria	p__Firmicutes	c__Clostridia	o__Clostridiales	f__Ruminococcaceae	g__Ruminococcaceae_UCG-014
OTU00751	4.0	6.0	1.0	5.0	0.0	0.0	1.0	4.0	1.0	5.0	0.0	0.0	9.0	0.0	0.0	3.0	5.0	0.0	3.0	0.0	k__Bacteria	p__Bacteroidetes	c__Bacteroidia	o__Bacteroidales	f__Bacteroidales_S24-7_group
OTU00752	0.0	9.0	0.0	0.0	0.0	0.0	3.0	0.0	35.0	0.0	0.0	0.0	0.0	0.0	0.0	0.0	0.0	0.0	0.0	0.0	k__Bacteria	p__Firmicutes	c__Clostridia	o__Clostridiales	f__Lachnospiraceae	g__Lachnospiraceae_NK4A136_group
OTU00753	8.0	3.0	3.0	0.0	0.0	4.0	11.0	0.0	1.0	0.0	0.0	0.0	0.0	0.0	0.0	0.0	5.0	0.0	12.0	0.0	k__Bacteria	p__Firmicutes	c__Clostridia	o__Clostridiales	f__Ruminococcaceae
OTU00754	1.0	0.0	6.0	0.0	0.0	3.0	2.0	6.0	1.0	7.0	0.0	4.0	8.0	1.0	3.0	2.0	2.0	0.0	1.0	0.0	k__Bacteria	p__Firmicutes	c__Clostridia	o__Clostridiales	f__Ruminococcaceae	g__Ruminiclostridium_5
OTU00755	1.0	0.0	3.0	0.0	0.0	2.0	35.0	2.0	0.0	0.0	0.0	0.0	1.0	0.0	0.0	0.0	2.0	0.0	0.0	0.0	k__Bacteria	p__Bacteroidetes	c__Bacteroidia	o__Bacteroidales	f__Bacteroidaceae	g__Bacteroides
OTU00756	0.0	0.0	0.0	0.0	23.0	0.0	0.0	0.0	0.0	0.0	0.0	0.0	0.0	5.0	0.0	0.0	0.0	1.0	0.0	17.0	k__Bacteria	p__Firmicutes	c__Clostridia	o__Clostridiales	f__Clostridiaceae_1
OTU00757	5.0	3.0	0.0	0.0	0.0	0.0	4.0	7.0	0.0	4.0	0.0	1.0	2.0	0.0	7.0	9.0	4.0	0.0	0.0	0.0	k__Bacteria	p__Bacteroidetes	c__Bacteroidia	o__Bacteroidales	f__Bacteroidales_S24-7_group	g__uncultured_bacterium	s__uncultured_bacterium
OTU00758	32.0	0.0	4.0	0.0	0.0	1.0	1.0	0.0	4.0	1.0	0.0	0.0	0.0	0.0	0.0	0.0	2.0	0.0	1.0	0.0	k__Bacteria	p__Bacteroidetes	c__Bacteroidia	o__Bacteroidales	f__Bacteroidales_S24-7_group
OTU00759	1.0	0.0	11.0	0.0	0.0	4.0	3.0	7.0	0.0	5.0	0.0	1.0	12.0	0.0	1.0	0.0	1.0	0.0	0.0	0.0	k__Bacteria	p__Bacteroidetes	c__Bacteroidia	o__Bacteroidales	f__Bacteroidales_S24-7_group	g__uncultured_bacterium	s__uncultured_bacterium
OTU00760	1.0	16.0	1.0	0.0	0.0	2.0	1.0	1.0	5.0	0.0	0.0	11.0	3.0	2.0	0.0	1.0	1.0	0.0	1.0	0.0	k__Bacteria	p__Firmicutes	c__Clostridia	o__Clostridiales	f__Ruminococcaceae	g__Ruminiclostridium_1
OTU00761	0.0	0.0	0.0	0.0	0.0	0.0	0.0	0.0	0.0	0.0	0.0	46.0	0.0	0.0	0.0	0.0	0.0	0.0	0.0	0.0	k__Bacteria	p__Firmicutes	c__Bacilli	o__Bacillales	f__Planococcaceae	g__Lysinibacillus
OTU00762	0.0	0.0	0.0	0.0	0.0	0.0	0.0	0.0	0.0	46.0	0.0	0.0	0.0	0.0	0.0	0.0	0.0	0.0	0.0	0.0	k__Bacteria	p__Bacteroidetes	c__Bacteroidia	o__Bacteroidales	f__Bacteroidales_S24-7_group	g__uncultured_Bacteroidales_bacterium	s__uncultured_Bacteroidales_bacterium
OTU00763	46.0	0.0	0.0	0.0	0.0	0.0	0.0	0.0	0.0	0.0	0.0	0.0	0.0	0.0	0.0	0.0	0.0	0.0	0.0	0.0	k__Bacteria	p__Bacteroidetes	c__Bacteroidia	o__Bacteroidales	f__Bacteroidales_S24-7_group	g__uncultured_bacterium	s__uncultured_bacterium
OTU00764	0.0	0.0	0.0	0.0	0.0	0.0	0.0	46.0	0.0	0.0	0.0	0.0	0.0	0.0	0.0	0.0	0.0	0.0	0.0	0.0	k__Bacteria	p__Bacteroidetes	c__Bacteroidia	o__Bacteroidales	f__Bacteroidaceae	g__Bacteroides
OTU00765	0.0	0.0	3.0	3.0	0.0	0.0	0.0	0.0	33.0	1.0	0.0	1.0	2.0	0.0	0.0	1.0	2.0	0.0	0.0	0.0	k__Bacteria	p__Bacteroidetes	c__Bacteroidia	o__Bacteroidales	f__Bacteroidaceae	g__Bacteroides
OTU00766	0.0	0.0	0.0	0.0	0.0	0.0	0.0	0.0	0.0	0.0	44.0	0.0	0.0	0.0	0.0	0.0	1.0	0.0	0.0	0.0	k__Bacteria	p__Firmicutes	c__Bacilli	o__Lactobacillales	f__Lactobacillaceae	g__Lactobacillus
OTU00767	0.0	45.0	0.0	0.0	0.0	0.0	0.0	0.0	0.0	0.0	0.0	0.0	0.0	0.0	0.0	0.0	0.0	0.0	0.0	0.0	k__Bacteria	p__Firmicutes	c__Clostridia	o__Clostridiales	f__Ruminococcaceae	g__Ruminococcaceae_UCG-005
OTU00768	0.0	0.0	44.0	0.0	0.0	0.0	0.0	0.0	0.0	0.0	0.0	0.0	0.0	0.0	1.0	0.0	0.0	0.0	0.0	0.0	k__Bacteria	p__Bacteroidetes	c__Bacteroidia	o__Bacteroidales	f__Bacteroidales_S24-7_group
OTU00769	4.0	0.0	2.0	1.0	0.0	0.0	2.0	0.0	32.0	0.0	0.0	0.0	0.0	1.0	0.0	3.0	0.0	0.0	0.0	0.0	k__Bacteria	p__Firmicutes	c__Clostridia	o__Clostridiales	f__Ruminococcaceae
OTU00770	0.0	0.0	0.0	0.0	0.0	0.0	0.0	0.0	0.0	0.0	0.0	45.0	0.0	0.0	0.0	0.0	0.0	0.0	0.0	0.0	k__Bacteria	p__Verrucomicrobia	c__Verrucomicrobiae	o__Verrucomicrobiales	f__Verrucomicrobiaceae	g__Akkermansia	s__uncultured_organism
OTU00771	0.0	0.0	0.0	0.0	0.0	2.0	0.0	0.0	0.0	0.0	0.0	42.0	0.0	0.0	0.0	0.0	0.0	0.0	0.0	1.0	k__Bacteria	p__Firmicutes	c__Clostridia	o__Clostridiales	f__Christensenellaceae	g__Christensenellaceae_R-7_group	s__uncultured_prokaryote
OTU00772	0.0	0.0	9.0	14.0	0.0	1.0	2.0	2.0	1.0	3.0	0.0	3.0	7.0	0.0	0.0	0.0	2.0	0.0	1.0	0.0	k__Bacteria	p__Bacteroidetes	c__Bacteroidia	o__Bacteroidales	f__Bacteroidales_S24-7_group	g__uncultured_bacterium	s__uncultured_bacterium
OTU00773	0.0	0.0	0.0	0.0	0.0	0.0	0.0	0.0	0.0	0.0	0.0	0.0	45.0	0.0	0.0	0.0	0.0	0.0	0.0	0.0	k__Bacteria	p__Verrucomicrobia	c__Verrucomicrobiae	o__Verrucomicrobiales	f__Verrucomicrobiaceae	g__Akkermansia	s__uncultured_organism
OTU00774	0.0	0.0	0.0	0.0	0.0	0.0	0.0	45.0	0.0	0.0	0.0	0.0	0.0	0.0	0.0	0.0	0.0	0.0	0.0	0.0	k__Bacteria	p__Proteobacteria	c__Gammaproteobacteria	o__Enterobacteriales	f__Enterobacteriaceae
OTU00775	0.0	0.0	0.0	0.0	0.0	0.0	0.0	0.0	0.0	0.0	0.0	0.0	0.0	0.0	45.0	0.0	0.0	0.0	0.0	0.0	k__Bacteria	p__Firmicutes	c__Clostridia	o__Clostridiales	f__Peptostreptococcaceae	g__Romboutsia	s__uncultured_bacterium
OTU00776	0.0	3.0	0.0	0.0	0.0	0.0	0.0	0.0	41.0	0.0	0.0	0.0	0.0	0.0	1.0	0.0	0.0	0.0	0.0	0.0	k__Bacteria	p__Verrucomicrobia	c__Verrucomicrobiae	o__Verrucomicrobiales	f__Verrucomicrobiaceae	g__Akkermansia	s__uncultured_organism
OTU00777	0.0	0.0	25.0	0.0	0.0	4.0	6.0	5.0	1.0	0.0	0.0	0.0	1.0	0.0	0.0	1.0	0.0	0.0	2.0	0.0	k__Bacteria	p__Bacteroidetes	c__Bacteroidia	o__Bacteroidales
OTU00778	0.0	0.0	0.0	0.0	0.0	0.0	0.0	0.0	0.0	0.0	0.0	0.0	44.0	1.0	0.0	0.0	0.0	0.0	0.0	0.0	k__Bacteria	p__Bacteroidetes	c__Bacteroidia	o__Bacteroidales	f__Bacteroidaceae	g__Bacteroides
OTU00779	1.0	0.0	0.0	0.0	0.0	0.0	0.0	8.0	0.0	0.0	0.0	3.0	0.0	0.0	0.0	0.0	31.0	0.0	2.0	0.0	k__Bacteria	p__Bacteroidetes	c__Bacteroidia	o__Bacteroidales	f__Bacteroidaceae	g__Bacteroides
OTU00780	0.0	0.0	0.0	0.0	0.0	0.0	0.0	0.0	0.0	0.0	0.0	0.0	0.0	0.0	0.0	0.0	0.0	28.0	0.0	17.0	k__Bacteria	p__Firmicutes	c__Clostridia	o__Clostridiales	f__Ruminococcaceae	g__Ruminococcaceae_UCG-014
OTU00781	0.0	0.0	0.0	0.0	0.0	0.0	0.0	0.0	0.0	45.0	0.0	0.0	0.0	0.0	0.0	0.0	0.0	0.0	0.0	0.0	k__Bacteria	p__Proteobacteria	c__Gammaproteobacteria	o__Enterobacteriales	f__Enterobacteriaceae
OTU00782	1.0	0.0	1.0	3.0	0.0	0.0	0.0	1.0	0.0	0.0	0.0	37.0	1.0	0.0	0.0	1.0	0.0	0.0	0.0	0.0	k__Bacteria	p__Bacteroidetes	c__Bacteroidia	o__Bacteroidales	f__Bacteroidales_S24-7_group	g__uncultured_bacterium	s__uncultured_bacterium
OTU00783	0.0	0.0	44.0	0.0	0.0	0.0	0.0	0.0	0.0	0.0	0.0	0.0	0.0	0.0	0.0	0.0	0.0	0.0	0.0	0.0	k__Bacteria	p__Bacteroidetes	c__Bacteroidia	o__Bacteroidales	f__Bacteroidales_S24-7_group	g__uncultured_Bacteroidales_bacterium	s__uncultured_Bacteroidales_bacterium
OTU00784	0.0	1.0	1.0	0.0	0.0	0.0	1.0	0.0	0.0	0.0	0.0	0.0	0.0	1.0	0.0	0.0	40.0	0.0	0.0	0.0	k__Bacteria	p__Firmicutes	c__Clostridia	o__Clostridiales	f__Ruminococcaceae	g__[Eubacterium]_coprostanoligenes_group
OTU00785	0.0	28.0	0.0	0.0	0.0	0.0	1.0	1.0	0.0	7.0	0.0	0.0	0.0	0.0	2.0	5.0	0.0	0.0	0.0	0.0	k__Bacteria	p__Firmicutes	c__Erysipelotrichia	o__Erysipelotrichales	f__Erysipelotrichaceae	g__Erysipelatoclostridium
OTU00786	12.0	1.0	0.0	0.0	0.0	3.0	0.0	0.0	27.0	0.0	0.0	0.0	1.0	0.0	0.0	0.0	0.0	0.0	0.0	0.0	k__Bacteria	p__Firmicutes	c__Clostridia	o__Clostridiales	f__Lachnospiraceae
OTU00787	0.0	44.0	0.0	0.0	0.0	0.0	0.0	0.0	0.0	0.0	0.0	0.0	0.0	0.0	0.0	0.0	0.0	0.0	0.0	0.0	k__Bacteria	p__Actinobacteria	c__Actinobacteria	o__Micrococcales	f__Micrococcaceae	g__Rothia
OTU00788	0.0	0.0	0.0	0.0	0.0	0.0	44.0	0.0	0.0	0.0	0.0	0.0	0.0	0.0	0.0	0.0	0.0	0.0	0.0	0.0	k__Bacteria	p__Firmicutes	c__Clostridia	o__Clostridiales	f__Ruminococcaceae	g__Ruminococcaceae_NK4A214_group
OTU00789	0.0	0.0	0.0	0.0	0.0	0.0	0.0	0.0	0.0	0.0	0.0	0.0	0.0	0.0	0.0	0.0	0.0	0.0	44.0	0.0	k__Bacteria	p__Proteobacteria	c__Gammaproteobacteria	o__Enterobacteriales	f__Enterobacteriaceae
OTU00790	4.0	1.0	2.0	1.0	0.0	3.0	1.0	0.0	7.0	1.0	0.0	19.0	2.0	0.0	0.0	2.0	1.0	0.0	0.0	0.0	k__Bacteria	p__Bacteroidetes	c__Bacteroidia	o__Bacteroidales	f__Bacteroidales_S24-7_group	g__uncultured_bacterium	s__uncultured_bacterium
OTU00791	0.0	0.0	0.0	0.0	0.0	0.0	0.0	0.0	0.0	0.0	0.0	0.0	0.0	0.0	0.0	0.0	0.0	44.0	0.0	0.0	k__Bacteria	p__Firmicutes	c__Bacilli	o__Lactobacillales	f__Lactobacillaceae	g__Lactobacillus	s__Lactobacillus_intestinalis
OTU00792	0.0	0.0	0.0	0.0	0.0	0.0	0.0	44.0	0.0	0.0	0.0	0.0	0.0	0.0	0.0	0.0	0.0	0.0	0.0	0.0	k__Bacteria	p__Proteobacteria	c__Gammaproteobacteria	o__Enterobacteriales	f__Enterobacteriaceae	g__Enterobacter
OTU00793	0.0	3.0	0.0	0.0	0.0	0.0	0.0	0.0	38.0	0.0	0.0	1.0	0.0	0.0	0.0	0.0	2.0	0.0	0.0	0.0	k__Bacteria	p__Firmicutes	c__Clostridia	o__Clostridiales	f__Lachnospiraceae	g__Moryella	s__uncultured_organism
OTU00794	0.0	1.0	0.0	0.0	0.0	3.0	0.0	0.0	0.0	0.0	0.0	1.0	1.0	0.0	0.0	0.0	3.0	0.0	34.0	0.0	k__Bacteria	p__Bacteroidetes	c__Bacteroidia	o__Bacteroidales	f__Bacteroidaceae	g__Bacteroides	s__uncultured_organism
OTU00795	0.0	0.0	43.0	0.0	0.0	0.0	0.0	0.0	0.0	0.0	0.0	0.0	0.0	0.0	0.0	0.0	0.0	0.0	0.0	0.0	k__Bacteria	p__Proteobacteria	c__Gammaproteobacteria	o__Enterobacteriales	f__Enterobacteriaceae
OTU00796	4.0	0.0	1.0	1.0	0.0	0.0	1.0	0.0	1.0	1.0	0.0	0.0	8.0	0.0	0.0	10.0	1.0	0.0	15.0	0.0	k__Bacteria	p__Bacteroidetes	c__Bacteroidia	o__Bacteroidales	f__Bacteroidales_S24-7_group	g__uncultured_bacterium	s__uncultured_bacterium
OTU00797	0.0	0.0	0.0	0.0	0.0	0.0	0.0	0.0	0.0	0.0	6.0	0.0	0.0	36.0	0.0	0.0	0.0	1.0	0.0	0.0	k__Bacteria	p__Firmicutes	c__Bacilli	o__Lactobacillales	f__Aerococcaceae	g__Facklamia	s__uncultured_bacterium
OTU00798	1.0	0.0	30.0	0.0	0.0	4.0	2.0	4.0	0.0	0.0	0.0	0.0	0.0	0.0	0.0	0.0	0.0	0.0	2.0	0.0	k__Bacteria	p__Bacteroidetes	c__Bacteroidia	o__Bacteroidales
OTU00799	0.0	0.0	0.0	0.0	0.0	0.0	0.0	0.0	0.0	0.0	0.0	0.0	0.0	0.0	0.0	0.0	43.0	0.0	0.0	0.0	k__Bacteria	p__Bacteroidetes	c__Bacteroidia	o__Bacteroidales	f__Bacteroidaceae	g__Bacteroides
OTU00800	5.0	0.0	33.0	0.0	0.0	0.0	1.0	0.0	0.0	1.0	0.0	0.0	0.0	0.0	0.0	2.0	1.0	0.0	0.0	0.0	k__Bacteria	p__Proteobacteria	c__Betaproteobacteria	o__Burkholderiales	f__Alcaligenaceae	g__Parasutterella	s__uncultured_bacterium
OTU00801	7.0	1.0	0.0	0.0	0.0	0.0	0.0	0.0	20.0	0.0	0.0	4.0	0.0	0.0	0.0	0.0	11.0	0.0	0.0	0.0	k__Bacteria
OTU00802	0.0	0.0	0.0	0.0	0.0	0.0	0.0	0.0	0.0	0.0	0.0	0.0	0.0	0.0	0.0	0.0	0.0	0.0	43.0	0.0	k__Bacteria	p__Proteobacteria	c__Gammaproteobacteria	o__Enterobacteriales	f__Enterobacteriaceae	g__Escherichia-Shigella
OTU00803	0.0	0.0	0.0	0.0	0.0	0.0	43.0	0.0	0.0	0.0	0.0	0.0	0.0	0.0	0.0	0.0	0.0	0.0	0.0	0.0	k__Bacteria	p__Proteobacteria	c__Gammaproteobacteria	o__Enterobacteriales	f__Enterobacteriaceae	g__Escherichia-Shigella
OTU00804	5.0	5.0	2.0	2.0	0.0	11.0	8.0	0.0	1.0	0.0	0.0	1.0	1.0	0.0	0.0	2.0	1.0	1.0	3.0	0.0	k__Bacteria	p__Bacteroidetes	c__Bacteroidia	o__Bacteroidales	f__Bacteroidales_S24-7_group
OTU00805	0.0	0.0	0.0	0.0	0.0	0.0	43.0	0.0	0.0	0.0	0.0	0.0	0.0	0.0	0.0	0.0	0.0	0.0	0.0	0.0	k__Bacteria	p__Firmicutes	c__Clostridia	o__Clostridiales	f__Ruminococcaceae	g__Ruminococcaceae_UCG-005
OTU00806	1.0	0.0	1.0	0.0	0.0	1.0	0.0	0.0	0.0	3.0	0.0	0.0	2.0	0.0	34.0	1.0	0.0	0.0	0.0	0.0	k__Bacteria	p__Bacteroidetes	c__Bacteroidia	o__Bacteroidales	f__Bacteroidales_S24-7_group	g__uncultured_Bacteroidales_bacterium	s__uncultured_Bacteroidales_bacterium
OTU00807	43.0	0.0	0.0	0.0	0.0	0.0	0.0	0.0	0.0	0.0	0.0	0.0	0.0	0.0	0.0	0.0	0.0	0.0	0.0	0.0	k__Bacteria	p__Bacteroidetes	c__Bacteroidia	o__Bacteroidales	f__Bacteroidaceae	g__Bacteroides
OTU00808	0.0	0.0	0.0	0.0	0.0	0.0	0.0	0.0	0.0	0.0	0.0	0.0	0.0	0.0	0.0	0.0	0.0	0.0	43.0	0.0	k__Bacteria	p__Bacteroidetes	c__Bacteroidia	o__Bacteroidales	f__Bacteroidales_S24-7_group	g__uncultured_bacterium	s__uncultured_bacterium
OTU00809	43.0	0.0	0.0	0.0	0.0	0.0	0.0	0.0	0.0	0.0	0.0	0.0	0.0	0.0	0.0	0.0	0.0	0.0	0.0	0.0	k__Bacteria
OTU00810	0.0	42.0	0.0	0.0	0.0	0.0	0.0	0.0	0.0	0.0	0.0	0.0	0.0	0.0	0.0	0.0	0.0	0.0	0.0	0.0	k__Bacteria	p__Bacteroidetes	c__Bacteroidia	o__Bacteroidales	f__Bacteroidaceae	g__Bacteroides
OTU00811	0.0	2.0	0.0	0.0	0.0	0.0	7.0	0.0	2.0	0.0	0.0	6.0	0.0	0.0	0.0	0.0	25.0	0.0	0.0	0.0	k__Bacteria	p__Firmicutes	c__Clostridia	o__Clostridiales	f__Ruminococcaceae	g__Ruminococcaceae_NK4A214_group
OTU00812	0.0	0.0	0.0	0.0	0.0	0.0	0.0	0.0	0.0	0.0	0.0	0.0	42.0	0.0	0.0	0.0	0.0	0.0	0.0	0.0	k__Bacteria	p__Bacteroidetes	c__Bacteroidia	o__Bacteroidales	f__Bacteroidales_S24-7_group	g__uncultured_bacterium	s__uncultured_bacterium
OTU00813	0.0	0.0	0.0	0.0	0.0	0.0	0.0	0.0	42.0	0.0	0.0	0.0	0.0	0.0	0.0	0.0	0.0	0.0	0.0	0.0	k__Bacteria	p__Bacteroidetes	c__Bacteroidia	o__Bacteroidales	f__Bacteroidales_S24-7_group	g__uncultured_bacterium	s__uncultured_bacterium
OTU00814	0.0	0.0	0.0	0.0	0.0	0.0	0.0	0.0	0.0	0.0	17.0	0.0	0.0	25.0	0.0	0.0	0.0	0.0	0.0	0.0	k__Bacteria	p__Bacteroidetes	c__Bacteroidia	o__Bacteroidales	f__Bacteroidales_S24-7_group	g__uncultured_bacterium	s__uncultured_bacterium
OTU00815	1.0	0.0	1.0	0.0	0.0	4.0	0.0	0.0	1.0	2.0	0.0	11.0	0.0	0.0	0.0	21.0	0.0	0.0	1.0	0.0	k__Bacteria	p__Firmicutes	c__Clostridia	o__Clostridiales	f__Lachnospiraceae	g__uncultured	s__uncultured_Blautia_sp.
OTU00816	3.0	1.0	0.0	0.0	0.0	1.0	4.0	3.0	3.0	0.0	0.0	14.0	1.0	0.0	0.0	0.0	9.0	0.0	3.0	0.0	k__Bacteria	p__Bacteroidetes	c__Bacteroidia	o__Bacteroidales	f__Bacteroidales_S24-7_group	g__uncultured_bacterium	s__uncultured_bacterium
OTU00817	0.0	0.0	0.0	0.0	0.0	0.0	0.0	0.0	0.0	0.0	0.0	0.0	0.0	0.0	0.0	0.0	42.0	0.0	0.0	0.0	k__Bacteria	p__Firmicutes	c__Clostridia	o__Clostridiales	f__Lachnospiraceae	g__Blautia
OTU00818	0.0	0.0	0.0	0.0	0.0	0.0	0.0	0.0	42.0	0.0	0.0	0.0	0.0	0.0	0.0	0.0	0.0	0.0	0.0	0.0	k__Bacteria	p__Proteobacteria	c__Gammaproteobacteria	o__Enterobacteriales	f__Enterobacteriaceae
OTU00819	1.0	5.0	2.0	0.0	0.0	1.0	1.0	0.0	0.0	3.0	0.0	16.0	0.0	0.0	0.0	11.0	2.0	0.0	0.0	0.0	k__Bacteria	p__Firmicutes	c__Clostridia	o__Clostridiales	f__Lachnospiraceae
OTU00820	0.0	0.0	0.0	0.0	0.0	0.0	0.0	0.0	0.0	0.0	0.0	42.0	0.0	0.0	0.0	0.0	0.0	0.0	0.0	0.0	k__Bacteria	p__Verrucomicrobia	c__Verrucomicrobiae	o__Verrucomicrobiales	f__Verrucomicrobiaceae	g__Akkermansia	s__uncultured_organism
OTU00821	0.0	0.0	42.0	0.0	0.0	0.0	0.0	0.0	0.0	0.0	0.0	0.0	0.0	0.0	0.0	0.0	0.0	0.0	0.0	0.0	k__Bacteria	p__Proteobacteria	c__Gammaproteobacteria	o__Enterobacteriales	f__Enterobacteriaceae
OTU00822	0.0	2.0	8.0	0.0	0.0	1.0	0.0	17.0	1.0	0.0	0.0	9.0	1.0	0.0	0.0	0.0	1.0	0.0	1.0	0.0	k__Bacteria	p__Bacteroidetes	c__Bacteroidia	o__Bacteroidales
OTU00823	0.0	0.0	0.0	0.0	0.0	0.0	0.0	0.0	0.0	0.0	0.0	0.0	0.0	41.0	0.0	0.0	0.0	0.0	0.0	0.0	k__Bacteria	p__Proteobacteria	c__Deltaproteobacteria	o__Desulfovibrionales	f__Desulfovibrionaceae	g__Desulfovibrio
OTU00824	2.0	0.0	0.0	0.0	0.0	0.0	1.0	0.0	8.0	0.0	0.0	22.0	3.0	0.0	0.0	0.0	4.0	0.0	1.0	0.0	k__Bacteria	p__Bacteroidetes	c__Bacteroidia	o__Bacteroidales	f__Bacteroidales_S24-7_group	g__uncultured_bacterium	s__uncultured_bacterium
OTU00825	0.0	0.0	0.0	0.0	0.0	0.0	0.0	0.0	0.0	0.0	0.0	0.0	0.0	41.0	0.0	0.0	0.0	0.0	0.0	0.0	k__Bacteria	p__Firmicutes	c__Bacilli	o__Bacillales	f__Staphylococcaceae	g__Staphylococcus
OTU00826	0.0	0.0	6.0	1.0	0.0	2.0	0.0	1.0	0.0	0.0	0.0	0.0	29.0	0.0	1.0	1.0	0.0	0.0	0.0	0.0	k__Bacteria	p__Bacteroidetes	c__Bacteroidia	o__Bacteroidales	f__Bacteroidales_S24-7_group	g__uncultured_bacterium	s__uncultured_bacterium
OTU00827	2.0	0.0	19.0	0.0	0.0	2.0	2.0	0.0	0.0	0.0	0.0	0.0	2.0	0.0	0.0	0.0	0.0	0.0	14.0	0.0	k__Bacteria	p__Bacteroidetes	c__Bacteroidia	o__Bacteroidales	f__Bacteroidales_S24-7_group	g__uncultured_bacterium	s__uncultured_bacterium
OTU00828	0.0	0.0	0.0	0.0	0.0	0.0	0.0	0.0	0.0	37.0	0.0	0.0	0.0	0.0	4.0	0.0	0.0	0.0	0.0	0.0	k__Bacteria	p__Firmicutes	c__Erysipelotrichia	o__Erysipelotrichales	f__Erysipelotrichaceae	g__Erysipelatoclostridium
OTU00829	0.0	41.0	0.0	0.0	0.0	0.0	0.0	0.0	0.0	0.0	0.0	0.0	0.0	0.0	0.0	0.0	0.0	0.0	0.0	0.0	k__Bacteria	p__Verrucomicrobia	c__Verrucomicrobiae	o__Verrucomicrobiales	f__Verrucomicrobiaceae	g__Akkermansia	s__uncultured_organism
OTU00830	41.0	0.0	0.0	0.0	0.0	0.0	0.0	0.0	0.0	0.0	0.0	0.0	0.0	0.0	0.0	0.0	0.0	0.0	0.0	0.0	k__Bacteria	p__Firmicutes	c__Clostridia	o__Clostridiales	f__Ruminococcaceae	g__[Eubacterium]_coprostanoligenes_group	s__uncultured_organism
OTU00831	2.0	0.0	0.0	0.0	0.0	0.0	39.0	0.0	0.0	0.0	0.0	0.0	0.0	0.0	0.0	0.0	0.0	0.0	0.0	0.0	k__Bacteria	p__Firmicutes	c__Clostridia	o__Clostridiales
OTU00832	0.0	4.0	0.0	0.0	0.0	0.0	0.0	5.0	3.0	0.0	1.0	0.0	0.0	0.0	8.0	3.0	17.0	0.0	0.0	0.0	k__Bacteria	p__Firmicutes	c__Clostridia	o__Clostridiales	f__Ruminococcaceae
OTU00833	0.0	0.0	1.0	1.0	0.0	2.0	2.0	5.0	5.0	0.0	0.0	1.0	17.0	0.0	0.0	0.0	1.0	0.0	5.0	0.0	k__Bacteria	p__Bacteroidetes	c__Bacteroidia	o__Bacteroidales	f__Bacteroidales_S24-7_group
OTU00834	0.0	0.0	0.0	0.0	0.0	0.0	0.0	0.0	0.0	0.0	0.0	40.0	0.0	0.0	0.0	0.0	0.0	0.0	0.0	0.0	k__Bacteria	p__Bacteroidetes	c__Bacteroidia	o__Bacteroidales	f__Bacteroidaceae	g__Bacteroides
OTU00835	2.0	0.0	0.0	0.0	0.0	1.0	29.0	1.0	2.0	0.0	0.0	0.0	0.0	0.0	0.0	0.0	5.0	0.0	0.0	0.0	k__Bacteria	p__Bacteroidetes	c__Bacteroidia	o__Bacteroidales	f__Bacteroidaceae	g__Bacteroides
OTU00836	0.0	40.0	0.0	0.0	0.0	0.0	0.0	0.0	0.0	0.0	0.0	0.0	0.0	0.0	0.0	0.0	0.0	0.0	0.0	0.0	k__Bacteria	p__Bacteroidetes	c__Bacteroidia	o__Bacteroidales
OTU00837	0.0	7.0	10.0	0.0	0.0	0.0	6.0	1.0	1.0	0.0	0.0	1.0	2.0	1.0	0.0	0.0	0.0	0.0	11.0	0.0	k__Bacteria	p__Firmicutes	c__Clostridia	o__Clostridiales	f__Ruminococcaceae
OTU00838	21.0	1.0	0.0	0.0	0.0	0.0	1.0	0.0	1.0	0.0	0.0	1.0	0.0	0.0	0.0	0.0	0.0	0.0	15.0	0.0	k__Bacteria	p__Firmicutes	c__Clostridia	o__Clostridiales	f__Lachnospiraceae	g__Lachnospiraceae_UCG-006	s__uncultured_organism
OTU00839	2.0	2.0	2.0	5.0	0.0	5.0	0.0	5.0	1.0	2.0	0.0	5.0	0.0	0.0	3.0	6.0	2.0	0.0	0.0	0.0	k__Bacteria	p__Bacteroidetes	c__Bacteroidia	o__Bacteroidales	f__Bacteroidales_S24-7_group	g__uncultured_bacterium	s__uncultured_bacterium
OTU00840	0.0	0.0	0.0	0.0	0.0	0.0	0.0	0.0	0.0	0.0	0.0	0.0	0.0	0.0	0.0	0.0	40.0	0.0	0.0	0.0	k__Bacteria	p__Proteobacteria	c__Gammaproteobacteria	o__Enterobacteriales	f__Enterobacteriaceae
OTU00841	0.0	32.0	0.0	0.0	0.0	0.0	2.0	0.0	1.0	0.0	0.0	0.0	0.0	0.0	0.0	0.0	5.0	0.0	0.0	0.0	k__Bacteria	p__Firmicutes	c__Clostridia	o__Clostridiales	f__Ruminococcaceae	g__Ruminococcaceae_NK4A214_group
OTU00842	0.0	40.0	0.0	0.0	0.0	0.0	0.0	0.0	0.0	0.0	0.0	0.0	0.0	0.0	0.0	0.0	0.0	0.0	0.0	0.0	k__Bacteria	p__Firmicutes	c__Erysipelotrichia	o__Erysipelotrichales	f__Erysipelotrichaceae	g__Erysipelatoclostridium	s__bacterium_NLAE-zl-C558
OTU00843	0.0	0.0	0.0	0.0	0.0	0.0	40.0	0.0	0.0	0.0	0.0	0.0	0.0	0.0	0.0	0.0	0.0	0.0	0.0	0.0	k__Bacteria	p__Bacteroidetes	c__Bacteroidia	o__Bacteroidales	f__Bacteroidales_S24-7_group
OTU00844	0.0	40.0	0.0	0.0	0.0	0.0	0.0	0.0	0.0	0.0	0.0	0.0	0.0	0.0	0.0	0.0	0.0	0.0	0.0	0.0	k__Bacteria	p__Verrucomicrobia	c__Verrucomicrobiae	o__Verrucomicrobiales	f__Verrucomicrobiaceae	g__Akkermansia	s__uncultured_organism
OTU00845	1.0	21.0	1.0	0.0	0.0	0.0	0.0	1.0	2.0	0.0	0.0	0.0	0.0	2.0	0.0	0.0	7.0	3.0	1.0	1.0	k__Bacteria	p__Firmicutes	c__Clostridia	o__Clostridiales	f__Ruminococcaceae	g__Ruminococcus_1	s__unidentified
OTU00846	0.0	0.0	0.0	40.0	0.0	0.0	0.0	0.0	0.0	0.0	0.0	0.0	0.0	0.0	0.0	0.0	0.0	0.0	0.0	0.0	k__Bacteria	p__Verrucomicrobia	c__Verrucomicrobiae	o__Verrucomicrobiales	f__Verrucomicrobiaceae	g__Akkermansia	s__uncultured_organism
OTU00847	40.0	0.0	0.0	0.0	0.0	0.0	0.0	0.0	0.0	0.0	0.0	0.0	0.0	0.0	0.0	0.0	0.0	0.0	0.0	0.0	k__Bacteria	p__Proteobacteria	c__Gammaproteobacteria	o__Enterobacteriales	f__Enterobacteriaceae	g__Escherichia-Shigella
OTU00848	2.0	1.0	33.0	0.0	0.0	0.0	0.0	1.0	0.0	0.0	0.0	2.0	0.0	0.0	0.0	0.0	1.0	0.0	0.0	0.0	k__Bacteria
OTU00849	0.0	0.0	0.0	0.0	0.0	0.0	0.0	0.0	0.0	0.0	0.0	0.0	0.0	7.0	0.0	0.0	0.0	32.0	0.0	1.0	k__Bacteria	p__Actinobacteria	c__Coriobacteriia	o__Coriobacteriales	f__Coriobacteriaceae
OTU00850	2.0	0.0	0.0	0.0	0.0	0.0	1.0	0.0	0.0	0.0	0.0	0.0	0.0	0.0	0.0	0.0	35.0	1.0	0.0	0.0	k__Bacteria	p__Firmicutes	c__Clostridia	o__Clostridiales	f__Lachnospiraceae
OTU00851	0.0	0.0	0.0	0.0	0.0	0.0	2.0	0.0	1.0	1.0	0.0	0.0	0.0	0.0	28.0	4.0	3.0	0.0	0.0	0.0	k__Bacteria	p__Bacteroidetes	c__Bacteroidia	o__Bacteroidales	f__Bacteroidales_S24-7_group	g__uncultured_Bacteroidales_bacterium	s__uncultured_Bacteroidales_bacterium
OTU00852	0.0	0.0	0.0	1.0	0.0	1.0	1.0	1.0	3.0	0.0	0.0	0.0	2.0	24.0	0.0	0.0	2.0	4.0	0.0	0.0	k__Bacteria	p__Actinobacteria	c__Coriobacteriia	o__Coriobacteriales	f__Coriobacteriaceae	g__Enterorhabdus	s__uncultured_bacterium
OTU00853	0.0	1.0	0.0	0.0	4.0	0.0	0.0	2.0	1.0	0.0	4.0	14.0	0.0	6.0	0.0	0.0	1.0	4.0	0.0	2.0	k__Bacteria	p__Firmicutes	c__Clostridia	o__Clostridiales	f__Lachnospiraceae
OTU00854	0.0	0.0	0.0	0.0	0.0	0.0	0.0	0.0	0.0	0.0	2.0	0.0	0.0	0.0	2.0	0.0	35.0	0.0	0.0	0.0	k__Bacteria	p__Firmicutes	c__Bacilli	o__Lactobacillales	f__Lactobacillaceae	g__Lactobacillus
OTU00855	0.0	0.0	0.0	0.0	0.0	0.0	39.0	0.0	0.0	0.0	0.0	0.0	0.0	0.0	0.0	0.0	0.0	0.0	0.0	0.0	k__Bacteria	p__Firmicutes	c__Clostridia	o__Clostridiales	f__Clostridiaceae_1	g__Clostridium_sensu_stricto_1
OTU00856	0.0	0.0	0.0	0.0	0.0	0.0	0.0	0.0	0.0	0.0	0.0	39.0	0.0	0.0	0.0	0.0	0.0	0.0	0.0	0.0	k__Bacteria	p__Verrucomicrobia	c__Verrucomicrobiae	o__Verrucomicrobiales	f__Verrucomicrobiaceae	g__Akkermansia	s__uncultured_organism
OTU00857	11.0	7.0	0.0	0.0	0.0	4.0	0.0	1.0	3.0	0.0	0.0	5.0	0.0	0.0	0.0	0.0	3.0	0.0	5.0	0.0	k__Bacteria	p__Bacteroidetes	c__Bacteroidia	o__Bacteroidales	f__Bacteroidaceae	g__Bacteroides	s__Bacteroides_sartorii
OTU00858	0.0	0.0	0.0	0.0	0.0	0.0	0.0	0.0	0.0	0.0	0.0	0.0	0.0	0.0	0.0	0.0	0.0	0.0	39.0	0.0	k__Bacteria	p__Verrucomicrobia	c__Verrucomicrobiae	o__Verrucomicrobiales	f__Verrucomicrobiaceae	g__Akkermansia	s__uncultured_organism
OTU00859	2.0	6.0	3.0	0.0	0.0	3.0	9.0	4.0	1.0	0.0	0.0	0.0	6.0	0.0	1.0	0.0	0.0	0.0	4.0	0.0	k__Bacteria	p__Bacteroidetes	c__Bacteroidia	o__Bacteroidales	f__Rikenellaceae	g__Rikenella	s__uncultured_bacterium
OTU00860	0.0	0.0	0.0	0.0	0.0	0.0	0.0	0.0	0.0	39.0	0.0	0.0	0.0	0.0	0.0	0.0	0.0	0.0	0.0	0.0	k__Bacteria	p__Proteobacteria	c__Gammaproteobacteria	o__Enterobacteriales	f__Enterobacteriaceae	g__Escherichia-Shigella
OTU00861	0.0	0.0	0.0	0.0	0.0	0.0	0.0	0.0	0.0	0.0	0.0	0.0	0.0	0.0	0.0	0.0	38.0	0.0	0.0	0.0	k__Bacteria	p__Proteobacteria	c__Gammaproteobacteria	o__Enterobacteriales	f__Enterobacteriaceae	g__Escherichia-Shigella
OTU00862	0.0	0.0	0.0	0.0	0.0	0.0	0.0	0.0	0.0	0.0	0.0	38.0	0.0	0.0	0.0	0.0	0.0	0.0	0.0	0.0	k__Bacteria	p__Firmicutes	c__Clostridia	o__Clostridiales	f__Lachnospiraceae
OTU00863	0.0	0.0	0.0	0.0	0.0	0.0	0.0	37.0	1.0	0.0	0.0	0.0	0.0	0.0	0.0	0.0	0.0	0.0	0.0	0.0	k__Bacteria	p__Bacteroidetes	c__Bacteroidia	o__Bacteroidales	f__Bacteroidaceae	g__Bacteroides
OTU00864	0.0	0.0	0.0	0.0	0.0	0.0	0.0	0.0	0.0	0.0	0.0	0.0	38.0	0.0	0.0	0.0	0.0	0.0	0.0	0.0	k__Bacteria	p__Proteobacteria	c__Gammaproteobacteria	o__Enterobacteriales	f__Enterobacteriaceae
OTU00865	0.0	0.0	38.0	0.0	0.0	0.0	0.0	0.0	0.0	0.0	0.0	0.0	0.0	0.0	0.0	0.0	0.0	0.0	0.0	0.0	k__Bacteria	p__Proteobacteria	c__Gammaproteobacteria	o__Enterobacteriales	f__Enterobacteriaceae
OTU00866	0.0	0.0	0.0	1.0	0.0	0.0	0.0	0.0	0.0	0.0	0.0	0.0	0.0	0.0	0.0	2.0	0.0	35.0	0.0	0.0	k__Bacteria	p__Saccharibacteria	c__Unknown_Class	o__Unknown_Order	f__Unknown_Family	g__Candidatus_Saccharimonas	s__uncultured_bacterium
OTU00867	0.0	0.0	0.0	1.0	0.0	1.0	4.0	0.0	0.0	0.0	0.0	0.0	1.0	1.0	2.0	27.0	1.0	0.0	0.0	0.0	k__Bacteria	p__Firmicutes	c__Erysipelotrichia	o__Erysipelotrichales	f__Erysipelotrichaceae	g__uncultured	s__unidentified
OTU00868	0.0	0.0	0.0	0.0	0.0	0.0	0.0	0.0	0.0	0.0	0.0	0.0	0.0	0.0	0.0	0.0	38.0	0.0	0.0	0.0	k__Bacteria	p__Firmicutes	c__Clostridia	o__Clostridiales	f__Lachnospiraceae	g__Blautia
OTU00869	0.0	0.0	0.0	0.0	0.0	0.0	0.0	0.0	30.0	0.0	0.0	5.0	2.0	0.0	0.0	1.0	0.0	0.0	0.0	0.0	k__Bacteria	p__Bacteroidetes	c__Bacteroidia	o__Bacteroidales	f__Bacteroidales_S24-7_group	g__uncultured_bacterium	s__uncultured_bacterium
OTU00870	0.0	0.0	36.0	0.0	0.0	0.0	0.0	0.0	1.0	0.0	0.0	0.0	0.0	0.0	0.0	0.0	0.0	0.0	1.0	0.0	k__Bacteria	p__Bacteroidetes	c__Bacteroidia	o__Bacteroidales
OTU00871	0.0	0.0	0.0	0.0	0.0	0.0	0.0	0.0	0.0	38.0	0.0	0.0	0.0	0.0	0.0	0.0	0.0	0.0	0.0	0.0	k__Bacteria	p__Proteobacteria	c__Gammaproteobacteria	o__Enterobacteriales	f__Enterobacteriaceae	g__Escherichia-Shigella
OTU00872	0.0	0.0	0.0	8.0	0.0	0.0	1.0	0.0	0.0	3.0	0.0	0.0	1.0	0.0	3.0	20.0	1.0	1.0	0.0	0.0	k__Bacteria	p__Bacteroidetes	c__Bacteroidia	o__Bacteroidales	f__Bacteroidales_S24-7_group	g__uncultured_bacterium	s__uncultured_bacterium
OTU00873	0.0	0.0	0.0	0.0	0.0	0.0	0.0	0.0	0.0	0.0	0.0	0.0	0.0	37.0	0.0	0.0	0.0	1.0	0.0	0.0	k__Bacteria	p__Tenericutes	c__Mollicutes	o__Mollicutes_RF9	f__uncultured_bacterium	g__uncultured_bacterium	s__uncultured_bacterium
OTU00874	0.0	0.0	0.0	0.0	0.0	0.0	1.0	1.0	2.0	0.0	0.0	0.0	0.0	0.0	0.0	0.0	34.0	0.0	0.0	0.0	k__Bacteria	p__Bacteroidetes	c__Bacteroidia	o__Bacteroidales	f__Bacteroidaceae	g__Bacteroides
OTU00875	6.0	0.0	2.0	0.0	0.0	0.0	12.0	1.0	5.0	0.0	0.0	0.0	0.0	0.0	0.0	0.0	12.0	0.0	0.0	0.0	k__Bacteria
OTU00876	0.0	0.0	0.0	0.0	0.0	0.0	0.0	0.0	0.0	0.0	0.0	38.0	0.0	0.0	0.0	0.0	0.0	0.0	0.0	0.0	k__Bacteria	p__Verrucomicrobia	c__Verrucomicrobiae	o__Verrucomicrobiales	f__Verrucomicrobiaceae	g__Akkermansia	s__uncultured_organism
OTU00877	4.0	3.0	0.0	0.0	0.0	2.0	23.0	0.0	0.0	0.0	0.0	5.0	0.0	0.0	0.0	0.0	1.0	0.0	0.0	0.0	k__Bacteria	p__Firmicutes	c__Clostridia	o__Clostridiales	f__Family_XIII	g__[Eubacterium]_nodatum_group
OTU00878	0.0	0.0	0.0	0.0	0.0	0.0	0.0	0.0	0.0	0.0	1.0	0.0	0.0	7.0	0.0	0.0	0.0	0.0	0.0	30.0	k__Bacteria	p__Firmicutes
OTU00879	3.0	1.0	2.0	0.0	0.0	2.0	4.0	0.0	8.0	0.0	0.0	14.0	1.0	0.0	0.0	0.0	3.0	0.0	0.0	0.0	k__Bacteria	p__Bacteroidetes	c__Bacteroidia	o__Bacteroidales	f__Bacteroidaceae	g__Bacteroides
OTU00880	0.0	0.0	0.0	0.0	0.0	0.0	0.0	38.0	0.0	0.0	0.0	0.0	0.0	0.0	0.0	0.0	0.0	0.0	0.0	0.0	k__Bacteria	p__Proteobacteria	c__Gammaproteobacteria	o__Enterobacteriales	f__Enterobacteriaceae	g__Escherichia-Shigella
OTU00881	0.0	0.0	0.0	0.0	0.0	0.0	0.0	0.0	0.0	36.0	0.0	0.0	0.0	0.0	0.0	0.0	2.0	0.0	0.0	0.0	k__Bacteria	p__Bacteroidetes	c__Bacteroidia	o__Bacteroidales	f__Bacteroidales_S24-7_group
OTU00882	1.0	0.0	1.0	0.0	0.0	1.0	0.0	2.0	0.0	0.0	0.0	3.0	7.0	0.0	7.0	15.0	0.0	0.0	1.0	0.0	k__Bacteria	p__Bacteroidetes	c__Bacteroidia	o__Bacteroidales	f__Bacteroidales_S24-7_group	g__uncultured_bacterium	s__uncultured_bacterium
OTU00883	0.0	0.0	1.0	0.0	1.0	0.0	0.0	0.0	1.0	0.0	0.0	0.0	3.0	6.0	2.0	1.0	19.0	1.0	0.0	3.0	k__Bacteria	p__Firmicutes	c__Erysipelotrichia	o__Erysipelotrichales	f__Erysipelotrichaceae	g__Allobaculum	s__uncultured_bacterium
OTU00884	0.0	0.0	0.0	0.0	0.0	0.0	27.0	0.0	0.0	0.0	0.0	0.0	0.0	0.0	9.0	0.0	2.0	0.0	0.0	0.0	k__Bacteria	p__Bacteroidetes	c__Bacteroidia	o__Bacteroidales	f__Bacteroidales_S24-7_group	g__uncultured_bacterium	s__uncultured_bacterium
OTU00885	0.0	0.0	0.0	0.0	0.0	0.0	0.0	0.0	0.0	13.0	0.0	0.0	0.0	0.0	0.0	0.0	24.0	0.0	0.0	0.0	k__Bacteria	p__Bacteroidetes	c__Bacteroidia	o__Bacteroidales	f__Bacteroidales_S24-7_group	g__uncultured_bacterium	s__uncultured_bacterium
OTU00886	0.0	0.0	0.0	0.0	0.0	0.0	0.0	37.0	0.0	0.0	0.0	0.0	0.0	0.0	0.0	0.0	0.0	0.0	0.0	0.0	k__Bacteria	p__Proteobacteria	c__Gammaproteobacteria	o__Enterobacteriales	f__Enterobacteriaceae
OTU00887	2.0	4.0	14.0	2.0	0.0	3.0	4.0	0.0	1.0	3.0	0.0	0.0	1.0	1.0	1.0	0.0	1.0	0.0	0.0	0.0	k__Bacteria	p__Actinobacteria	c__Coriobacteriia	o__Coriobacteriales	f__Coriobacteriaceae	g__uncultured	s__uncultured_Coriobacteriales_bacterium
OTU00888	0.0	0.0	0.0	0.0	0.0	0.0	0.0	0.0	0.0	0.0	0.0	0.0	0.0	37.0	0.0	0.0	0.0	0.0	0.0	0.0	k__Bacteria	p__Saccharibacteria	c__Unknown_Class	o__Unknown_Order	f__Unknown_Family	g__Candidatus_Saccharimonas
OTU00889	0.0	0.0	4.0	1.0	0.0	0.0	0.0	0.0	0.0	1.0	0.0	1.0	26.0	0.0	0.0	2.0	0.0	0.0	2.0	0.0	k__Bacteria	p__Bacteroidetes	c__Bacteroidia	o__Bacteroidales	f__Bacteroidales_S24-7_group
OTU00890	0.0	0.0	0.0	0.0	0.0	0.0	0.0	0.0	0.0	0.0	0.0	0.0	0.0	3.0	0.0	0.0	0.0	22.0	0.0	12.0	k__Bacteria	p__Tenericutes	c__Mollicutes	o__Mollicutes_RF9
OTU00891	37.0	0.0	0.0	0.0	0.0	0.0	0.0	0.0	0.0	0.0	0.0	0.0	0.0	0.0	0.0	0.0	0.0	0.0	0.0	0.0	k__Bacteria	p__Bacteroidetes	c__Bacteroidia	o__Bacteroidales
OTU00892	0.0	0.0	0.0	0.0	0.0	0.0	0.0	37.0	0.0	0.0	0.0	0.0	0.0	0.0	0.0	0.0	0.0	0.0	0.0	0.0	k__Bacteria	p__Bacteroidetes	c__Bacteroidia	o__Bacteroidales	f__Bacteroidaceae	g__Bacteroides
OTU00893	12.0	2.0	1.0	0.0	0.0	0.0	6.0	5.0	6.0	0.0	0.0	0.0	0.0	0.0	1.0	0.0	3.0	1.0	0.0	0.0	k__Bacteria	p__Firmicutes	c__Clostridia	o__Clostridiales	f__Lachnospiraceae	g__Lachnospiraceae_NK4B4_group	s__uncultured_bacterium
OTU00894	33.0	0.0	0.0	0.0	0.0	0.0	0.0	0.0	2.0	1.0	0.0	0.0	0.0	0.0	0.0	0.0	0.0	0.0	1.0	0.0	k__Bacteria
OTU00895	0.0	0.0	0.0	0.0	1.0	0.0	0.0	0.0	0.0	0.0	8.0	0.0	0.0	13.0	0.0	0.0	0.0	0.0	0.0	15.0	k__Bacteria	p__Firmicutes	c__Bacilli	o__Lactobacillales	f__Lactobacillaceae	g__Lactobacillus
OTU00896	0.0	0.0	0.0	0.0	0.0	0.0	0.0	0.0	0.0	37.0	0.0	0.0	0.0	0.0	0.0	0.0	0.0	0.0	0.0	0.0	k__Bacteria	p__Proteobacteria	c__Gammaproteobacteria	o__Pseudomonadales	f__Moraxellaceae	g__Acinetobacter
OTU00897	1.0	0.0	30.0	0.0	0.0	0.0	0.0	3.0	0.0	0.0	0.0	1.0	0.0	0.0	0.0	0.0	1.0	0.0	1.0	0.0	k__Bacteria	p__Bacteroidetes	c__Bacteroidia	o__Bacteroidales
OTU00898	0.0	37.0	0.0	0.0	0.0	0.0	0.0	0.0	0.0	0.0	0.0	0.0	0.0	0.0	0.0	0.0	0.0	0.0	0.0	0.0	k__Bacteria	p__Firmicutes	c__Clostridia	o__Clostridiales	f__Ruminococcaceae
OTU00899	0.0	0.0	0.0	0.0	0.0	0.0	0.0	0.0	0.0	0.0	0.0	37.0	0.0	0.0	0.0	0.0	0.0	0.0	0.0	0.0	k__Bacteria	p__Bacteroidetes	c__Bacteroidia	o__Bacteroidales	f__Bacteroidaceae	g__Bacteroides
OTU00900	0.0	0.0	0.0	0.0	0.0	0.0	0.0	0.0	0.0	0.0	1.0	0.0	0.0	36.0	0.0	0.0	0.0	0.0	0.0	0.0	k__Bacteria	p__Actinobacteria	c__Actinobacteria	o__Corynebacteriales	f__Corynebacteriaceae	g__Corynebacterium_1
OTU00901	0.0	0.0	14.0	0.0	0.0	22.0	0.0	0.0	0.0	0.0	0.0	0.0	1.0	0.0	0.0	0.0	0.0	0.0	0.0	0.0	k__Bacteria	p__Bacteroidetes	c__Bacteroidia	o__Bacteroidales	f__Bacteroidales_S24-7_group	g__uncultured_bacterium	s__uncultured_bacterium
OTU00902	0.0	0.0	37.0	0.0	0.0	0.0	0.0	0.0	0.0	0.0	0.0	0.0	0.0	0.0	0.0	0.0	0.0	0.0	0.0	0.0	k__Bacteria	p__Bacteroidetes	c__Bacteroidia	o__Bacteroidales	f__Bacteroidaceae	g__Bacteroides	s__Bacteroides_sartorii
OTU00903	37.0	0.0	0.0	0.0	0.0	0.0	0.0	0.0	0.0	0.0	0.0	0.0	0.0	0.0	0.0	0.0	0.0	0.0	0.0	0.0	k__Bacteria	p__Bacteroidetes	c__Bacteroidia	o__Bacteroidales
OTU00904	0.0	0.0	28.0	0.0	0.0	1.0	1.0	0.0	0.0	0.0	0.0	0.0	0.0	0.0	0.0	1.0	0.0	0.0	6.0	0.0	k__Bacteria	p__Bacteroidetes	c__Bacteroidia	o__Bacteroidales	f__Bacteroidales_S24-7_group	g__uncultured_Bacteroidales_bacterium	s__uncultured_Bacteroidales_bacterium
OTU00905	0.0	0.0	0.0	0.0	0.0	0.0	0.0	0.0	0.0	0.0	37.0	0.0	0.0	0.0	0.0	0.0	0.0	0.0	0.0	0.0	k__Bacteria	p__Firmicutes	c__Clostridia	o__Clostridiales	f__Peptostreptococcaceae
OTU00906	0.0	0.0	37.0	0.0	0.0	0.0	0.0	0.0	0.0	0.0	0.0	0.0	0.0	0.0	0.0	0.0	0.0	0.0	0.0	0.0	k__Bacteria	p__Proteobacteria	c__Gammaproteobacteria	o__Enterobacteriales	f__Enterobacteriaceae	g__Escherichia-Shigella
OTU00907	3.0	3.0	0.0	0.0	0.0	4.0	0.0	1.0	10.0	0.0	0.0	1.0	0.0	0.0	0.0	0.0	9.0	0.0	6.0	0.0	k__Bacteria	p__Firmicutes	c__Clostridia	o__Clostridiales	f__Ruminococcaceae
OTU00908	2.0	4.0	16.0	0.0	0.0	1.0	3.0	1.0	6.0	0.0	0.0	3.0	0.0	0.0	0.0	0.0	1.0	0.0	0.0	0.0	k__Bacteria	p__Firmicutes	c__Clostridia	o__Clostridiales	f__Christensenellaceae	g__Christensenellaceae_R-7_group	s__bacterium_YE57
OTU00909	0.0	2.0	11.0	0.0	0.0	0.0	22.0	0.0	0.0	0.0	0.0	0.0	0.0	0.0	0.0	0.0	0.0	0.0	0.0	1.0	k__Bacteria	p__Firmicutes	c__Clostridia	o__Clostridiales	f__Ruminococcaceae	g__Ruminiclostridium_9	s__unidentified
OTU00910	0.0	0.0	0.0	0.0	0.0	0.0	0.0	0.0	0.0	0.0	0.0	36.0	0.0	0.0	0.0	0.0	0.0	0.0	0.0	0.0	k__Bacteria	p__Bacteroidetes	c__Bacteroidia	o__Bacteroidales	f__Bacteroidaceae	g__Bacteroides
OTU00911	0.0	0.0	0.0	0.0	0.0	0.0	0.0	0.0	0.0	0.0	0.0	0.0	0.0	1.0	0.0	0.0	0.0	0.0	0.0	35.0	k__Bacteria	p__Firmicutes	c__Clostridia	o__Clostridiales	f__Peptostreptococcaceae
OTU00912	0.0	0.0	0.0	0.0	0.0	0.0	0.0	0.0	0.0	0.0	0.0	36.0	0.0	0.0	0.0	0.0	0.0	0.0	0.0	0.0	k__Bacteria	p__Bacteroidetes	c__Bacteroidia	o__Bacteroidales	f__Bacteroidales_S24-7_group
OTU00913	0.0	0.0	0.0	0.0	1.0	0.0	0.0	0.0	0.0	0.0	1.0	0.0	0.0	26.0	0.0	0.0	0.0	4.0	0.0	4.0	k__Bacteria	p__Firmicutes	c__Clostridia	o__Clostridiales	f__Ruminococcaceae	g__Ruminococcaceae_UCG-014
OTU00914	0.0	0.0	0.0	0.0	0.0	0.0	0.0	0.0	0.0	0.0	0.0	0.0	0.0	0.0	36.0	0.0	0.0	0.0	0.0	0.0	k__Bacteria	p__Proteobacteria	c__Gammaproteobacteria	o__Enterobacteriales	f__Enterobacteriaceae	g__Escherichia-Shigella
OTU00915	0.0	2.0	0.0	0.0	0.0	0.0	0.0	0.0	1.0	0.0	0.0	0.0	0.0	0.0	33.0	0.0	0.0	0.0	0.0	0.0	k__Bacteria	p__Bacteroidetes	c__Bacteroidia	o__Bacteroidales	f__Bacteroidales_S24-7_group	g__uncultured_bacterium	s__uncultured_bacterium
OTU00916	0.0	1.0	0.0	0.0	0.0	0.0	0.0	0.0	33.0	0.0	0.0	2.0	0.0	0.0	0.0	0.0	0.0	0.0	0.0	0.0	k__Bacteria	p__Firmicutes	c__Clostridia	o__Clostridiales	f__Ruminococcaceae	g__Ruminococcaceae_NK4A214_group
OTU00917	0.0	0.0	0.0	0.0	0.0	0.0	0.0	0.0	0.0	0.0	0.0	0.0	0.0	0.0	0.0	0.0	0.0	0.0	0.0	36.0	k__Bacteria	p__Firmicutes	c__Clostridia	o__Clostridiales	f__Peptostreptococcaceae
OTU00918	20.0	2.0	8.0	0.0	0.0	0.0	1.0	0.0	0.0	3.0	0.0	1.0	0.0	0.0	1.0	0.0	0.0	0.0	0.0	0.0	k__Bacteria	p__Bacteroidetes	c__Bacteroidia	o__Bacteroidales
OTU00919	1.0	0.0	0.0	0.0	2.0	0.0	1.0	0.0	0.0	0.0	0.0	0.0	0.0	19.0	0.0	0.0	0.0	12.0	0.0	1.0	k__Bacteria	p__Actinobacteria	c__Coriobacteriia	o__Coriobacteriales	f__Coriobacteriaceae	g__Enterorhabdus	s__uncultured_bacterium
OTU00920	2.0	0.0	0.0	0.0	0.0	1.0	0.0	1.0	1.0	5.0	0.0	0.0	0.0	0.0	0.0	0.0	20.0	0.0	6.0	0.0	k__Bacteria
OTU00921	0.0	0.0	0.0	0.0	0.0	0.0	0.0	0.0	0.0	0.0	0.0	0.0	0.0	0.0	0.0	0.0	0.0	0.0	36.0	0.0	k__Bacteria	p__Verrucomicrobia	c__Verrucomicrobiae	o__Verrucomicrobiales	f__Verrucomicrobiaceae	g__Akkermansia	s__uncultured_organism
OTU00922	4.0	3.0	0.0	0.0	0.0	7.0	16.0	2.0	1.0	0.0	0.0	0.0	0.0	0.0	0.0	0.0	0.0	0.0	3.0	0.0	k__Bacteria	p__Bacteroidetes	c__Bacteroidia	o__Bacteroidales	f__Bacteroidaceae	g__Bacteroides
OTU00923	0.0	8.0	2.0	0.0	0.0	0.0	1.0	4.0	16.0	0.0	0.0	0.0	0.0	0.0	0.0	5.0	0.0	0.0	0.0	0.0	k__Bacteria	p__Firmicutes	c__Clostridia	o__Clostridiales	f__Ruminococcaceae	g__Ruminiclostridium_9	s__unidentified
OTU00924	2.0	0.0	0.0	0.0	0.0	33.0	0.0	0.0	0.0	0.0	0.0	1.0	0.0	0.0	0.0	0.0	0.0	0.0	0.0	0.0	k__Bacteria	p__Firmicutes	c__Clostridia	o__Clostridiales	f__Christensenellaceae	g__Christensenellaceae_R-7_group
OTU00925	1.0	3.0	0.0	0.0	0.0	0.0	0.0	1.0	1.0	0.0	0.0	20.0	0.0	0.0	0.0	0.0	9.0	0.0	1.0	0.0	k__Bacteria	p__Firmicutes	c__Clostridia	o__Clostridiales	f__Lachnospiraceae
OTU00926	0.0	0.0	0.0	0.0	0.0	0.0	0.0	2.0	0.0	0.0	0.0	1.0	0.0	0.0	0.0	0.0	33.0	0.0	0.0	0.0	k__Bacteria	p__Firmicutes	c__Clostridia	o__Clostridiales	f__Lachnospiraceae
OTU00927	0.0	0.0	0.0	0.0	0.0	0.0	0.0	0.0	0.0	0.0	0.0	36.0	0.0	0.0	0.0	0.0	0.0	0.0	0.0	0.0	k__Bacteria	p__Verrucomicrobia	c__Verrucomicrobiae	o__Verrucomicrobiales	f__Verrucomicrobiaceae	g__Akkermansia	s__uncultured_organism
OTU00928	0.0	0.0	0.0	0.0	0.0	0.0	0.0	0.0	0.0	0.0	1.0	0.0	0.0	0.0	0.0	0.0	0.0	0.0	0.0	35.0	k__Bacteria	p__Firmicutes
OTU00929	0.0	0.0	0.0	0.0	0.0	0.0	0.0	36.0	0.0	0.0	0.0	0.0	0.0	0.0	0.0	0.0	0.0	0.0	0.0	0.0	k__Bacteria	p__Bacteroidetes	c__Bacteroidia	o__Bacteroidales	f__Bacteroidaceae	g__Bacteroides
OTU00930	2.0	0.0	3.0	0.0	0.0	4.0	12.0	0.0	0.0	0.0	0.0	1.0	1.0	1.0	0.0	1.0	2.0	5.0	3.0	0.0	k__Bacteria	p__Firmicutes	c__Clostridia	o__Clostridiales	f__Ruminococcaceae	g__Ruminiclostridium_5
OTU00931	4.0	1.0	0.0	0.0	0.0	2.0	6.0	3.0	5.0	0.0	0.0	5.0	0.0	0.0	0.0	1.0	6.0	0.0	2.0	0.0	k__Bacteria
OTU00932	0.0	0.0	14.0	0.0	0.0	12.0	2.0	0.0	0.0	1.0	0.0	2.0	2.0	0.0	1.0	0.0	0.0	0.0	1.0	0.0	k__Bacteria	p__Bacteroidetes	c__Bacteroidia	o__Bacteroidales
OTU00933	0.0	2.0	0.0	0.0	0.0	0.0	0.0	0.0	33.0	0.0	0.0	0.0	0.0	0.0	0.0	0.0	0.0	0.0	0.0	0.0	k__Bacteria	p__Bacteroidetes	c__Bacteroidia	o__Bacteroidales	f__Bacteroidaceae	g__Bacteroides
OTU00934	1.0	0.0	0.0	0.0	0.0	0.0	0.0	0.0	0.0	0.0	0.0	0.0	0.0	34.0	0.0	0.0	0.0	0.0	0.0	0.0	k__Bacteria	p__Firmicutes	c__Clostridia	o__Clostridiales	f__Ruminococcaceae	g__Ruminiclostridium_5
OTU00935	0.0	0.0	0.0	0.0	0.0	0.0	0.0	0.0	35.0	0.0	0.0	0.0	0.0	0.0	0.0	0.0	0.0	0.0	0.0	0.0	k__Bacteria	p__Proteobacteria	c__Deltaproteobacteria	o__Desulfovibrionales	f__Desulfovibrionaceae	g__Desulfovibrio	s__unidentified
OTU00936	0.0	0.0	0.0	0.0	0.0	0.0	35.0	0.0	0.0	0.0	0.0	0.0	0.0	0.0	0.0	0.0	0.0	0.0	0.0	0.0	k__Bacteria	p__Bacteroidetes	c__Bacteroidia	o__Bacteroidales	f__Bacteroidaceae	g__Bacteroides	s__Bacteroides_sartorii
OTU00937	7.0	0.0	0.0	1.0	0.0	7.0	0.0	0.0	0.0	0.0	0.0	0.0	2.0	0.0	0.0	0.0	0.0	0.0	18.0	0.0	k__Bacteria	p__Bacteroidetes	c__Bacteroidia	o__Bacteroidales	f__Bacteroidaceae	g__Bacteroides	s__Bacteroides_sartorii
OTU00938	2.0	5.0	0.0	0.0	0.0	0.0	6.0	0.0	10.0	0.0	0.0	0.0	0.0	0.0	0.0	0.0	12.0	0.0	0.0	0.0	k__Bacteria	p__Bacteroidetes	c__Bacteroidia	o__Bacteroidales	f__Prevotellaceae	g__Prevotellaceae_UCG-001	s__uncultured_bacterium
OTU00939	0.0	0.0	0.0	0.0	0.0	1.0	0.0	0.0	0.0	1.0	0.0	0.0	6.0	9.0	8.0	4.0	0.0	6.0	0.0	0.0	k__Bacteria	p__Firmicutes	c__Clostridia	o__Clostridiales	f__Lachnospiraceae	g__uncultured
OTU00940	0.0	0.0	0.0	0.0	0.0	0.0	0.0	0.0	0.0	0.0	0.0	0.0	0.0	0.0	0.0	0.0	0.0	0.0	35.0	0.0	k__Bacteria	p__Bacteroidetes	c__Bacteroidia	o__Bacteroidales	f__Bacteroidaceae	g__Bacteroides
OTU00941	0.0	0.0	0.0	0.0	0.0	0.0	0.0	0.0	0.0	0.0	0.0	0.0	0.0	0.0	35.0	0.0	0.0	0.0	0.0	0.0	k__Bacteria	p__Firmicutes	c__Erysipelotrichia	o__Erysipelotrichales	f__Erysipelotrichaceae
OTU00942	1.0	1.0	0.0	0.0	0.0	2.0	5.0	3.0	3.0	0.0	0.0	1.0	14.0	0.0	0.0	0.0	2.0	0.0	3.0	0.0	k__Bacteria	p__Bacteroidetes	c__Bacteroidia	o__Bacteroidales	f__Bacteroidales_S24-7_group	g__uncultured_bacterium	s__uncultured_bacterium
OTU00943	0.0	0.0	0.0	0.0	0.0	0.0	0.0	0.0	0.0	0.0	0.0	0.0	0.0	0.0	0.0	35.0	0.0	0.0	0.0	0.0	k__Bacteria	p__Proteobacteria	c__Gammaproteobacteria	o__Enterobacteriales	f__Enterobacteriaceae	g__Escherichia-Shigella
OTU00944	0.0	0.0	1.0	0.0	0.0	0.0	0.0	0.0	0.0	0.0	0.0	0.0	34.0	0.0	0.0	0.0	0.0	0.0	0.0	0.0	k__Bacteria	p__Firmicutes	c__Clostridia	o__Clostridiales	f__Clostridiaceae_1	g__Clostridium_sensu_stricto_13
OTU00945	2.0	2.0	0.0	0.0	0.0	0.0	0.0	0.0	25.0	0.0	0.0	1.0	0.0	0.0	0.0	0.0	4.0	0.0	1.0	0.0	k__Bacteria
OTU00946	0.0	0.0	0.0	0.0	0.0	0.0	0.0	0.0	0.0	0.0	0.0	0.0	0.0	1.0	0.0	0.0	0.0	34.0	0.0	0.0	k__Bacteria	p__Tenericutes	c__Mollicutes	o__Mollicutes_RF9
OTU00947	0.0	0.0	2.0	0.0	0.0	0.0	0.0	0.0	0.0	0.0	0.0	0.0	0.0	0.0	0.0	0.0	0.0	0.0	33.0	0.0	k__Bacteria	p__Verrucomicrobia	c__Verrucomicrobiae	o__Verrucomicrobiales	f__Verrucomicrobiaceae	g__Akkermansia	s__uncultured_organism
OTU00948	0.0	0.0	0.0	0.0	0.0	0.0	27.0	0.0	0.0	1.0	0.0	0.0	0.0	0.0	0.0	7.0	0.0	0.0	0.0	0.0	k__Bacteria	p__Actinobacteria	c__Coriobacteriia	o__Coriobacteriales	f__Coriobacteriaceae	g__Enterorhabdus
OTU00949	0.0	0.0	34.0	0.0	0.0	0.0	0.0	1.0	0.0	0.0	0.0	0.0	0.0	0.0	0.0	0.0	0.0	0.0	0.0	0.0	k__Bacteria	p__Bacteroidetes	c__Bacteroidia	o__Bacteroidales	f__Bacteroidaceae	g__Bacteroides	s__uncultured_bacterium
OTU00950	0.0	0.0	0.0	0.0	0.0	0.0	0.0	0.0	0.0	0.0	0.0	0.0	0.0	0.0	0.0	0.0	0.0	0.0	0.0	34.0	k__Bacteria	p__Firmicutes	c__Clostridia	o__Clostridiales	f__Lachnospiraceae
OTU00951	0.0	31.0	0.0	0.0	0.0	0.0	0.0	0.0	0.0	0.0	0.0	1.0	0.0	0.0	0.0	0.0	1.0	0.0	1.0	0.0	k__Bacteria	p__Actinobacteria	c__Coriobacteriia	o__Coriobacteriales	f__Coriobacteriaceae	g__Enterorhabdus
OTU00952	1.0	0.0	1.0	0.0	0.0	3.0	1.0	0.0	0.0	0.0	0.0	10.0	3.0	0.0	0.0	0.0	5.0	0.0	10.0	0.0	k__Bacteria	p__Bacteroidetes	c__Bacteroidia	o__Bacteroidales	f__Bacteroidales_S24-7_group	g__uncultured_bacterium	s__uncultured_bacterium
OTU00953	0.0	0.0	0.0	0.0	0.0	0.0	0.0	34.0	0.0	0.0	0.0	0.0	0.0	0.0	0.0	0.0	0.0	0.0	0.0	0.0	k__Bacteria	p__Firmicutes	c__Clostridia	o__Clostridiales	f__Clostridiaceae_2	g__Alkaliphilus	s__Alkaliphilus_oremlandii
OTU00954	0.0	0.0	0.0	0.0	0.0	0.0	0.0	0.0	0.0	0.0	0.0	0.0	0.0	0.0	0.0	0.0	34.0	0.0	0.0	0.0	k__Bacteria	p__Firmicutes	c__Bacilli	o__Lactobacillales	f__Enterococcaceae	g__Enterococcus
OTU00955	0.0	34.0	0.0	0.0	0.0	0.0	0.0	0.0	0.0	0.0	0.0	0.0	0.0	0.0	0.0	0.0	0.0	0.0	0.0	0.0	k__Bacteria	p__Bacteroidetes	c__Bacteroidia	o__Bacteroidales	f__Bacteroidaceae	g__Bacteroides
OTU00956	0.0	0.0	2.0	0.0	0.0	7.0	3.0	0.0	0.0	0.0	0.0	0.0	5.0	0.0	0.0	0.0	0.0	0.0	17.0	0.0	k__Bacteria	p__Proteobacteria	c__Gammaproteobacteria	o__Enterobacteriales	f__Enterobacteriaceae	g__Proteus
OTU00957	0.0	0.0	0.0	0.0	0.0	0.0	0.0	0.0	0.0	0.0	0.0	0.0	0.0	0.0	0.0	0.0	0.0	34.0	0.0	0.0	k__Bacteria	p__Firmicutes	c__Clostridia	o__Clostridiales	f__Peptostreptococcaceae	g__Romboutsia	s__uncultured_bacterium
OTU00958	0.0	5.0	2.0	0.0	0.0	2.0	0.0	1.0	3.0	0.0	0.0	18.0	0.0	0.0	0.0	3.0	0.0	0.0	0.0	0.0	k__Bacteria	p__Firmicutes	c__Clostridia	o__Clostridiales	f__Family_XIII	g__[Eubacterium]_brachy_group	s__uncultured_bacterium
OTU00959	0.0	0.0	1.0	0.0	0.0	0.0	0.0	0.0	0.0	0.0	0.0	0.0	0.0	0.0	0.0	0.0	33.0	0.0	0.0	0.0	k__Bacteria	p__Firmicutes	c__Clostridia	o__Clostridiales
OTU00960	0.0	4.0	0.0	0.0	0.0	0.0	8.0	0.0	3.0	0.0	0.0	1.0	0.0	0.0	0.0	18.0	0.0	0.0	0.0	0.0	k__Bacteria	p__Firmicutes	c__Clostridia	o__Clostridiales	f__Ruminococcaceae	g__Candidatus_Soleaferrea
OTU00961	0.0	0.0	0.0	0.0	0.0	0.0	0.0	4.0	0.0	1.0	0.0	0.0	0.0	0.0	0.0	2.0	27.0	0.0	0.0	0.0	k__Bacteria	p__Proteobacteria	c__Gammaproteobacteria	o__Enterobacteriales	f__Enterobacteriaceae
OTU00962	0.0	34.0	0.0	0.0	0.0	0.0	0.0	0.0	0.0	0.0	0.0	0.0	0.0	0.0	0.0	0.0	0.0	0.0	0.0	0.0	k__Bacteria	p__Firmicutes	c__Clostridia	o__Clostridiales	f__Lachnospiraceae	g__Blautia
OTU00963	0.0	8.0	12.0	0.0	0.0	0.0	2.0	4.0	0.0	0.0	0.0	1.0	3.0	0.0	0.0	0.0	4.0	0.0	0.0	0.0	k__Bacteria	p__Firmicutes	c__Clostridia	o__Clostridiales	f__Ruminococcaceae	g__uncultured
OTU00964	0.0	0.0	2.0	0.0	1.0	21.0	0.0	1.0	0.0	0.0	0.0	0.0	0.0	1.0	1.0	0.0	6.0	0.0	1.0	0.0	k__Bacteria	p__Firmicutes	c__Clostridia	o__Clostridiales	f__Ruminococcaceae
OTU00965	0.0	0.0	0.0	0.0	0.0	0.0	0.0	0.0	0.0	0.0	0.0	34.0	0.0	0.0	0.0	0.0	0.0	0.0	0.0	0.0	k__Bacteria	p__Firmicutes	c__Clostridia	o__Clostridiales	f__Lachnospiraceae	g__Lachnoclostridium
OTU00966	0.0	19.0	0.0	0.0	0.0	0.0	1.0	0.0	9.0	0.0	0.0	3.0	0.0	0.0	1.0	0.0	1.0	0.0	0.0	0.0	k__Bacteria	p__Firmicutes	c__Clostridia	o__Clostridiales	f__Family_XIII	g__[Eubacterium]_nodatum_group
OTU00967	0.0	0.0	1.0	0.0	1.0	1.0	0.0	1.0	0.0	0.0	0.0	0.0	3.0	23.0	3.0	0.0	0.0	0.0	0.0	0.0	k__Bacteria	p__Firmicutes	c__Clostridia	o__Clostridiales	f__Ruminococcaceae	g__Ruminiclostridium_5
OTU00968	0.0	8.0	0.0	0.0	0.0	0.0	0.0	0.0	8.0	1.0	0.0	7.0	0.0	0.0	0.0	0.0	9.0	0.0	0.0	0.0	k__Bacteria	p__Bacteroidetes	c__Bacteroidia	o__Bacteroidales	f__Bacteroidaceae	g__Bacteroides
OTU00969	0.0	0.0	0.0	0.0	0.0	0.0	0.0	0.0	0.0	0.0	0.0	0.0	0.0	6.0	0.0	0.0	0.0	17.0	0.0	10.0	k__Bacteria	p__Cyanobacteria	c__Melainabacteria	o__Gastranaerophilales	f__uncultured_bacterium	g__uncultured_bacterium	s__uncultured_bacterium
OTU00970	3.0	2.0	0.0	0.0	0.0	0.0	6.0	8.0	0.0	0.0	0.0	0.0	0.0	0.0	1.0	1.0	11.0	0.0	0.0	1.0	k__Bacteria	p__Bacteroidetes	c__Bacteroidia	o__Bacteroidales	f__Bacteroidales_S24-7_group	g__uncultured_bacterium	s__uncultured_bacterium
OTU00971	0.0	0.0	0.0	0.0	0.0	1.0	0.0	0.0	0.0	0.0	0.0	0.0	0.0	0.0	0.0	0.0	0.0	0.0	32.0	0.0	k__Bacteria	p__Bacteroidetes	c__Bacteroidia	o__Bacteroidales	f__Bacteroidales_S24-7_group	g__uncultured_bacterium	s__uncultured_bacterium
OTU00972	0.0	0.0	0.0	0.0	0.0	0.0	0.0	0.0	0.0	0.0	0.0	0.0	1.0	32.0	0.0	0.0	0.0	0.0	0.0	0.0	k__Bacteria	p__Firmicutes	c__Bacilli	o__Lactobacillales	f__Lactobacillaceae	g__Lactobacillus
OTU00973	32.0	0.0	0.0	0.0	0.0	0.0	0.0	0.0	0.0	0.0	0.0	0.0	0.0	0.0	0.0	0.0	1.0	0.0	0.0	0.0	k__Bacteria	p__Proteobacteria	c__Gammaproteobacteria	o__Enterobacteriales	f__Enterobacteriaceae
OTU00974	0.0	0.0	0.0	33.0	0.0	0.0	0.0	0.0	0.0	0.0	0.0	0.0	0.0	0.0	0.0	0.0	0.0	0.0	0.0	0.0	k__Bacteria	p__Proteobacteria	c__Gammaproteobacteria	o__Enterobacteriales	f__Enterobacteriaceae	g__Escherichia-Shigella
OTU00975	1.0	1.0	0.0	0.0	0.0	26.0	2.0	0.0	0.0	1.0	0.0	2.0	0.0	0.0	0.0	0.0	0.0	0.0	0.0	0.0	k__Bacteria	p__Bacteroidetes	c__Bacteroidia	o__Bacteroidales	f__Bacteroidaceae	g__Bacteroides	s__Bacteroides_sartorii
OTU00976	0.0	3.0	0.0	1.0	0.0	4.0	0.0	0.0	11.0	0.0	0.0	0.0	3.0	0.0	0.0	0.0	11.0	0.0	0.0	0.0	k__Bacteria	p__Bacteroidetes	c__Bacteroidia	o__Bacteroidales	f__Bacteroidaceae	g__Bacteroides	s__uncultured_organism
OTU00977	0.0	1.0	2.0	0.0	0.0	0.0	1.0	0.0	0.0	0.0	0.0	15.0	7.0	4.0	0.0	3.0	0.0	0.0	0.0	0.0	k__Bacteria	p__Firmicutes	c__Clostridia	o__Clostridiales	f__Ruminococcaceae
OTU00978	0.0	0.0	0.0	0.0	0.0	0.0	0.0	0.0	0.0	0.0	0.0	0.0	0.0	0.0	0.0	33.0	0.0	0.0	0.0	0.0	k__Bacteria	p__Proteobacteria	c__Gammaproteobacteria	o__Enterobacteriales	f__Enterobacteriaceae
OTU00979	0.0	0.0	0.0	0.0	0.0	0.0	0.0	0.0	0.0	0.0	29.0	0.0	0.0	0.0	0.0	0.0	4.0	0.0	0.0	0.0	k__Bacteria	p__Firmicutes	c__Bacilli	o__Lactobacillales	f__Lactobacillaceae	g__Lactobacillus
OTU00980	0.0	0.0	0.0	0.0	0.0	0.0	0.0	0.0	0.0	0.0	0.0	33.0	0.0	0.0	0.0	0.0	0.0	0.0	0.0	0.0	k__Bacteria	p__Proteobacteria	c__Gammaproteobacteria	o__Enterobacteriales	f__Enterobacteriaceae
OTU00981	4.0	5.0	0.0	0.0	0.0	2.0	14.0	2.0	1.0	0.0	0.0	1.0	0.0	0.0	0.0	0.0	4.0	0.0	0.0	0.0	k__Bacteria	p__Bacteroidetes	c__Bacteroidia	o__Bacteroidales	f__Bacteroidaceae	g__Bacteroides
OTU00982	2.0	2.0	18.0	0.0	0.0	1.0	0.0	0.0	0.0	0.0	1.0	5.0	0.0	0.0	0.0	0.0	4.0	0.0	0.0	0.0	k__Bacteria	p__Firmicutes	c__Clostridia	o__Clostridiales	f__Ruminococcaceae	g__Ruminiclostridium_9
OTU00983	1.0	0.0	0.0	0.0	0.0	30.0	0.0	0.0	0.0	0.0	0.0	0.0	2.0	0.0	0.0	0.0	0.0	0.0	0.0	0.0	k__Bacteria	p__Firmicutes	c__Clostridia	o__Clostridiales	f__Lachnospiraceae	g__Lachnospiraceae_NK4A136_group	s__uncultured_bacterium
OTU00984	0.0	0.0	0.0	0.0	0.0	0.0	0.0	0.0	0.0	0.0	0.0	0.0	1.0	0.0	0.0	32.0	0.0	0.0	0.0	0.0	k__Bacteria	p__Proteobacteria	c__Gammaproteobacteria	o__Enterobacteriales	f__Enterobacteriaceae	g__Escherichia-Shigella
OTU00985	0.0	0.0	0.0	7.0	0.0	0.0	0.0	0.0	11.0	0.0	0.0	4.0	11.0	0.0	0.0	0.0	0.0	0.0	0.0	0.0	k__Bacteria	p__Bacteroidetes	c__Bacteroidia	o__Bacteroidales	f__Bacteroidales_S24-7_group	g__uncultured_bacterium	s__uncultured_bacterium
OTU00986	0.0	0.0	0.0	0.0	0.0	0.0	0.0	0.0	0.0	0.0	0.0	0.0	0.0	0.0	0.0	25.0	0.0	8.0	0.0	0.0	k__Bacteria	p__Actinobacteria	c__Coriobacteriia	o__Coriobacteriales	f__Coriobacteriaceae	g__Enterorhabdus
OTU00987	1.0	2.0	20.0	0.0	0.0	1.0	1.0	0.0	0.0	2.0	0.0	1.0	0.0	0.0	0.0	0.0	2.0	0.0	3.0	0.0	k__Bacteria	p__Bacteroidetes	c__Bacteroidia	o__Bacteroidales	f__ratAN060301C	g__uncultured_bacterium	s__uncultured_bacterium
OTU00988	0.0	0.0	31.0	0.0	0.0	0.0	0.0	0.0	0.0	0.0	0.0	0.0	0.0	0.0	0.0	0.0	1.0	0.0	1.0	0.0	k__Bacteria	p__Firmicutes	c__Clostridia	o__Clostridiales	f__Clostridiaceae_1	g__Clostridium_sensu_stricto_13	s__Clostridium_sp._CL-6
OTU00989	0.0	33.0	0.0	0.0	0.0	0.0	0.0	0.0	0.0	0.0	0.0	0.0	0.0	0.0	0.0	0.0	0.0	0.0	0.0	0.0	k__Bacteria	p__Bacteroidetes	c__Bacteroidia	o__Bacteroidales	f__Bacteroidaceae	g__Bacteroides
OTU00990	0.0	0.0	0.0	0.0	0.0	0.0	0.0	0.0	0.0	0.0	0.0	33.0	0.0	0.0	0.0	0.0	0.0	0.0	0.0	0.0	k__Bacteria	p__Verrucomicrobia	c__Verrucomicrobiae	o__Verrucomicrobiales	f__Verrucomicrobiaceae	g__Akkermansia	s__uncultured_organism
OTU00991	0.0	0.0	0.0	0.0	0.0	0.0	0.0	33.0	0.0	0.0	0.0	0.0	0.0	0.0	0.0	0.0	0.0	0.0	0.0	0.0	k__Bacteria	p__Bacteroidetes	c__Bacteroidia	o__Bacteroidales	f__Bacteroidales_S24-7_group	g__uncultured_bacterium	s__uncultured_bacterium
OTU00992	0.0	6.0	1.0	0.0	0.0	0.0	25.0	0.0	0.0	0.0	0.0	0.0	0.0	0.0	0.0	0.0	1.0	0.0	0.0	0.0	k__Bacteria	p__Bacteroidetes	c__Bacteroidia	o__Bacteroidales	f__Bacteroidaceae	g__Bacteroides
OTU00993	0.0	0.0	0.0	0.0	0.0	0.0	0.0	0.0	0.0	0.0	0.0	33.0	0.0	0.0	0.0	0.0	0.0	0.0	0.0	0.0	k__Bacteria	p__Proteobacteria	c__Gammaproteobacteria	o__Enterobacteriales	f__Enterobacteriaceae
OTU00994	0.0	0.0	0.0	33.0	0.0	0.0	0.0	0.0	0.0	0.0	0.0	0.0	0.0	0.0	0.0	0.0	0.0	0.0	0.0	0.0	k__Bacteria	p__Proteobacteria	c__Gammaproteobacteria	o__Enterobacteriales	f__Enterobacteriaceae	g__Escherichia-Shigella
OTU00995	0.0	0.0	0.0	0.0	0.0	0.0	0.0	0.0	0.0	0.0	0.0	0.0	0.0	0.0	0.0	0.0	32.0	0.0	1.0	0.0	k__Bacteria	p__Firmicutes	c__Clostridia	o__Clostridiales	f__Lachnospiraceae
OTU00996	4.0	1.0	1.0	1.0	0.0	0.0	0.0	0.0	8.0	3.0	0.0	7.0	2.0	0.0	1.0	2.0	3.0	0.0	0.0	0.0	k__Bacteria	p__Bacteroidetes	c__Bacteroidia	o__Bacteroidales	f__Bacteroidales_S24-7_group	g__uncultured_bacterium	s__uncultured_bacterium
OTU00997	0.0	0.0	0.0	0.0	0.0	0.0	0.0	0.0	0.0	0.0	0.0	0.0	0.0	0.0	0.0	0.0	33.0	0.0	0.0	0.0	k__Bacteria	p__Bacteroidetes	c__Bacteroidia	o__Bacteroidales	f__Bacteroidaceae	g__Bacteroides
OTU00998	0.0	0.0	0.0	0.0	0.0	33.0	0.0	0.0	0.0	0.0	0.0	0.0	0.0	0.0	0.0	0.0	0.0	0.0	0.0	0.0	k__Bacteria	p__Bacteroidetes	c__Bacteroidia	o__Bacteroidales	f__Bacteroidaceae	g__Bacteroides
OTU00999	2.0	0.0	2.0	1.0	0.0	13.0	2.0	0.0	0.0	0.0	0.0	0.0	8.0	0.0	0.0	0.0	2.0	0.0	3.0	0.0	k__Bacteria	p__Bacteroidetes	c__Bacteroidia	o__Bacteroidales
OTU01000	23.0	0.0	3.0	0.0	0.0	0.0	0.0	0.0	2.0	2.0	0.0	0.0	0.0	0.0	2.0	1.0	0.0	0.0	0.0	0.0	k__Bacteria	p__Bacteroidetes	c__Bacteroidia	o__Bacteroidales	f__Bacteroidales_S24-7_group
OTU01001	0.0	0.0	0.0	0.0	0.0	33.0	0.0	0.0	0.0	0.0	0.0	0.0	0.0	0.0	0.0	0.0	0.0	0.0	0.0	0.0	k__Bacteria	p__Proteobacteria	c__Gammaproteobacteria	o__Enterobacteriales	f__Enterobacteriaceae
OTU01002	0.0	0.0	0.0	0.0	0.0	12.0	0.0	0.0	0.0	0.0	0.0	0.0	8.0	0.0	0.0	0.0	13.0	0.0	0.0	0.0	k__Bacteria	p__Proteobacteria	c__Gammaproteobacteria	o__Enterobacteriales	f__Enterobacteriaceae
OTU01003	0.0	32.0	0.0	0.0	0.0	0.0	0.0	0.0	0.0	0.0	0.0	0.0	0.0	0.0	0.0	0.0	0.0	0.0	0.0	0.0	k__Bacteria	p__Proteobacteria	c__Gammaproteobacteria	o__Enterobacteriales	f__Enterobacteriaceae	g__Escherichia-Shigella
OTU01004	0.0	0.0	0.0	0.0	0.0	0.0	0.0	32.0	0.0	0.0	0.0	0.0	0.0	0.0	0.0	0.0	0.0	0.0	0.0	0.0	k__Bacteria	p__Bacteroidetes	c__Bacteroidia	o__Bacteroidales	f__Bacteroidaceae	g__Bacteroides
OTU01005	0.0	29.0	0.0	0.0	0.0	0.0	0.0	3.0	0.0	0.0	0.0	0.0	0.0	0.0	0.0	0.0	0.0	0.0	0.0	0.0	k__Bacteria	p__Firmicutes	c__Clostridia	o__Clostridiales	f__Lachnospiraceae
OTU01006	32.0	0.0	0.0	0.0	0.0	0.0	0.0	0.0	0.0	0.0	0.0	0.0	0.0	0.0	0.0	0.0	0.0	0.0	0.0	0.0	k__Bacteria	p__Firmicutes	c__Clostridia	o__Clostridiales	f__Lachnospiraceae	g__Blautia
OTU01007	1.0	20.0	0.0	0.0	0.0	1.0	2.0	0.0	0.0	0.0	0.0	0.0	0.0	0.0	0.0	0.0	5.0	0.0	3.0	0.0	k__Bacteria	p__Firmicutes	c__Clostridia	o__Clostridiales	f__Ruminococcaceae	g__Intestinimonas
OTU01008	32.0	0.0	0.0	0.0	0.0	0.0	0.0	0.0	0.0	0.0	0.0	0.0	0.0	0.0	0.0	0.0	0.0	0.0	0.0	0.0	k__Bacteria	p__Bacteroidetes	c__Bacteroidia	o__Bacteroidales	f__Bacteroidaceae	g__Bacteroides
OTU01009	0.0	25.0	0.0	0.0	0.0	0.0	0.0	0.0	5.0	0.0	0.0	0.0	0.0	0.0	0.0	1.0	0.0	0.0	1.0	0.0	k__Bacteria	p__Bacteroidetes	c__Bacteroidia	o__Bacteroidales	f__Porphyromonadaceae	g__Parabacteroides
OTU01010	0.0	0.0	0.0	0.0	0.0	0.0	0.0	0.0	0.0	0.0	0.0	0.0	0.0	0.0	32.0	0.0	0.0	0.0	0.0	0.0	k__Bacteria	p__Verrucomicrobia	c__Verrucomicrobiae	o__Verrucomicrobiales	f__Verrucomicrobiaceae	g__Akkermansia	s__uncultured_organism
OTU01011	0.0	0.0	0.0	0.0	0.0	0.0	0.0	0.0	32.0	0.0	0.0	0.0	0.0	0.0	0.0	0.0	0.0	0.0	0.0	0.0	k__Bacteria	p__Bacteroidetes	c__Bacteroidia	o__Bacteroidales	f__Bacteroidales_S24-7_group	g__uncultured_bacterium	s__uncultured_bacterium
OTU01012	0.0	0.0	0.0	0.0	0.0	0.0	0.0	0.0	0.0	0.0	0.0	0.0	0.0	32.0	0.0	0.0	0.0	0.0	0.0	0.0	k__Bacteria	p__Proteobacteria	c__Gammaproteobacteria	o__Pseudomonadales	f__Moraxellaceae	g__Psychrobacter
OTU01013	0.0	0.0	0.0	0.0	0.0	0.0	29.0	0.0	3.0	0.0	0.0	0.0	0.0	0.0	0.0	0.0	0.0	0.0	0.0	0.0	k__Bacteria	p__Firmicutes	c__Clostridia	o__Clostridiales	f__Ruminococcaceae	g__Ruminococcaceae_NK4A214_group	s__uncultured_rumen_bacterium
OTU01014	0.0	32.0	0.0	0.0	0.0	0.0	0.0	0.0	0.0	0.0	0.0	0.0	0.0	0.0	0.0	0.0	0.0	0.0	0.0	0.0	k__Bacteria	p__Bacteroidetes	c__Bacteroidia	o__Bacteroidales	f__Bacteroidales_S24-7_group
OTU01015	0.0	0.0	0.0	0.0	0.0	0.0	0.0	0.0	0.0	0.0	0.0	0.0	0.0	0.0	0.0	0.0	0.0	0.0	32.0	0.0	k__Bacteria	p__Proteobacteria	c__Gammaproteobacteria	o__Enterobacteriales	f__Enterobacteriaceae
OTU01016	2.0	0.0	23.0	3.0	0.0	2.0	1.0	1.0	0.0	0.0	0.0	0.0	0.0	0.0	0.0	0.0	0.0	0.0	0.0	0.0	k__Bacteria	p__Bacteroidetes	c__Bacteroidia	o__Bacteroidales
OTU01017	0.0	0.0	0.0	0.0	0.0	0.0	0.0	0.0	0.0	0.0	0.0	0.0	0.0	29.0	0.0	0.0	0.0	2.0	0.0	1.0	k__Bacteria	p__Tenericutes	c__Mollicutes	o__Mollicutes_RF9	f__uncultured_bacterium	g__uncultured_bacterium	s__uncultured_bacterium
OTU01018	0.0	0.0	28.0	0.0	0.0	0.0	0.0	0.0	0.0	0.0	0.0	0.0	0.0	0.0	0.0	0.0	0.0	0.0	4.0	0.0	k__Bacteria	p__Firmicutes	c__Clostridia	o__Clostridiales	f__Clostridiaceae_1	g__Clostridium_sensu_stricto_13
OTU01019	0.0	0.0	0.0	0.0	0.0	0.0	0.0	0.0	0.0	0.0	0.0	0.0	0.0	0.0	0.0	0.0	32.0	0.0	0.0	0.0	k__Bacteria	p__Bacteroidetes	c__Bacteroidia	o__Bacteroidales	f__Bacteroidaceae	g__Bacteroides
OTU01020	0.0	0.0	0.0	0.0	0.0	0.0	0.0	0.0	0.0	0.0	0.0	32.0	0.0	0.0	0.0	0.0	0.0	0.0	0.0	0.0	k__Bacteria	p__Verrucomicrobia	c__Verrucomicrobiae	o__Verrucomicrobiales	f__Verrucomicrobiaceae	g__Akkermansia	s__uncultured_organism
OTU01021	0.0	0.0	0.0	0.0	0.0	0.0	0.0	0.0	0.0	0.0	0.0	32.0	0.0	0.0	0.0	0.0	0.0	0.0	0.0	0.0	k__Bacteria	p__Bacteroidetes	c__Bacteroidia	o__Bacteroidales	f__Bacteroidales_S24-7_group	g__uncultured_bacterium	s__uncultured_bacterium
OTU01022	1.0	4.0	0.0	5.0	0.0	0.0	0.0	0.0	15.0	2.0	0.0	0.0	0.0	0.0	0.0	0.0	5.0	0.0	0.0	0.0	k__Bacteria
OTU01023	4.0	1.0	0.0	0.0	0.0	0.0	27.0	0.0	0.0	0.0	0.0	0.0	0.0	0.0	0.0	0.0	0.0	0.0	0.0	0.0	k__Bacteria	p__Firmicutes	c__Clostridia	o__Clostridiales	f__Family_XIII	g__[Eubacterium]_nodatum_group
OTU01024	0.0	0.0	0.0	0.0	0.0	0.0	0.0	0.0	0.0	0.0	0.0	0.0	31.0	1.0	0.0	0.0	0.0	0.0	0.0	0.0	k__Bacteria	p__Verrucomicrobia	c__Verrucomicrobiae	o__Verrucomicrobiales	f__Verrucomicrobiaceae	g__Akkermansia	s__uncultured_organism
OTU01025	0.0	0.0	0.0	0.0	0.0	0.0	0.0	0.0	0.0	0.0	0.0	0.0	0.0	0.0	0.0	0.0	32.0	0.0	0.0	0.0	k__Bacteria	p__Firmicutes	c__Clostridia	o__Clostridiales	f__Ruminococcaceae	g__[Eubacterium]_coprostanoligenes_group
OTU01026	1.0	26.0	1.0	0.0	0.0	0.0	0.0	3.0	1.0	0.0	0.0	0.0	0.0	0.0	0.0	0.0	0.0	0.0	0.0	0.0	k__Bacteria	p__Bacteroidetes	c__Bacteroidia	o__Bacteroidales	f__Bacteroidaceae	g__Bacteroides
OTU01027	0.0	1.0	0.0	0.0	0.0	0.0	0.0	0.0	0.0	0.0	0.0	0.0	0.0	0.0	0.0	0.0	31.0	0.0	0.0	0.0	k__Bacteria	p__Proteobacteria	c__Gammaproteobacteria	o__Enterobacteriales	f__Enterobacteriaceae	g__Enterobacter
OTU01028	0.0	0.0	0.0	0.0	0.0	0.0	0.0	0.0	32.0	0.0	0.0	0.0	0.0	0.0	0.0	0.0	0.0	0.0	0.0	0.0	k__Bacteria	p__Firmicutes	c__Clostridia	o__Clostridiales	f__Lachnospiraceae	g__Blautia	s__uncultured_Lachnospiraceae_bacterium
OTU01029	0.0	0.0	0.0	0.0	0.0	31.0	0.0	0.0	0.0	0.0	0.0	0.0	0.0	0.0	0.0	0.0	0.0	0.0	0.0	0.0	k__Bacteria	p__Bacteroidetes	c__Bacteroidia	o__Bacteroidales	f__Bacteroidaceae	g__Bacteroides
OTU01030	11.0	0.0	3.0	0.0	0.0	2.0	3.0	4.0	0.0	0.0	0.0	5.0	1.0	0.0	1.0	0.0	1.0	0.0	0.0	0.0	k__Bacteria	p__Proteobacteria	c__Gammaproteobacteria	o__Enterobacteriales	f__Enterobacteriaceae
OTU01031	4.0	2.0	2.0	0.0	0.0	3.0	3.0	1.0	1.0	0.0	0.0	1.0	2.0	0.0	0.0	11.0	0.0	1.0	0.0	0.0	k__Bacteria	p__Bacteroidetes	c__Bacteroidia	o__Bacteroidales	f__Bacteroidales_S24-7_group	g__uncultured_bacterium	s__uncultured_bacterium
OTU01032	0.0	0.0	0.0	0.0	0.0	0.0	0.0	0.0	0.0	0.0	0.0	0.0	0.0	31.0	0.0	0.0	0.0	0.0	0.0	0.0	k__Bacteria	p__Firmicutes	c__Clostridia	o__Clostridiales	f__Ruminococcaceae	g__[Eubacterium]_coprostanoligenes_group
OTU01033	0.0	31.0	0.0	0.0	0.0	0.0	0.0	0.0	0.0	0.0	0.0	0.0	0.0	0.0	0.0	0.0	0.0	0.0	0.0	0.0	k__Bacteria	p__Bacteroidetes	c__Bacteroidia	o__Bacteroidales	f__Bacteroidaceae	g__Bacteroides
OTU01034	0.0	9.0	0.0	0.0	0.0	0.0	0.0	0.0	2.0	0.0	0.0	1.0	0.0	0.0	1.0	0.0	16.0	0.0	2.0	0.0	k__Bacteria	p__Firmicutes	c__Clostridia	o__Clostridiales	f__Christensenellaceae	g__Christensenellaceae_R-7_group	s__uncultured_bacterium
OTU01035	0.0	0.0	0.0	0.0	0.0	0.0	0.0	9.0	0.0	0.0	0.0	0.0	22.0	0.0	0.0	0.0	0.0	0.0	0.0	0.0	k__Bacteria	p__Firmicutes	c__Clostridia	o__Clostridiales	f__Clostridiaceae_1	g__Clostridium_sensu_stricto_13	s__bacterium_enrichment_culture_clone_T12RRH100B2
OTU01036	0.0	0.0	0.0	0.0	0.0	0.0	0.0	0.0	0.0	0.0	0.0	0.0	31.0	0.0	0.0	0.0	0.0	0.0	0.0	0.0	k__Bacteria	p__Bacteroidetes	c__Bacteroidia	o__Bacteroidales	f__Bacteroidaceae	g__Bacteroides
OTU01037	0.0	0.0	0.0	0.0	0.0	0.0	0.0	0.0	0.0	0.0	0.0	0.0	0.0	0.0	0.0	0.0	31.0	0.0	0.0	0.0	k__Bacteria	p__Bacteroidetes	c__Bacteroidia	o__Bacteroidales	f__Bacteroidaceae	g__Bacteroides
OTU01038	0.0	0.0	0.0	0.0	0.0	31.0	0.0	0.0	0.0	0.0	0.0	0.0	0.0	0.0	0.0	0.0	0.0	0.0	0.0	0.0	k__Bacteria	p__Bacteroidetes	c__Bacteroidia	o__Bacteroidales	f__Bacteroidaceae	g__Bacteroides
OTU01039	0.0	0.0	0.0	0.0	0.0	0.0	0.0	0.0	31.0	0.0	0.0	0.0	0.0	0.0	0.0	0.0	0.0	0.0	0.0	0.0	k__Bacteria	p__Verrucomicrobia	c__Verrucomicrobiae	o__Verrucomicrobiales	f__Verrucomicrobiaceae	g__Akkermansia	s__uncultured_organism
OTU01040	0.0	12.0	1.0	0.0	0.0	0.0	0.0	9.0	0.0	0.0	0.0	2.0	0.0	0.0	2.0	0.0	1.0	0.0	4.0	0.0	k__Bacteria	p__Bacteroidetes	c__Bacteroidia	o__Bacteroidales	f__Bacteroidaceae	g__Bacteroides
OTU01041	0.0	0.0	0.0	0.0	0.0	0.0	0.0	0.0	0.0	0.0	0.0	0.0	0.0	0.0	0.0	31.0	0.0	0.0	0.0	0.0	k__Bacteria	p__Proteobacteria	c__Gammaproteobacteria	o__Enterobacteriales	f__Enterobacteriaceae	g__Escherichia-Shigella
OTU01042	0.0	0.0	0.0	0.0	0.0	0.0	0.0	0.0	0.0	0.0	0.0	0.0	0.0	0.0	31.0	0.0	0.0	0.0	0.0	0.0	k__Bacteria	p__Firmicutes	c__Clostridia	o__Clostridiales	f__Clostridiaceae_1	g__Clostridium_sensu_stricto_1	s__Clostridium_sp._CL-2
OTU01043	2.0	0.0	2.0	1.0	0.0	9.0	0.0	0.0	1.0	0.0	0.0	2.0	2.0	0.0	0.0	0.0	0.0	0.0	12.0	0.0	k__Bacteria	p__Bacteroidetes	c__Bacteroidia	o__Bacteroidales	f__Bacteroidaceae	g__Bacteroides
OTU01044	0.0	0.0	0.0	0.0	0.0	0.0	0.0	0.0	0.0	0.0	0.0	0.0	31.0	0.0	0.0	0.0	0.0	0.0	0.0	0.0	k__Bacteria	p__Verrucomicrobia	c__Verrucomicrobiae	o__Verrucomicrobiales	f__Verrucomicrobiaceae	g__Akkermansia	s__uncultured_organism
OTU01045	5.0	0.0	0.0	0.0	0.0	6.0	1.0	12.0	0.0	0.0	0.0	0.0	0.0	0.0	0.0	0.0	0.0	0.0	7.0	0.0	k__Bacteria	p__Verrucomicrobia	c__Verrucomicrobiae	o__Verrucomicrobiales	f__Verrucomicrobiaceae	g__Akkermansia	s__uncultured_organism
OTU01046	0.0	5.0	0.0	0.0	0.0	0.0	3.0	0.0	0.0	0.0	0.0	0.0	0.0	0.0	22.0	1.0	0.0	0.0	0.0	0.0	k__Bacteria	p__Firmicutes	c__Clostridia	o__Clostridiales	f__Ruminococcaceae	g__Intestinimonas	s__uncultured_bacterium
OTU01047	27.0	0.0	1.0	0.0	0.0	1.0	0.0	0.0	0.0	0.0	0.0	0.0	0.0	0.0	1.0	0.0	0.0	0.0	1.0	0.0	k__Bacteria	p__Firmicutes	c__Clostridia	o__Clostridiales	f__Ruminococcaceae	g__Ruminococcaceae_UCG-005	s__uncultured_bacterium
OTU01048	1.0	4.0	4.0	0.0	0.0	5.0	9.0	1.0	1.0	0.0	0.0	0.0	0.0	0.0	0.0	0.0	3.0	0.0	3.0	0.0	k__Bacteria	p__Bacteroidetes	c__Bacteroidia	o__Bacteroidales
OTU01049	0.0	0.0	0.0	0.0	0.0	2.0	0.0	0.0	0.0	28.0	0.0	0.0	1.0	0.0	0.0	0.0	0.0	0.0	0.0	0.0	k__Bacteria	p__Proteobacteria	c__Gammaproteobacteria	o__Pseudomonadales	f__Moraxellaceae	g__Acinetobacter
OTU01050	0.0	1.0	0.0	0.0	0.0	0.0	1.0	27.0	0.0	0.0	0.0	0.0	0.0	0.0	0.0	0.0	2.0	0.0	0.0	0.0	k__Bacteria	p__Firmicutes	c__Clostridia	o__Clostridiales	f__Clostridiaceae_1
OTU01051	0.0	0.0	0.0	31.0	0.0	0.0	0.0	0.0	0.0	0.0	0.0	0.0	0.0	0.0	0.0	0.0	0.0	0.0	0.0	0.0	k__Bacteria	p__Proteobacteria	c__Gammaproteobacteria	o__Enterobacteriales	f__Enterobacteriaceae	g__Escherichia-Shigella
OTU01052	20.0	0.0	0.0	0.0	0.0	1.0	0.0	0.0	4.0	0.0	0.0	4.0	0.0	0.0	0.0	0.0	1.0	0.0	1.0	0.0	k__Bacteria	p__Firmicutes	c__Clostridia	o__Clostridiales	f__Ruminococcaceae
OTU01053	0.0	0.0	0.0	0.0	0.0	0.0	0.0	0.0	0.0	0.0	0.0	0.0	0.0	31.0	0.0	0.0	0.0	0.0	0.0	0.0	k__Bacteria	p__Firmicutes	c__Clostridia	o__Clostridiales	f__Peptostreptococcaceae
OTU01054	0.0	31.0	0.0	0.0	0.0	0.0	0.0	0.0	0.0	0.0	0.0	0.0	0.0	0.0	0.0	0.0	0.0	0.0	0.0	0.0	k__Bacteria	p__Bacteroidetes	c__Bacteroidia	o__Bacteroidales	f__Bacteroidaceae	g__Bacteroides
OTU01055	0.0	0.0	0.0	0.0	0.0	0.0	31.0	0.0	0.0	0.0	0.0	0.0	0.0	0.0	0.0	0.0	0.0	0.0	0.0	0.0	k__Bacteria	p__Bacteroidetes	c__Bacteroidia	o__Bacteroidales	f__Bacteroidaceae	g__Bacteroides
OTU01056	0.0	0.0	0.0	31.0	0.0	0.0	0.0	0.0	0.0	0.0	0.0	0.0	0.0	0.0	0.0	0.0	0.0	0.0	0.0	0.0	k__Bacteria	p__Proteobacteria	c__Gammaproteobacteria	o__Enterobacteriales	f__Enterobacteriaceae	g__Escherichia-Shigella
OTU01057	0.0	0.0	1.0	0.0	0.0	19.0	6.0	0.0	1.0	0.0	0.0	1.0	0.0	0.0	0.0	0.0	0.0	1.0	2.0	0.0	k__Bacteria	p__Firmicutes	c__Clostridia	o__Clostridiales
OTU01058	0.0	0.0	0.0	0.0	0.0	0.0	0.0	0.0	0.0	0.0	0.0	0.0	31.0	0.0	0.0	0.0	0.0	0.0	0.0	0.0	k__Bacteria	p__Verrucomicrobia	c__Verrucomicrobiae	o__Verrucomicrobiales	f__Verrucomicrobiaceae	g__Akkermansia	s__uncultured_organism
OTU01059	6.0	0.0	0.0	0.0	0.0	1.0	21.0	0.0	2.0	0.0	0.0	0.0	0.0	0.0	0.0	0.0	0.0	0.0	1.0	0.0	k__Bacteria	p__Proteobacteria	c__Deltaproteobacteria	o__Desulfovibrionales	f__Desulfovibrionaceae	g__Desulfovibrio
OTU01060	1.0	2.0	0.0	0.0	0.0	0.0	0.0	2.0	0.0	0.0	0.0	0.0	0.0	0.0	0.0	0.0	20.0	0.0	6.0	0.0	k__Bacteria	p__Firmicutes	c__Clostridia	o__Clostridiales	f__Clostridiaceae_1	g__Clostridium_sensu_stricto_13	s__Clostridium_sp._CL-6
OTU01061	0.0	0.0	0.0	0.0	0.0	4.0	0.0	15.0	0.0	0.0	0.0	0.0	0.0	0.0	0.0	0.0	10.0	0.0	1.0	0.0	k__Bacteria	p__Bacteroidetes	c__Bacteroidia	o__Bacteroidales	f__Bacteroidaceae	g__Bacteroides
OTU01062	0.0	0.0	0.0	0.0	0.0	0.0	0.0	0.0	0.0	30.0	0.0	0.0	0.0	0.0	0.0	0.0	0.0	0.0	0.0	0.0	k__Bacteria	p__Proteobacteria	c__Betaproteobacteria	o__Burkholderiales	f__Alcaligenaceae	g__Parasutterella	s__uncultured_bacterium
OTU01063	0.0	0.0	0.0	0.0	0.0	0.0	0.0	0.0	0.0	0.0	0.0	0.0	0.0	0.0	1.0	17.0	0.0	12.0	0.0	0.0	k__Bacteria	p__Firmicutes	c__Clostridia	o__Clostridiales	f__Lachnospiraceae
OTU01064	0.0	2.0	1.0	0.0	0.0	4.0	0.0	1.0	0.0	6.0	0.0	2.0	1.0	0.0	0.0	9.0	4.0	0.0	0.0	0.0	k__Bacteria	p__Bacteroidetes	c__Bacteroidia	o__Bacteroidales	f__Bacteroidales_S24-7_group
OTU01065	1.0	3.0	8.0	0.0	0.0	0.0	3.0	0.0	0.0	0.0	0.0	0.0	0.0	0.0	14.0	0.0	0.0	0.0	1.0	0.0	k__Bacteria	p__Firmicutes	c__Clostridia	o__Clostridiales	f__Ruminococcaceae	g__Anaerotruncus	s__uncultured_bacterium
OTU01066	30.0	0.0	0.0	0.0	0.0	0.0	0.0	0.0	0.0	0.0	0.0	0.0	0.0	0.0	0.0	0.0	0.0	0.0	0.0	0.0	k__Bacteria	p__Firmicutes	c__Clostridia	o__Clostridiales	f__Lachnospiraceae	g__Lachnospiraceae_UCG-004	s__bacterium_enrichment_culture_clone_Ecwsrb007
OTU01067	2.0	3.0	20.0	0.0	0.0	0.0	0.0	3.0	0.0	0.0	0.0	0.0	0.0	0.0	1.0	0.0	1.0	0.0	0.0	0.0	k__Bacteria	p__Firmicutes	c__Clostridia	o__Clostridiales	f__Christensenellaceae	g__Christensenellaceae_R-7_group
OTU01068	0.0	0.0	0.0	0.0	0.0	0.0	0.0	0.0	30.0	0.0	0.0	0.0	0.0	0.0	0.0	0.0	0.0	0.0	0.0	0.0	k__Bacteria	p__Bacteroidetes	c__Bacteroidia	o__Bacteroidales	f__Bacteroidales_S24-7_group	g__uncultured_bacterium	s__uncultured_bacterium
OTU01069	0.0	0.0	0.0	0.0	0.0	0.0	0.0	0.0	22.0	0.0	0.0	8.0	0.0	0.0	0.0	0.0	0.0	0.0	0.0	0.0	k__Bacteria	p__Firmicutes	c__Bacilli	o__Bacillales
OTU01070	0.0	0.0	0.0	0.0	0.0	0.0	0.0	0.0	0.0	30.0	0.0	0.0	0.0	0.0	0.0	0.0	0.0	0.0	0.0	0.0	k__Bacteria	p__Proteobacteria	c__Gammaproteobacteria	o__Enterobacteriales	f__Enterobacteriaceae
OTU01071	0.0	0.0	0.0	0.0	0.0	0.0	0.0	0.0	0.0	0.0	0.0	0.0	0.0	0.0	0.0	30.0	0.0	0.0	0.0	0.0	k__Bacteria	p__Bacteroidetes	c__Bacteroidia	o__Bacteroidales	f__Bacteroidales_S24-7_group	g__uncultured_bacterium	s__uncultured_bacterium
OTU01072	1.0	18.0	1.0	0.0	0.0	0.0	10.0	0.0	0.0	0.0	0.0	0.0	0.0	0.0	0.0	0.0	0.0	0.0	0.0	0.0	k__Bacteria	p__Firmicutes	c__Clostridia	o__Clostridiales	f__Christensenellaceae	g__Christensenellaceae_R-7_group	s__uncultured_bacterium
OTU01073	0.0	0.0	5.0	0.0	0.0	0.0	0.0	0.0	0.0	0.0	0.0	0.0	0.0	0.0	0.0	0.0	0.0	0.0	25.0	0.0	k__Bacteria	p__Bacteroidetes	c__Bacteroidia	o__Bacteroidales	f__Bacteroidaceae	g__Bacteroides
OTU01074	2.0	1.0	0.0	0.0	0.0	0.0	0.0	0.0	0.0	0.0	0.0	23.0	0.0	0.0	0.0	1.0	1.0	2.0	0.0	0.0	k__Bacteria	p__Firmicutes	c__Clostridia	o__Clostridiales	f__Ruminococcaceae	g__Ruminiclostridium_9
OTU01075	0.0	0.0	0.0	0.0	0.0	0.0	0.0	0.0	0.0	0.0	0.0	0.0	0.0	0.0	0.0	0.0	0.0	0.0	30.0	0.0	k__Bacteria	p__Verrucomicrobia	c__Verrucomicrobiae	o__Verrucomicrobiales	f__Verrucomicrobiaceae	g__Akkermansia	s__uncultured_organism
OTU01076	30.0	0.0	0.0	0.0	0.0	0.0	0.0	0.0	0.0	0.0	0.0	0.0	0.0	0.0	0.0	0.0	0.0	0.0	0.0	0.0	k__Bacteria	p__Verrucomicrobia	c__Verrucomicrobiae	o__Verrucomicrobiales	f__Verrucomicrobiaceae	g__Akkermansia	s__uncultured_organism
OTU01077	0.0	0.0	0.0	0.0	0.0	0.0	0.0	0.0	0.0	0.0	0.0	30.0	0.0	0.0	0.0	0.0	0.0	0.0	0.0	0.0	k__Bacteria	p__Bacteroidetes	c__Bacteroidia	o__Bacteroidales	f__Bacteroidaceae	g__Bacteroides
OTU01078	0.0	0.0	0.0	0.0	0.0	0.0	0.0	0.0	0.0	0.0	0.0	0.0	0.0	0.0	30.0	0.0	0.0	0.0	0.0	0.0	k__Bacteria	p__Verrucomicrobia	c__Verrucomicrobiae	o__Verrucomicrobiales	f__Verrucomicrobiaceae	g__Akkermansia	s__uncultured_organism
OTU01079	0.0	0.0	0.0	0.0	0.0	0.0	30.0	0.0	0.0	0.0	0.0	0.0	0.0	0.0	0.0	0.0	0.0	0.0	0.0	0.0	k__Bacteria	p__Firmicutes	c__Clostridia	o__Clostridiales	f__Ruminococcaceae	g__[Eubacterium]_coprostanoligenes_group	s__uncultured_organism
OTU01080	0.0	0.0	0.0	0.0	0.0	1.0	0.0	0.0	3.0	0.0	0.0	0.0	0.0	0.0	0.0	16.0	0.0	0.0	10.0	0.0	k__Bacteria	p__Verrucomicrobia	c__Verrucomicrobiae	o__Verrucomicrobiales	f__Verrucomicrobiaceae	g__Akkermansia	s__uncultured_organism
OTU01081	0.0	0.0	0.0	0.0	0.0	0.0	0.0	0.0	0.0	0.0	0.0	30.0	0.0	0.0	0.0	0.0	0.0	0.0	0.0	0.0	k__Bacteria	p__Bacteroidetes	c__Bacteroidia	o__Bacteroidales	f__Bacteroidaceae	g__Bacteroides
OTU01082	0.0	0.0	0.0	15.0	0.0	0.0	0.0	0.0	0.0	1.0	0.0	0.0	8.0	0.0	1.0	4.0	1.0	0.0	0.0	0.0	k__Bacteria	p__Bacteroidetes	c__Bacteroidia	o__Bacteroidales	f__Bacteroidales_S24-7_group	g__uncultured_bacterium	s__uncultured_bacterium
OTU01083	0.0	0.0	3.0	0.0	0.0	8.0	0.0	1.0	1.0	0.0	0.0	2.0	8.0	0.0	2.0	2.0	0.0	0.0	3.0	0.0	k__Bacteria	p__Bacteroidetes	c__Bacteroidia	o__Bacteroidales	f__Bacteroidales_S24-7_group	g__uncultured_bacterium	s__uncultured_bacterium
OTU01084	0.0	0.0	0.0	0.0	0.0	0.0	0.0	0.0	0.0	0.0	0.0	0.0	0.0	22.0	0.0	0.0	0.0	6.0	0.0	2.0	k__Bacteria	p__Firmicutes	c__Clostridia	o__Clostridiales	f__Ruminococcaceae	g__Ruminococcaceae_UCG-014
OTU01085	1.0	0.0	6.0	0.0	0.0	0.0	0.0	0.0	0.0	0.0	0.0	0.0	0.0	0.0	22.0	0.0	0.0	0.0	0.0	0.0	k__Bacteria	p__Firmicutes	c__Clostridia	o__Clostridiales	f__Ruminococcaceae
OTU01086	1.0	5.0	2.0	0.0	0.0	4.0	0.0	5.0	1.0	1.0	1.0	1.0	5.0	1.0	0.0	1.0	0.0	0.0	1.0	0.0	k__Bacteria	p__Firmicutes	c__Clostridia	o__Clostridiales	f__Ruminococcaceae	g__uncultured
OTU01087	7.0	1.0	1.0	0.0	0.0	1.0	4.0	0.0	0.0	0.0	0.0	0.0	0.0	0.0	0.0	0.0	15.0	0.0	0.0	0.0	k__Bacteria	p__Firmicutes	c__Clostridia	o__Clostridiales	f__Family_XIII	g__[Eubacterium]_nodatum_group
OTU01088	0.0	0.0	0.0	0.0	0.0	0.0	0.0	0.0	0.0	0.0	0.0	29.0	0.0	0.0	0.0	0.0	0.0	0.0	0.0	0.0	k__Bacteria	p__Verrucomicrobia	c__Verrucomicrobiae	o__Verrucomicrobiales	f__Verrucomicrobiaceae	g__Akkermansia	s__uncultured_organism
OTU01089	0.0	0.0	0.0	0.0	0.0	0.0	29.0	0.0	0.0	0.0	0.0	0.0	0.0	0.0	0.0	0.0	0.0	0.0	0.0	0.0	k__Bacteria	p__Proteobacteria	c__Gammaproteobacteria	o__Enterobacteriales	f__Enterobacteriaceae	g__Escherichia-Shigella
OTU01090	0.0	0.0	0.0	0.0	0.0	0.0	0.0	0.0	0.0	0.0	0.0	0.0	0.0	22.0	0.0	0.0	0.0	0.0	0.0	7.0	k__Bacteria	p__Firmicutes	c__Bacilli	o__Lactobacillales	f__Lactobacillaceae	g__Lactobacillus
OTU01091	0.0	0.0	0.0	0.0	0.0	0.0	0.0	0.0	0.0	0.0	0.0	0.0	0.0	0.0	0.0	0.0	29.0	0.0	0.0	0.0	k__Bacteria	p__Proteobacteria	c__Gammaproteobacteria	o__Enterobacteriales	f__Enterobacteriaceae
OTU01092	0.0	2.0	2.0	2.0	0.0	1.0	0.0	0.0	0.0	0.0	0.0	0.0	6.0	0.0	13.0	2.0	0.0	0.0	1.0	0.0	k__Bacteria	p__Bacteroidetes	c__Bacteroidia	o__Bacteroidales	f__Bacteroidales_S24-7_group
OTU01093	0.0	0.0	0.0	0.0	0.0	0.0	0.0	0.0	0.0	0.0	0.0	29.0	0.0	0.0	0.0	0.0	0.0	0.0	0.0	0.0	k__Bacteria	p__Bacteroidetes	c__Bacteroidia	o__Bacteroidales	f__Bacteroidaceae	g__Bacteroides
OTU01094	0.0	0.0	0.0	0.0	5.0	0.0	0.0	0.0	0.0	0.0	8.0	0.0	0.0	12.0	0.0	0.0	0.0	3.0	1.0	0.0	k__Bacteria	p__Actinobacteria	c__Actinobacteria	o__Micrococcales	f__Micrococcaceae	g__Arthrobacter	s__Arthrobacter_woluwensis
OTU01095	0.0	26.0	0.0	0.0	0.0	0.0	0.0	0.0	0.0	0.0	1.0	0.0	0.0	0.0	0.0	0.0	2.0	0.0	0.0	0.0	k__Bacteria	p__Firmicutes	c__Clostridia	o__Clostridiales	f__Ruminococcaceae	g__Ruminococcaceae_UCG-004
OTU01096	0.0	0.0	0.0	0.0	0.0	25.0	0.0	0.0	0.0	0.0	0.0	0.0	4.0	0.0	0.0	0.0	0.0	0.0	0.0	0.0	k__Bacteria	p__Bacteroidetes	c__Bacteroidia	o__Bacteroidales	f__Bacteroidaceae	g__Bacteroides	s__uncultured_organism
OTU01097	29.0	0.0	0.0	0.0	0.0	0.0	0.0	0.0	0.0	0.0	0.0	0.0	0.0	0.0	0.0	0.0	0.0	0.0	0.0	0.0	k__Bacteria	p__Proteobacteria	c__Gammaproteobacteria	o__Enterobacteriales	f__Enterobacteriaceae
OTU01098	12.0	1.0	3.0	1.0	0.0	1.0	2.0	0.0	1.0	0.0	0.0	0.0	1.0	0.0	1.0	1.0	0.0	0.0	5.0	0.0	k__Bacteria
OTU01099	0.0	29.0	0.0	0.0	0.0	0.0	0.0	0.0	0.0	0.0	0.0	0.0	0.0	0.0	0.0	0.0	0.0	0.0	0.0	0.0	k__Bacteria	p__Firmicutes	c__Clostridia	o__Clostridiales	f__Lachnospiraceae
OTU01100	0.0	1.0	0.0	1.0	1.0	0.0	0.0	0.0	0.0	0.0	0.0	0.0	1.0	0.0	0.0	0.0	25.0	0.0	0.0	0.0	k__Bacteria	p__Firmicutes	c__Bacilli	o__Lactobacillales	f__Lactobacillaceae	g__Lactobacillus
OTU01101	0.0	4.0	6.0	0.0	0.0	0.0	0.0	4.0	1.0	2.0	0.0	5.0	0.0	0.0	6.0	0.0	0.0	0.0	1.0	0.0	k__Bacteria	p__Firmicutes	c__Clostridia	o__Clostridiales	f__Ruminococcaceae	g__Anaerotruncus	s__uncultured_bacterium
OTU01102	0.0	0.0	0.0	0.0	0.0	0.0	0.0	0.0	0.0	0.0	0.0	29.0	0.0	0.0	0.0	0.0	0.0	0.0	0.0	0.0	k__Bacteria	p__Bacteroidetes	c__Bacteroidia	o__Bacteroidales	f__Bacteroidales_S24-7_group	g__uncultured_bacterium	s__uncultured_bacterium
OTU01103	0.0	0.0	0.0	0.0	0.0	0.0	0.0	29.0	0.0	0.0	0.0	0.0	0.0	0.0	0.0	0.0	0.0	0.0	0.0	0.0	k__Bacteria	p__Bacteroidetes	c__Bacteroidia	o__Bacteroidales	f__Bacteroidaceae	g__Bacteroides
OTU01104	0.0	0.0	0.0	0.0	0.0	27.0	1.0	0.0	0.0	0.0	0.0	0.0	0.0	0.0	0.0	0.0	0.0	0.0	1.0	0.0	k__Bacteria	p__Firmicutes	c__Clostridia	o__Clostridiales	f__Ruminococcaceae	g__Ruminococcaceae_UCG-005
OTU01105	0.0	0.0	0.0	0.0	0.0	0.0	0.0	0.0	0.0	29.0	0.0	0.0	0.0	0.0	0.0	0.0	0.0	0.0	0.0	0.0	k__Bacteria	p__Firmicutes	c__Erysipelotrichia	o__Erysipelotrichales	f__Erysipelotrichaceae	g__Incertae_Sedis
OTU01106	5.0	0.0	5.0	0.0	0.0	5.0	4.0	0.0	0.0	1.0	0.0	0.0	4.0	0.0	0.0	0.0	0.0	0.0	5.0	0.0	k__Bacteria	p__Bacteroidetes	c__Bacteroidia	o__Bacteroidales	f__Bacteroidales_S24-7_group	g__uncultured_bacterium	s__uncultured_bacterium
OTU01107	0.0	0.0	26.0	0.0	0.0	0.0	0.0	2.0	0.0	0.0	0.0	0.0	1.0	0.0	0.0	0.0	0.0	0.0	0.0	0.0	k__Bacteria	p__Bacteroidetes	c__Bacteroidia	o__Bacteroidales	f__Bacteroidaceae	g__Bacteroides
OTU01108	0.0	0.0	0.0	0.0	1.0	0.0	0.0	0.0	0.0	0.0	0.0	0.0	0.0	0.0	0.0	0.0	0.0	28.0	0.0	0.0	k__Bacteria	p__Firmicutes	c__Clostridia	o__Clostridiales	f__Lachnospiraceae	g__Lachnospiraceae_NK4A136_group
OTU01109	3.0	6.0	0.0	0.0	0.0	0.0	0.0	0.0	17.0	0.0	0.0	1.0	1.0	0.0	0.0	0.0	1.0	0.0	0.0	0.0	k__Bacteria	p__Firmicutes	c__Clostridia	o__Clostridiales	f__Family_XIII	g__[Eubacterium]_nodatum_group
OTU01110	0.0	0.0	0.0	0.0	0.0	0.0	0.0	0.0	0.0	29.0	0.0	0.0	0.0	0.0	0.0	0.0	0.0	0.0	0.0	0.0	k__Bacteria	p__Proteobacteria	c__Gammaproteobacteria	o__Enterobacteriales	f__Enterobacteriaceae	g__Escherichia-Shigella
OTU01111	1.0	0.0	22.0	0.0	0.0	0.0	0.0	1.0	0.0	0.0	0.0	0.0	0.0	0.0	0.0	0.0	1.0	0.0	4.0	0.0	k__Bacteria	p__Firmicutes	c__Clostridia	o__Clostridiales	f__Clostridiaceae_1	g__Clostridium_sensu_stricto_13	s__Clostridium_sp._CL-6
OTU01112	0.0	0.0	0.0	0.0	0.0	29.0	0.0	0.0	0.0	0.0	0.0	0.0	0.0	0.0	0.0	0.0	0.0	0.0	0.0	0.0	k__Bacteria	p__Proteobacteria	c__Deltaproteobacteria	o__Desulfovibrionales	f__Desulfovibrionaceae	g__Desulfovibrio	s__unidentified
OTU01113	0.0	0.0	0.0	0.0	0.0	0.0	0.0	0.0	0.0	0.0	0.0	0.0	20.0	8.0	0.0	0.0	0.0	0.0	0.0	0.0	k__Bacteria	p__Firmicutes	c__Clostridia	o__Clostridiales	f__Ruminococcaceae
OTU01114	0.0	0.0	0.0	1.0	0.0	0.0	2.0	0.0	2.0	10.0	0.0	3.0	2.0	0.0	5.0	1.0	1.0	0.0	1.0	0.0	k__Bacteria	p__Bacteroidetes	c__Bacteroidia	o__Bacteroidales	f__Bacteroidales_S24-7_group
OTU01115	0.0	0.0	0.0	0.0	0.0	0.0	0.0	0.0	0.0	0.0	0.0	0.0	0.0	0.0	0.0	0.0	28.0	0.0	0.0	0.0	k__Bacteria	p__Proteobacteria	c__Gammaproteobacteria	o__Enterobacteriales	f__Enterobacteriaceae
OTU01116	0.0	28.0	0.0	0.0	0.0	0.0	0.0	0.0	0.0	0.0	0.0	0.0	0.0	0.0	0.0	0.0	0.0	0.0	0.0	0.0	k__Bacteria	p__Firmicutes	c__Bacilli	o__Bacillales	f__Planococcaceae	g__Lysinibacillus
OTU01117	0.0	0.0	0.0	0.0	3.0	0.0	0.0	0.0	0.0	0.0	2.0	0.0	0.0	0.0	0.0	0.0	0.0	0.0	0.0	23.0	k__Bacteria	p__Firmicutes	c__Clostridia	o__Clostridiales	f__Ruminococcaceae	g__Ruminococcaceae_UCG-014	s__unidentified
OTU01118	0.0	0.0	0.0	0.0	0.0	0.0	0.0	0.0	0.0	0.0	0.0	0.0	0.0	0.0	0.0	0.0	0.0	0.0	28.0	0.0	k__Bacteria	p__Proteobacteria	c__Gammaproteobacteria	o__Enterobacteriales	f__Enterobacteriaceae	g__Escherichia-Shigella
OTU01119	0.0	0.0	4.0	1.0	0.0	0.0	1.0	0.0	1.0	5.0	0.0	0.0	3.0	0.0	9.0	2.0	1.0	0.0	1.0	0.0	k__Bacteria	p__Bacteroidetes	c__Bacteroidia	o__Bacteroidales	f__Bacteroidales_S24-7_group
OTU01120	0.0	0.0	0.0	0.0	0.0	0.0	0.0	0.0	0.0	0.0	0.0	0.0	0.0	28.0	0.0	0.0	0.0	0.0	0.0	0.0	k__Bacteria	p__Firmicutes	c__Clostridia	o__Clostridiales	f__Ruminococcaceae	g__Ruminococcaceae_UCG-014
OTU01121	0.0	0.0	0.0	0.0	0.0	0.0	28.0	0.0	0.0	0.0	0.0	0.0	0.0	0.0	0.0	0.0	0.0	0.0	0.0	0.0	k__Bacteria	p__Verrucomicrobia	c__Verrucomicrobiae	o__Verrucomicrobiales	f__Verrucomicrobiaceae	g__Akkermansia	s__uncultured_organism
OTU01122	0.0	0.0	0.0	0.0	0.0	0.0	0.0	0.0	0.0	0.0	0.0	0.0	0.0	0.0	0.0	0.0	0.0	0.0	0.0	28.0	k__Bacteria	p__Firmicutes	c__Clostridia	o__Clostridiales	f__Ruminococcaceae	g__Ruminococcaceae_UCG-014
OTU01123	0.0	0.0	0.0	0.0	0.0	0.0	28.0	0.0	0.0	0.0	0.0	0.0	0.0	0.0	0.0	0.0	0.0	0.0	0.0	0.0	k__Bacteria	p__Proteobacteria	c__Gammaproteobacteria	o__Enterobacteriales	f__Enterobacteriaceae	g__Escherichia-Shigella
OTU01124	0.0	0.0	0.0	0.0	0.0	0.0	28.0	0.0	0.0	0.0	0.0	0.0	0.0	0.0	0.0	0.0	0.0	0.0	0.0	0.0	k__Bacteria	p__Proteobacteria	c__Gammaproteobacteria	o__Enterobacteriales	f__Enterobacteriaceae
OTU01125	0.0	0.0	0.0	0.0	0.0	0.0	0.0	0.0	0.0	28.0	0.0	0.0	0.0	0.0	0.0	0.0	0.0	0.0	0.0	0.0	k__Bacteria	p__Verrucomicrobia	c__Verrucomicrobiae	o__Verrucomicrobiales	f__Verrucomicrobiaceae	g__Akkermansia	s__uncultured_organism
OTU01126	0.0	0.0	0.0	0.0	0.0	0.0	18.0	0.0	0.0	2.0	0.0	0.0	2.0	0.0	6.0	0.0	0.0	0.0	0.0	0.0	k__Bacteria	p__Proteobacteria	c__Gammaproteobacteria	o__Enterobacteriales	f__Enterobacteriaceae	g__Escherichia-Shigella
OTU01127	5.0	6.0	0.0	0.0	0.0	2.0	11.0	0.0	0.0	0.0	0.0	2.0	0.0	0.0	0.0	0.0	1.0	0.0	1.0	0.0	k__Bacteria	p__Bacteroidetes	c__Bacteroidia	o__Bacteroidales	f__Rikenellaceae	g__Alistipes	s__uncultured_bacterium
OTU01128	0.0	0.0	0.0	0.0	0.0	0.0	0.0	0.0	0.0	0.0	28.0	0.0	0.0	0.0	0.0	0.0	0.0	0.0	0.0	0.0	k__Bacteria	p__Firmicutes	c__Clostridia	o__Clostridiales	f__Peptostreptococcaceae
OTU01129	0.0	0.0	0.0	0.0	0.0	0.0	28.0	0.0	0.0	0.0	0.0	0.0	0.0	0.0	0.0	0.0	0.0	0.0	0.0	0.0	k__Bacteria	p__Firmicutes	c__Bacilli	o__Bacillales	f__Planococcaceae	g__Lysinibacillus
OTU01130	1.0	0.0	5.0	2.0	0.0	12.0	0.0	0.0	0.0	3.0	0.0	0.0	0.0	0.0	1.0	0.0	1.0	0.0	3.0	0.0	k__Bacteria	p__Bacteroidetes	c__Bacteroidia	o__Bacteroidales	f__Bacteroidales_S24-7_group
OTU01131	2.0	1.0	0.0	1.0	0.0	0.0	17.0	0.0	1.0	0.0	0.0	1.0	0.0	0.0	0.0	1.0	2.0	0.0	2.0	0.0	k__Bacteria	p__Bacteroidetes	c__Bacteroidia	o__Bacteroidales	f__Bacteroidales_S24-7_group
OTU01132	0.0	0.0	0.0	0.0	0.0	0.0	0.0	0.0	28.0	0.0	0.0	0.0	0.0	0.0	0.0	0.0	0.0	0.0	0.0	0.0	k__Bacteria	p__Verrucomicrobia	c__Verrucomicrobiae	o__Verrucomicrobiales	f__Verrucomicrobiaceae	g__Akkermansia	s__uncultured_organism
OTU01133	0.0	0.0	0.0	0.0	28.0	0.0	0.0	0.0	0.0	0.0	0.0	0.0	0.0	0.0	0.0	0.0	0.0	0.0	0.0	0.0	k__Bacteria	p__Firmicutes	c__Clostridia	o__Clostridiales	f__Peptostreptococcaceae	g__Intestinibacter
OTU01134	4.0	0.0	0.0	0.0	0.0	1.0	1.0	0.0	0.0	0.0	0.0	12.0	3.0	0.0	2.0	0.0	1.0	0.0	4.0	0.0	k__Bacteria	p__Bacteroidetes	c__Bacteroidia	o__Bacteroidales	f__Bacteroidales_S24-7_group	g__uncultured_bacterium	s__uncultured_bacterium
OTU01135	2.0	0.0	0.0	8.0	0.0	0.0	0.0	0.0	16.0	2.0	0.0	0.0	0.0	0.0	0.0	0.0	0.0	0.0	0.0	0.0	k__Bacteria	p__Bacteroidetes	c__Bacteroidia	o__Bacteroidales	f__Bacteroidales_S24-7_group	g__uncultured_bacterium	s__uncultured_bacterium
OTU01136	2.0	1.0	0.0	0.0	0.0	0.0	0.0	1.0	22.0	0.0	0.0	1.0	1.0	0.0	0.0	0.0	0.0	0.0	0.0	0.0	k__Bacteria	p__Bacteroidetes	c__Bacteroidia	o__Bacteroidales	f__Bacteroidaceae	g__Bacteroides
OTU01137	0.0	0.0	0.0	0.0	0.0	0.0	0.0	0.0	0.0	0.0	0.0	0.0	0.0	0.0	0.0	0.0	0.0	0.0	0.0	28.0	k__Bacteria	p__Firmicutes	c__Bacilli	o__Lactobacillales	f__Lactobacillaceae	g__Lactobacillus	s__Lactobacillus_intestinalis
OTU01138	0.0	28.0	0.0	0.0	0.0	0.0	0.0	0.0	0.0	0.0	0.0	0.0	0.0	0.0	0.0	0.0	0.0	0.0	0.0	0.0	k__Bacteria	p__Firmicutes	c__Clostridia	o__Clostridiales	f__Ruminococcaceae	g__Ruminococcaceae_UCG-005
OTU01139	0.0	0.0	0.0	28.0	0.0	0.0	0.0	0.0	0.0	0.0	0.0	0.0	0.0	0.0	0.0	0.0	0.0	0.0	0.0	0.0	k__Bacteria	p__Proteobacteria	c__Gammaproteobacteria	o__Enterobacteriales	f__Enterobacteriaceae	g__Escherichia-Shigella
OTU01140	0.0	28.0	0.0	0.0	0.0	0.0	0.0	0.0	0.0	0.0	0.0	0.0	0.0	0.0	0.0	0.0	0.0	0.0	0.0	0.0	k__Bacteria	p__Verrucomicrobia	c__Verrucomicrobiae	o__Verrucomicrobiales	f__Verrucomicrobiaceae	g__Akkermansia	s__uncultured_organism
OTU01141	0.0	0.0	1.0	0.0	0.0	27.0	0.0	0.0	0.0	0.0	0.0	0.0	0.0	0.0	0.0	0.0	0.0	0.0	0.0	0.0	k__Bacteria	p__Bacteroidetes	c__Bacteroidia	o__Bacteroidales	f__Bacteroidaceae	g__Bacteroides
OTU01142	0.0	27.0	0.0	0.0	0.0	0.0	0.0	0.0	0.0	0.0	0.0	0.0	0.0	0.0	0.0	0.0	0.0	0.0	0.0	0.0	k__Bacteria	p__Proteobacteria	c__Gammaproteobacteria	o__Enterobacteriales	f__Enterobacteriaceae	g__Escherichia-Shigella
OTU01143	27.0	0.0	0.0	0.0	0.0	0.0	0.0	0.0	0.0	0.0	0.0	0.0	0.0	0.0	0.0	0.0	0.0	0.0	0.0	0.0	k__Bacteria	p__Bacteroidetes	c__Bacteroidia	o__Bacteroidales	f__Bacteroidaceae	g__Bacteroides
OTU01144	1.0	1.0	0.0	0.0	0.0	1.0	0.0	0.0	0.0	4.0	0.0	0.0	0.0	0.0	13.0	5.0	0.0	0.0	2.0	0.0	k__Bacteria	p__Firmicutes	c__Erysipelotrichia	o__Erysipelotrichales	f__Erysipelotrichaceae	g__Erysipelatoclostridium
OTU01145	0.0	0.0	0.0	0.0	0.0	0.0	0.0	0.0	0.0	0.0	0.0	0.0	0.0	0.0	0.0	1.0	0.0	26.0	0.0	0.0	k__Bacteria	p__Firmicutes	c__Clostridia	o__Clostridiales	f__Peptostreptococcaceae
OTU01146	0.0	1.0	0.0	0.0	4.0	0.0	0.0	0.0	0.0	0.0	2.0	0.0	0.0	7.0	0.0	0.0	0.0	5.0	0.0	8.0	k__Bacteria	p__Firmicutes	c__Bacilli	o__Lactobacillales	f__Streptococcaceae	g__Lactococcus
OTU01147	1.0	0.0	9.0	0.0	0.0	5.0	0.0	5.0	0.0	0.0	0.0	0.0	1.0	0.0	0.0	2.0	4.0	0.0	0.0	0.0	k__Bacteria	p__Firmicutes	c__Clostridia	o__Clostridiales	f__Lachnospiraceae	g__Epulopiscium	s__uncultured_organism
OTU01148	4.0	19.0	0.0	0.0	0.0	0.0	3.0	0.0	1.0	0.0	0.0	0.0	0.0	0.0	0.0	0.0	0.0	0.0	0.0	0.0	k__Bacteria	p__Firmicutes	c__Clostridia	o__Clostridiales	f__Family_XIII	g__[Eubacterium]_nodatum_group
OTU01149	0.0	0.0	0.0	0.0	0.0	0.0	0.0	0.0	0.0	0.0	0.0	0.0	0.0	0.0	0.0	0.0	27.0	0.0	0.0	0.0	k__Bacteria	p__Firmicutes	c__Bacilli	o__Lactobacillales	f__Lactobacillaceae	g__Lactobacillus	s__Lactobacillus_gasseri
OTU01150	0.0	0.0	1.0	0.0	0.0	26.0	0.0	0.0	0.0	0.0	0.0	0.0	0.0	0.0	0.0	0.0	0.0	0.0	0.0	0.0	k__Bacteria	p__Firmicutes	c__Clostridia	o__Clostridiales	f__Christensenellaceae	g__Christensenellaceae_R-7_group
OTU01151	0.0	0.0	0.0	0.0	0.0	12.0	0.0	1.0	3.0	0.0	0.0	1.0	0.0	0.0	4.0	0.0	5.0	0.0	1.0	0.0	k__Bacteria	p__Firmicutes	c__Clostridia	o__Clostridiales	f__Family_XIII
OTU01152	0.0	0.0	0.0	0.0	0.0	0.0	0.0	0.0	2.0	0.0	0.0	0.0	0.0	0.0	25.0	0.0	0.0	0.0	0.0	0.0	k__Bacteria	p__Bacteroidetes	c__Bacteroidia	o__Bacteroidales	f__Bacteroidales_S24-7_group
OTU01153	0.0	0.0	0.0	0.0	0.0	0.0	0.0	0.0	0.0	0.0	0.0	0.0	27.0	0.0	0.0	0.0	0.0	0.0	0.0	0.0	k__Bacteria	p__Proteobacteria	c__Gammaproteobacteria	o__Enterobacteriales	f__Enterobacteriaceae	g__Escherichia-Shigella
OTU01154	0.0	0.0	0.0	0.0	0.0	0.0	27.0	0.0	0.0	0.0	0.0	0.0	0.0	0.0	0.0	0.0	0.0	0.0	0.0	0.0	k__Bacteria	p__Verrucomicrobia	c__Verrucomicrobiae	o__Verrucomicrobiales	f__Verrucomicrobiaceae	g__Akkermansia	s__uncultured_organism
OTU01155	0.0	1.0	0.0	0.0	0.0	0.0	2.0	5.0	0.0	1.0	0.0	3.0	2.0	0.0	4.0	6.0	3.0	0.0	0.0	0.0	k__Bacteria	p__Bacteroidetes	c__Bacteroidia	o__Bacteroidales	f__Bacteroidales_S24-7_group
OTU01156	0.0	27.0	0.0	0.0	0.0	0.0	0.0	0.0	0.0	0.0	0.0	0.0	0.0	0.0	0.0	0.0	0.0	0.0	0.0	0.0	k__Bacteria	p__Bacteroidetes	c__Bacteroidia	o__Bacteroidales	f__Bacteroidaceae	g__Bacteroides
OTU01157	0.0	0.0	0.0	0.0	0.0	0.0	0.0	27.0	0.0	0.0	0.0	0.0	0.0	0.0	0.0	0.0	0.0	0.0	0.0	0.0	k__Bacteria	p__Bacteroidetes	c__Bacteroidia	o__Bacteroidales	f__Bacteroidaceae	g__Bacteroides	s__Bacteroides_acidifaciens
OTU01158	0.0	0.0	0.0	0.0	0.0	1.0	0.0	0.0	0.0	0.0	0.0	0.0	0.0	0.0	0.0	0.0	0.0	13.0	0.0	13.0	k__Bacteria	p__Firmicutes	c__Clostridia	o__Clostridiales	f__Ruminococcaceae	g__Ruminococcaceae_UCG-014
OTU01159	0.0	0.0	1.0	0.0	0.0	0.0	0.0	26.0	0.0	0.0	0.0	0.0	0.0	0.0	0.0	0.0	0.0	0.0	0.0	0.0	k__Bacteria	p__Proteobacteria	c__Gammaproteobacteria	o__Enterobacteriales	f__Enterobacteriaceae
OTU01160	0.0	0.0	0.0	0.0	0.0	0.0	0.0	0.0	0.0	0.0	0.0	0.0	0.0	0.0	0.0	0.0	27.0	0.0	0.0	0.0	k__Bacteria	p__Proteobacteria	c__Gammaproteobacteria	o__Enterobacteriales	f__Enterobacteriaceae	g__Proteus
OTU01161	0.0	0.0	0.0	0.0	0.0	27.0	0.0	0.0	0.0	0.0	0.0	0.0	0.0	0.0	0.0	0.0	0.0	0.0	0.0	0.0	k__Bacteria	p__Proteobacteria	c__Gammaproteobacteria	o__Enterobacteriales	f__Enterobacteriaceae	g__Escherichia-Shigella
OTU01162	0.0	0.0	0.0	0.0	1.0	0.0	0.0	0.0	0.0	0.0	0.0	0.0	0.0	0.0	0.0	0.0	0.0	4.0	0.0	22.0	k__Bacteria	p__Firmicutes	c__Clostridia	o__Clostridiales	f__Ruminococcaceae	g__Ruminococcaceae_UCG-014
OTU01163	27.0	0.0	0.0	0.0	0.0	0.0	0.0	0.0	0.0	0.0	0.0	0.0	0.0	0.0	0.0	0.0	0.0	0.0	0.0	0.0	k__Bacteria	p__Firmicutes	c__Clostridia	o__Clostridiales	f__Christensenellaceae	g__Christensenellaceae_R-7_group
OTU01164	0.0	0.0	0.0	0.0	4.0	0.0	0.0	0.0	0.0	0.0	0.0	0.0	0.0	0.0	0.0	0.0	0.0	23.0	0.0	0.0	k__Bacteria	p__Firmicutes	c__Clostridia	o__Clostridiales	f__Ruminococcaceae	g__[Eubacterium]_coprostanoligenes_group
OTU01165	0.0	0.0	0.0	0.0	0.0	0.0	0.0	0.0	0.0	0.0	0.0	0.0	0.0	27.0	0.0	0.0	0.0	0.0	0.0	0.0	k__Bacteria	p__Firmicutes	c__Clostridia	o__Clostridiales	f__Lachnospiraceae	g__Lachnospiraceae_NK4A136_group
OTU01166	1.0	2.0	1.0	0.0	0.0	0.0	0.0	0.0	1.0	2.0	0.0	0.0	0.0	0.0	3.0	15.0	0.0	0.0	2.0	0.0	k__Bacteria	p__Bacteroidetes	c__Bacteroidia	o__Bacteroidales	f__Bacteroidales_S24-7_group	g__uncultured_Bacteroidales_bacterium	s__uncultured_Bacteroidales_bacterium
OTU01167	0.0	0.0	1.0	0.0	0.0	1.0	0.0	0.0	0.0	0.0	0.0	0.0	1.0	0.0	15.0	8.0	0.0	0.0	1.0	0.0	k__Bacteria	p__Firmicutes	c__Clostridia	o__Clostridiales	f__Ruminococcaceae	g__Anaerotruncus	s__uncultured_bacterium
OTU01168	0.0	27.0	0.0	0.0	0.0	0.0	0.0	0.0	0.0	0.0	0.0	0.0	0.0	0.0	0.0	0.0	0.0	0.0	0.0	0.0	k__Bacteria	p__Firmicutes	c__Erysipelotrichia	o__Erysipelotrichales	f__Erysipelotrichaceae	g__Erysipelatoclostridium
OTU01169	0.0	0.0	0.0	0.0	1.0	0.0	0.0	0.0	0.0	0.0	1.0	0.0	0.0	14.0	0.0	0.0	0.0	10.0	0.0	1.0	k__Bacteria	p__Bacteroidetes	c__Bacteroidia	o__Bacteroidales	f__Bacteroidales_S24-7_group
OTU01170	0.0	0.0	0.0	0.0	0.0	0.0	0.0	0.0	0.0	0.0	0.0	0.0	0.0	0.0	0.0	27.0	0.0	0.0	0.0	0.0	k__Bacteria	p__Proteobacteria	c__Gammaproteobacteria	o__Enterobacteriales	f__Enterobacteriaceae	g__Escherichia-Shigella
OTU01171	0.0	0.0	0.0	1.0	0.0	1.0	0.0	0.0	0.0	22.0	0.0	0.0	0.0	0.0	1.0	0.0	0.0	0.0	1.0	0.0	k__Bacteria	p__Bacteroidetes	c__Bacteroidia	o__Bacteroidales	f__Bacteroidales_S24-7_group	g__uncultured_bacterium	s__uncultured_bacterium
OTU01172	0.0	0.0	0.0	0.0	0.0	0.0	0.0	0.0	0.0	0.0	0.0	0.0	0.0	0.0	0.0	0.0	26.0	0.0	0.0	0.0	k__Bacteria	p__Firmicutes	c__Bacilli	o__Lactobacillales	f__Carnobacteriaceae	g__Trichococcus
OTU01173	0.0	0.0	0.0	0.0	0.0	1.0	0.0	0.0	1.0	0.0	2.0	0.0	0.0	18.0	0.0	0.0	1.0	2.0	0.0	1.0	k__Bacteria	p__Actinobacteria	c__Coriobacteriia	o__Coriobacteriales	f__Coriobacteriaceae	g__Enterorhabdus	s__uncultured_bacterium
OTU01174	2.0	0.0	0.0	0.0	0.0	0.0	0.0	0.0	3.0	0.0	0.0	14.0	1.0	0.0	0.0	0.0	6.0	0.0	0.0	0.0	k__Bacteria	p__Bacteroidetes	c__Bacteroidia	o__Bacteroidales	f__Bacteroidales_S24-7_group	g__uncultured_bacterium	s__uncultured_bacterium
OTU01175	0.0	7.0	1.0	0.0	0.0	1.0	0.0	0.0	0.0	0.0	0.0	0.0	0.0	0.0	0.0	0.0	8.0	0.0	9.0	0.0	k__Bacteria	p__Bacteroidetes	c__Bacteroidia	o__Bacteroidales	f__Bacteroidaceae	g__Bacteroides	s__uncultured_organism
OTU01176	7.0	0.0	7.0	0.0	0.0	0.0	0.0	0.0	2.0	3.0	0.0	0.0	0.0	0.0	2.0	5.0	0.0	0.0	0.0	0.0	k__Bacteria	p__Bacteroidetes	c__Bacteroidia	o__Bacteroidales	f__Bacteroidales_S24-7_group
OTU01177	0.0	0.0	0.0	0.0	0.0	0.0	23.0	0.0	0.0	0.0	0.0	0.0	0.0	0.0	0.0	0.0	3.0	0.0	0.0	0.0	k__Bacteria	p__Firmicutes	c__Erysipelotrichia	o__Erysipelotrichales	f__Erysipelotrichaceae	g__Erysipelatoclostridium	s__bacterium_NLAE-zl-C558
OTU01178	0.0	0.0	0.0	24.0	0.0	0.0	0.0	0.0	0.0	1.0	0.0	0.0	0.0	0.0	0.0	1.0	0.0	0.0	0.0	0.0	k__Bacteria	p__Bacteroidetes	c__Bacteroidia	o__Bacteroidales	f__Bacteroidales_S24-7_group	g__uncultured_bacterium	s__uncultured_bacterium
OTU01179	0.0	0.0	0.0	0.0	0.0	0.0	0.0	0.0	26.0	0.0	0.0	0.0	0.0	0.0	0.0	0.0	0.0	0.0	0.0	0.0	k__Bacteria	p__Verrucomicrobia	c__Verrucomicrobiae	o__Verrucomicrobiales	f__Verrucomicrobiaceae	g__Akkermansia	s__uncultured_organism
OTU01180	0.0	0.0	0.0	0.0	0.0	0.0	26.0	0.0	0.0	0.0	0.0	0.0	0.0	0.0	0.0	0.0	0.0	0.0	0.0	0.0	k__Bacteria	p__Proteobacteria	c__Gammaproteobacteria	o__Enterobacteriales	f__Enterobacteriaceae
OTU01181	0.0	2.0	7.0	0.0	0.0	0.0	4.0	2.0	2.0	0.0	0.0	0.0	0.0	0.0	2.0	1.0	5.0	0.0	1.0	0.0	k__Bacteria	p__Firmicutes	c__Clostridia	o__Clostridiales	f__Ruminococcaceae
OTU01182	0.0	0.0	0.0	0.0	1.0	0.0	0.0	0.0	0.0	0.0	0.0	0.0	0.0	0.0	0.0	0.0	0.0	22.0	0.0	3.0	k__Bacteria	p__Firmicutes	c__Clostridia	o__Clostridiales	f__Ruminococcaceae	g__Ruminococcaceae_UCG-014
OTU01183	3.0	0.0	18.0	0.0	0.0	0.0	4.0	1.0	0.0	0.0	0.0	0.0	0.0	0.0	0.0	0.0	0.0	0.0	0.0	0.0	k__Bacteria	p__Bacteroidetes	c__Bacteroidia	o__Bacteroidales
OTU01184	3.0	2.0	12.0	0.0	0.0	2.0	1.0	0.0	0.0	0.0	0.0	0.0	0.0	0.0	1.0	0.0	1.0	0.0	4.0	0.0	k__Bacteria	p__Bacteroidetes	c__Bacteroidia	o__Bacteroidales
OTU01185	1.0	1.0	0.0	0.0	0.0	6.0	0.0	0.0	4.0	0.0	0.0	8.0	0.0	0.0	0.0	0.0	3.0	0.0	3.0	0.0	k__Bacteria	p__Bacteroidetes	c__Bacteroidia	o__Bacteroidales	f__Bacteroidales_S24-7_group	g__uncultured_bacterium	s__uncultured_bacterium
OTU01186	0.0	0.0	0.0	0.0	0.0	0.0	0.0	0.0	0.0	0.0	26.0	0.0	0.0	0.0	0.0	0.0	0.0	0.0	0.0	0.0	k__Bacteria	p__Firmicutes	c__Clostridia	o__Clostridiales	f__Peptostreptococcaceae
OTU01187	0.0	0.0	0.0	0.0	0.0	0.0	0.0	0.0	0.0	0.0	0.0	0.0	0.0	2.0	0.0	0.0	0.0	0.0	0.0	23.0	k__Bacteria	p__Firmicutes	c__Clostridia	o__Clostridiales	f__Ruminococcaceae	g__Ruminococcaceae_UCG-014
OTU01188	0.0	0.0	0.0	0.0	0.0	0.0	0.0	0.0	0.0	0.0	0.0	0.0	0.0	0.0	0.0	2.0	0.0	23.0	0.0	0.0	k__Bacteria	p__Firmicutes	c__Clostridia	o__Clostridiales	f__Lachnospiraceae	g__Incertae_Sedis
OTU01189	1.0	0.0	21.0	0.0	0.0	1.0	2.0	0.0	0.0	0.0	0.0	0.0	0.0	0.0	0.0	0.0	0.0	0.0	0.0	0.0	k__Bacteria	p__Bacteroidetes	c__Bacteroidia	o__Bacteroidales
OTU01190	2.0	0.0	8.0	0.0	0.0	0.0	1.0	4.0	1.0	0.0	0.0	0.0	4.0	0.0	0.0	0.0	0.0	0.0	5.0	0.0	k__Bacteria	p__Bacteroidetes	c__Bacteroidia	o__Bacteroidales	f__Bacteroidaceae	g__Bacteroides	s__Bacteroides_sartorii
OTU01191	15.0	0.0	0.0	0.0	0.0	0.0	0.0	0.0	0.0	1.0	0.0	0.0	4.0	0.0	4.0	1.0	0.0	0.0	0.0	0.0	k__Bacteria	p__Verrucomicrobia	c__Verrucomicrobiae	o__Verrucomicrobiales	f__Verrucomicrobiaceae	g__Akkermansia	s__uncultured_organism
OTU01192	0.0	0.0	25.0	0.0	0.0	0.0	0.0	0.0	0.0	0.0	0.0	0.0	0.0	0.0	0.0	0.0	0.0	0.0	0.0	0.0	k__Bacteria	p__Bacteroidetes	c__Bacteroidia	o__Bacteroidales	f__Bacteroidales_S24-7_group
OTU01193	0.0	0.0	0.0	0.0	0.0	0.0	0.0	0.0	0.0	0.0	0.0	0.0	0.0	0.0	0.0	0.0	25.0	0.0	0.0	0.0	k__Bacteria	p__Firmicutes	c__Bacilli	o__Lactobacillales	f__Enterococcaceae	g__Enterococcus
OTU01194	0.0	0.0	0.0	0.0	0.0	0.0	0.0	0.0	0.0	0.0	0.0	0.0	25.0	0.0	0.0	0.0	0.0	0.0	0.0	0.0	k__Bacteria	p__Verrucomicrobia	c__Verrucomicrobiae	o__Verrucomicrobiales	f__Verrucomicrobiaceae	g__Akkermansia	s__uncultured_organism
OTU01195	0.0	0.0	0.0	0.0	0.0	0.0	0.0	0.0	0.0	0.0	0.0	0.0	0.0	0.0	0.0	0.0	25.0	0.0	0.0	0.0	k__Bacteria	p__Bacteroidetes	c__Bacteroidia	o__Bacteroidales	f__Bacteroidales_S24-7_group	g__uncultured_bacterium	s__uncultured_bacterium
OTU01196	0.0	0.0	1.0	17.0	0.0	2.0	0.0	0.0	0.0	1.0	0.0	0.0	1.0	0.0	0.0	3.0	0.0	0.0	0.0	0.0	k__Bacteria	p__Bacteroidetes	c__Bacteroidia	o__Bacteroidales	f__Bacteroidales_S24-7_group	g__uncultured_bacterium	s__uncultured_bacterium
OTU01197	0.0	0.0	0.0	0.0	0.0	0.0	0.0	0.0	0.0	1.0	0.0	1.0	1.0	0.0	0.0	21.0	1.0	0.0	0.0	0.0	k__Bacteria	p__Bacteroidetes	c__Bacteroidia	o__Bacteroidales	f__Bacteroidales_S24-7_group	g__uncultured_bacterium	s__uncultured_bacterium
OTU01198	2.0	2.0	5.0	0.0	0.0	0.0	0.0	1.0	0.0	0.0	0.0	0.0	7.0	0.0	5.0	0.0	3.0	0.0	0.0	0.0	k__Bacteria	p__Bacteroidetes	c__Bacteroidia	o__Bacteroidales	f__Bacteroidales_S24-7_group
OTU01199	0.0	1.0	0.0	0.0	0.0	3.0	6.0	15.0	0.0	0.0	0.0	0.0	0.0	0.0	0.0	0.0	0.0	0.0	0.0	0.0	k__Bacteria	p__Bacteroidetes	c__Bacteroidia	o__Bacteroidales
OTU01200	0.0	0.0	0.0	0.0	0.0	0.0	0.0	0.0	0.0	0.0	0.0	0.0	0.0	0.0	25.0	0.0	0.0	0.0	0.0	0.0	k__Bacteria	p__Firmicutes	c__Erysipelotrichia	o__Erysipelotrichales	f__Erysipelotrichaceae	g__Erysipelatoclostridium	s__bacterium_NLAE-zl-C558
OTU01201	0.0	2.0	0.0	0.0	0.0	0.0	7.0	0.0	0.0	0.0	0.0	0.0	2.0	0.0	3.0	2.0	9.0	0.0	0.0	0.0	k__Bacteria	p__Bacteroidetes	c__Bacteroidia	o__Bacteroidales	f__Bacteroidales_S24-7_group
OTU01202	0.0	1.0	2.0	0.0	0.0	0.0	0.0	20.0	0.0	0.0	0.0	1.0	0.0	0.0	0.0	0.0	1.0	0.0	0.0	0.0	k__Bacteria	p__Bacteroidetes	c__Bacteroidia	o__Bacteroidales	f__Bacteroidaceae	g__Bacteroides
OTU01203	0.0	0.0	0.0	0.0	0.0	0.0	4.0	4.0	0.0	0.0	0.0	1.0	0.0	0.0	6.0	0.0	10.0	0.0	0.0	0.0	k__Bacteria	p__Bacteroidetes	c__Bacteroidia	o__Bacteroidales
OTU01204	0.0	0.0	0.0	0.0	0.0	1.0	0.0	0.0	0.0	0.0	0.0	0.0	2.0	0.0	0.0	0.0	0.0	0.0	22.0	0.0	k__Bacteria	p__Actinobacteria	c__Coriobacteriia	o__Coriobacteriales	f__Coriobacteriaceae	g__Enterorhabdus	s__unidentified
OTU01205	0.0	0.0	0.0	0.0	24.0	0.0	0.0	0.0	0.0	0.0	1.0	0.0	0.0	0.0	0.0	0.0	0.0	0.0	0.0	0.0	k__Bacteria	p__Firmicutes	c__Erysipelotrichia	o__Erysipelotrichales	f__Erysipelotrichaceae	g__Turicibacter
OTU01206	0.0	0.0	0.0	0.0	0.0	0.0	0.0	0.0	0.0	0.0	0.0	0.0	0.0	0.0	0.0	0.0	0.0	0.0	25.0	0.0	k__Bacteria	p__Verrucomicrobia	c__Verrucomicrobiae	o__Verrucomicrobiales	f__Verrucomicrobiaceae	g__Akkermansia	s__uncultured_organism
OTU01207	2.0	1.0	0.0	0.0	0.0	0.0	0.0	15.0	0.0	0.0	0.0	0.0	0.0	0.0	0.0	0.0	4.0	0.0	3.0	0.0	k__Bacteria	p__Firmicutes	c__Clostridia	o__Clostridiales	f__Lachnospiraceae	g__Blautia
OTU01208	3.0	0.0	0.0	1.0	0.0	0.0	1.0	0.0	13.0	0.0	0.0	5.0	0.0	0.0	0.0	0.0	2.0	0.0	0.0	0.0	k__Bacteria
OTU01209	0.0	0.0	0.0	0.0	0.0	0.0	0.0	0.0	23.0	0.0	0.0	2.0	0.0	0.0	0.0	0.0	0.0	0.0	0.0	0.0	k__Bacteria	p__Bacteroidetes	c__Bacteroidia	o__Bacteroidales	f__Bacteroidaceae	g__Bacteroides
OTU01210	0.0	0.0	1.0	0.0	0.0	24.0	0.0	0.0	0.0	0.0	0.0	0.0	0.0	0.0	0.0	0.0	0.0	0.0	0.0	0.0	k__Bacteria	p__Verrucomicrobia	c__Verrucomicrobiae	o__Verrucomicrobiales	f__Verrucomicrobiaceae	g__Akkermansia	s__uncultured_organism
OTU01211	0.0	0.0	0.0	0.0	0.0	0.0	0.0	0.0	0.0	0.0	0.0	0.0	0.0	0.0	0.0	0.0	0.0	10.0	0.0	15.0	k__Bacteria	p__Firmicutes	c__Clostridia	o__Clostridiales	f__Ruminococcaceae	g__Ruminococcaceae_UCG-014
OTU01212	0.0	0.0	0.0	0.0	0.0	0.0	0.0	0.0	0.0	0.0	0.0	0.0	0.0	0.0	0.0	0.0	0.0	0.0	25.0	0.0	k__Bacteria	p__Bacteroidetes	c__Bacteroidia	o__Bacteroidales	f__Bacteroidaceae	g__Bacteroides
OTU01213	0.0	0.0	25.0	0.0	0.0	0.0	0.0	0.0	0.0	0.0	0.0	0.0	0.0	0.0	0.0	0.0	0.0	0.0	0.0	0.0	k__Bacteria	p__Firmicutes	c__Clostridia	o__Clostridiales	f__Clostridiaceae_1	g__Clostridium_sensu_stricto_13	s__Clostridium_sp._CL-6
OTU01214	0.0	3.0	0.0	0.0	0.0	0.0	0.0	0.0	0.0	0.0	0.0	0.0	1.0	0.0	21.0	0.0	0.0	0.0	0.0	0.0	k__Bacteria	p__Proteobacteria	c__Gammaproteobacteria	o__Enterobacteriales	f__Enterobacteriaceae	g__Escherichia-Shigella
OTU01215	0.0	0.0	0.0	0.0	0.0	0.0	0.0	0.0	0.0	0.0	0.0	0.0	0.0	0.0	0.0	0.0	25.0	0.0	0.0	0.0	k__Bacteria	p__Verrucomicrobia	c__Verrucomicrobiae	o__Verrucomicrobiales	f__Verrucomicrobiaceae	g__Akkermansia	s__uncultured_organism
OTU01216	0.0	0.0	0.0	0.0	0.0	0.0	0.0	0.0	0.0	0.0	0.0	0.0	0.0	0.0	0.0	22.0	0.0	3.0	0.0	0.0	k__Bacteria	p__Actinobacteria	c__Coriobacteriia	o__Coriobacteriales	f__Coriobacteriaceae	g__Enterorhabdus	s__mouse_gut_metagenome
OTU01217	0.0	0.0	0.0	0.0	0.0	0.0	0.0	0.0	25.0	0.0	0.0	0.0	0.0	0.0	0.0	0.0	0.0	0.0	0.0	0.0	k__Bacteria	p__Bacteroidetes	c__Bacteroidia	o__Bacteroidales	f__Bacteroidales_S24-7_group	g__uncultured_bacterium	s__uncultured_bacterium
OTU01218	0.0	0.0	0.0	25.0	0.0	0.0	0.0	0.0	0.0	0.0	0.0	0.0	0.0	0.0	0.0	0.0	0.0	0.0	0.0	0.0	k__Bacteria	p__Proteobacteria	c__Gammaproteobacteria	o__Enterobacteriales	f__Enterobacteriaceae	g__Escherichia-Shigella
OTU01219	0.0	0.0	0.0	0.0	0.0	0.0	0.0	0.0	0.0	0.0	0.0	25.0	0.0	0.0	0.0	0.0	0.0	0.0	0.0	0.0	k__Bacteria	p__Proteobacteria	c__Gammaproteobacteria	o__Enterobacteriales	f__Enterobacteriaceae
OTU01220	1.0	1.0	0.0	0.0	0.0	0.0	1.0	0.0	10.0	0.0	0.0	3.0	0.0	0.0	0.0	0.0	7.0	0.0	2.0	0.0	k__Bacteria	p__Bacteroidetes	c__Bacteroidia	o__Bacteroidales	f__Bacteroidales_S24-7_group	g__uncultured_bacterium	s__uncultured_bacterium
OTU01221	0.0	0.0	0.0	0.0	0.0	0.0	0.0	0.0	25.0	0.0	0.0	0.0	0.0	0.0	0.0	0.0	0.0	0.0	0.0	0.0	k__Bacteria	p__Verrucomicrobia	c__Verrucomicrobiae	o__Verrucomicrobiales	f__Verrucomicrobiaceae	g__Akkermansia	s__uncultured_organism
OTU01222	0.0	0.0	0.0	0.0	0.0	0.0	0.0	0.0	0.0	0.0	1.0	0.0	0.0	13.0	0.0	0.0	0.0	11.0	0.0	0.0	k__Bacteria	p__Bacteroidetes	c__Bacteroidia	o__Bacteroidales	f__Bacteroidales_S24-7_group	g__uncultured_bacterium	s__uncultured_bacterium
OTU01223	0.0	0.0	0.0	1.0	2.0	1.0	0.0	0.0	0.0	0.0	1.0	0.0	0.0	7.0	0.0	0.0	2.0	5.0	0.0	6.0	k__Bacteria	p__Firmicutes	c__Clostridia	o__Clostridiales	f__Ruminococcaceae	g__Ruminococcaceae_UCG-013
OTU01224	0.0	0.0	0.0	0.0	0.0	0.0	0.0	0.0	25.0	0.0	0.0	0.0	0.0	0.0	0.0	0.0	0.0	0.0	0.0	0.0	k__Bacteria	p__Firmicutes	c__Clostridia	o__Clostridiales	f__Lachnospiraceae
OTU01225	0.0	0.0	1.0	1.0	0.0	4.0	1.0	0.0	1.0	3.0	0.0	0.0	0.0	0.0	5.0	3.0	1.0	0.0	5.0	0.0	k__Bacteria	p__Bacteroidetes	c__Bacteroidia	o__Bacteroidales	f__Bacteroidales_S24-7_group
OTU01226	0.0	0.0	0.0	0.0	0.0	0.0	0.0	0.0	0.0	0.0	0.0	0.0	0.0	0.0	0.0	25.0	0.0	0.0	0.0	0.0	k__Bacteria	p__Proteobacteria	c__Gammaproteobacteria	o__Enterobacteriales	f__Enterobacteriaceae
OTU01227	24.0	0.0	0.0	0.0	0.0	0.0	0.0	0.0	0.0	0.0	0.0	0.0	0.0	0.0	0.0	0.0	0.0	0.0	0.0	0.0	k__Bacteria	p__Proteobacteria	c__Gammaproteobacteria	o__Enterobacteriales	f__Enterobacteriaceae	g__Escherichia-Shigella
OTU01228	0.0	24.0	0.0	0.0	0.0	0.0	0.0	0.0	0.0	0.0	0.0	0.0	0.0	0.0	0.0	0.0	0.0	0.0	0.0	0.0	k__Bacteria	p__Firmicutes	c__Erysipelotrichia	o__Erysipelotrichales	f__Erysipelotrichaceae	g__Erysipelatoclostridium
OTU01229	1.0	1.0	3.0	2.0	0.0	1.0	0.0	1.0	0.0	0.0	0.0	1.0	1.0	1.0	0.0	0.0	10.0	2.0	0.0	0.0	k__Bacteria	p__Firmicutes	c__Erysipelotrichia	o__Erysipelotrichales	f__Erysipelotrichaceae	g__Faecalitalea	s__uncultured_bacterium
OTU01230	0.0	0.0	6.0	0.0	0.0	4.0	3.0	6.0	0.0	0.0	0.0	0.0	1.0	0.0	2.0	0.0	2.0	0.0	0.0	0.0	k__Bacteria	p__Firmicutes	c__Clostridia	o__Clostridiales	f__Ruminococcaceae	g__Anaerotruncus
OTU01231	0.0	0.0	0.0	0.0	0.0	0.0	0.0	0.0	0.0	0.0	0.0	2.0	22.0	0.0	0.0	0.0	0.0	0.0	0.0	0.0	k__Bacteria	p__Bacteroidetes	c__Bacteroidia	o__Bacteroidales	f__Bacteroidales_S24-7_group	g__uncultured_bacterium	s__uncultured_bacterium
OTU01232	0.0	2.0	0.0	0.0	0.0	0.0	0.0	3.0	2.0	0.0	0.0	0.0	6.0	0.0	0.0	0.0	11.0	0.0	0.0	0.0	k__Bacteria	p__Bacteroidetes	c__Bacteroidia	o__Bacteroidales	f__Bacteroidaceae	g__Bacteroides	s__Bacteroides_sartorii
OTU01233	0.0	0.0	0.0	0.0	0.0	0.0	0.0	0.0	0.0	0.0	0.0	0.0	0.0	0.0	0.0	0.0	0.0	0.0	0.0	24.0	k__Bacteria	p__Firmicutes	c__Clostridia	o__Clostridiales	f__Peptostreptococcaceae
OTU01234	0.0	0.0	0.0	0.0	0.0	0.0	24.0	0.0	0.0	0.0	0.0	0.0	0.0	0.0	0.0	0.0	0.0	0.0	0.0	0.0	k__Bacteria	p__Verrucomicrobia	c__Verrucomicrobiae	o__Verrucomicrobiales	f__Verrucomicrobiaceae	g__Akkermansia	s__uncultured_organism
OTU01235	0.0	0.0	0.0	0.0	0.0	0.0	24.0	0.0	0.0	0.0	0.0	0.0	0.0	0.0	0.0	0.0	0.0	0.0	0.0	0.0	k__Bacteria	p__Bacteroidetes	c__Bacteroidia	o__Bacteroidales	f__ratAN060301C	g__uncultured_bacterium	s__uncultured_bacterium
OTU01236	3.0	5.0	0.0	0.0	0.0	0.0	11.0	4.0	1.0	0.0	0.0	0.0	0.0	0.0	0.0	0.0	0.0	0.0	0.0	0.0	k__Bacteria	p__Bacteroidetes	c__Bacteroidia	o__Bacteroidales	f__Bacteroidaceae	g__Bacteroides
OTU01237	0.0	0.0	0.0	0.0	0.0	0.0	0.0	0.0	0.0	0.0	0.0	19.0	1.0	0.0	0.0	0.0	4.0	0.0	0.0	0.0	k__Bacteria	p__Firmicutes	c__Clostridia	o__Clostridiales	f__Lachnospiraceae
OTU01238	1.0	0.0	4.0	5.0	0.0	0.0	3.0	3.0	4.0	0.0	0.0	1.0	1.0	0.0	1.0	0.0	0.0	0.0	1.0	0.0	k__Bacteria	p__Bacteroidetes	c__Bacteroidia	o__Bacteroidales	f__Bacteroidales_S24-7_group	g__uncultured_bacterium	s__uncultured_bacterium
OTU01239	0.0	0.0	0.0	0.0	0.0	0.0	24.0	0.0	0.0	0.0	0.0	0.0	0.0	0.0	0.0	0.0	0.0	0.0	0.0	0.0	k__Bacteria	p__Verrucomicrobia	c__Verrucomicrobiae	o__Verrucomicrobiales	f__Verrucomicrobiaceae	g__Akkermansia	s__uncultured_organism
OTU01240	0.0	0.0	0.0	0.0	0.0	0.0	0.0	0.0	0.0	0.0	0.0	0.0	24.0	0.0	0.0	0.0	0.0	0.0	0.0	0.0	k__Bacteria	p__Verrucomicrobia	c__Verrucomicrobiae	o__Verrucomicrobiales	f__Verrucomicrobiaceae	g__Akkermansia	s__uncultured_organism
OTU01241	0.0	0.0	0.0	0.0	0.0	0.0	0.0	0.0	0.0	0.0	0.0	0.0	0.0	0.0	0.0	0.0	24.0	0.0	0.0	0.0	k__Bacteria	p__Firmicutes	c__Bacilli	o__Lactobacillales	f__Enterococcaceae	g__Enterococcus
OTU01242	0.0	0.0	0.0	0.0	0.0	24.0	0.0	0.0	0.0	0.0	0.0	0.0	0.0	0.0	0.0	0.0	0.0	0.0	0.0	0.0	k__Bacteria	p__Proteobacteria	c__Gammaproteobacteria	o__Enterobacteriales	f__Enterobacteriaceae
OTU01243	0.0	0.0	0.0	0.0	0.0	0.0	0.0	0.0	0.0	24.0	0.0	0.0	0.0	0.0	0.0	0.0	0.0	0.0	0.0	0.0	k__Bacteria	p__Proteobacteria	c__Gammaproteobacteria	o__Enterobacteriales	f__Enterobacteriaceae	g__Escherichia-Shigella
OTU01244	3.0	0.0	5.0	0.0	0.0	0.0	0.0	0.0	0.0	2.0	0.0	2.0	0.0	0.0	0.0	2.0	0.0	0.0	10.0	0.0	k__Bacteria	p__Bacteroidetes	c__Bacteroidia	o__Bacteroidales	f__Bacteroidales_S24-7_group
OTU01245	0.0	0.0	0.0	0.0	0.0	0.0	1.0	0.0	0.0	0.0	0.0	1.0	0.0	0.0	0.0	0.0	22.0	0.0	0.0	0.0	k__Bacteria	p__Bacteroidetes	c__Bacteroidia	o__Bacteroidales	f__Bacteroidales_S24-7_group	g__uncultured_bacterium	s__uncultured_bacterium
OTU01246	2.0	0.0	1.0	0.0	0.0	0.0	1.0	0.0	1.0	0.0	0.0	0.0	0.0	0.0	0.0	0.0	19.0	0.0	0.0	0.0	k__Bacteria	p__Bacteroidetes	c__Bacteroidia	o__Bacteroidales	f__Bacteroidales_S24-7_group	g__uncultured_bacterium	s__uncultured_bacterium
OTU01247	0.0	0.0	0.0	0.0	0.0	0.0	0.0	0.0	0.0	0.0	0.0	24.0	0.0	0.0	0.0	0.0	0.0	0.0	0.0	0.0	k__Bacteria	p__Bacteroidetes	c__Bacteroidia	o__Bacteroidales	f__Bacteroidaceae	g__Bacteroides
OTU01248	0.0	24.0	0.0	0.0	0.0	0.0	0.0	0.0	0.0	0.0	0.0	0.0	0.0	0.0	0.0	0.0	0.0	0.0	0.0	0.0	k__Bacteria	p__Bacteroidetes	c__Bacteroidia	o__Bacteroidales	f__Bacteroidaceae	g__Bacteroides
OTU01249	0.0	1.0	2.0	0.0	0.0	14.0	0.0	0.0	3.0	0.0	0.0	0.0	0.0	0.0	0.0	0.0	2.0	0.0	2.0	0.0	k__Bacteria	p__Bacteroidetes	c__Bacteroidia	o__Bacteroidales
OTU01250	3.0	0.0	1.0	0.0	0.0	0.0	0.0	0.0	5.0	0.0	0.0	14.0	0.0	0.0	0.0	0.0	0.0	0.0	1.0	0.0	k__Bacteria	p__Bacteroidetes	c__Bacteroidia	o__Bacteroidales	f__Bacteroidales_S24-7_group	g__uncultured_bacterium	s__uncultured_bacterium
OTU01251	0.0	24.0	0.0	0.0	0.0	0.0	0.0	0.0	0.0	0.0	0.0	0.0	0.0	0.0	0.0	0.0	0.0	0.0	0.0	0.0	k__Bacteria	p__Verrucomicrobia	c__Verrucomicrobiae	o__Verrucomicrobiales	f__Verrucomicrobiaceae	g__Akkermansia	s__uncultured_organism
OTU01252	0.0	0.0	0.0	0.0	2.0	0.0	0.0	0.0	0.0	0.0	0.0	0.0	0.0	1.0	0.0	0.0	0.0	21.0	0.0	0.0	k__Bacteria	p__Firmicutes	c__Clostridia	o__Clostridiales	f__Ruminococcaceae	g__Ruminococcaceae_UCG-014
OTU01253	0.0	0.0	0.0	0.0	0.0	0.0	0.0	0.0	0.0	0.0	0.0	0.0	0.0	0.0	0.0	0.0	0.0	0.0	24.0	0.0	k__Bacteria	p__Proteobacteria	c__Betaproteobacteria	o__Burkholderiales	f__Alcaligenaceae	g__Parasutterella	s__uncultured_bacterium
OTU01254	24.0	0.0	0.0	0.0	0.0	0.0	0.0	0.0	0.0	0.0	0.0	0.0	0.0	0.0	0.0	0.0	0.0	0.0	0.0	0.0	k__Bacteria	p__Bacteroidetes	c__Bacteroidia	o__Bacteroidales	f__Bacteroidaceae	g__Bacteroides	s__Bacteroides_sartorii
OTU01255	21.0	0.0	0.0	0.0	0.0	0.0	0.0	0.0	3.0	0.0	0.0	0.0	0.0	0.0	0.0	0.0	0.0	0.0	0.0	0.0	k__Bacteria
OTU01256	3.0	0.0	1.0	3.0	0.0	9.0	0.0	0.0	0.0	0.0	0.0	0.0	3.0	0.0	3.0	0.0	2.0	0.0	0.0	0.0	k__Bacteria	p__Verrucomicrobia	c__Verrucomicrobiae	o__Verrucomicrobiales	f__Verrucomicrobiaceae	g__Akkermansia	s__uncultured_organism
OTU01257	0.0	0.0	0.0	0.0	0.0	0.0	0.0	0.0	24.0	0.0	0.0	0.0	0.0	0.0	0.0	0.0	0.0	0.0	0.0	0.0	k__Bacteria
OTU01258	0.0	0.0	0.0	0.0	0.0	0.0	0.0	0.0	0.0	0.0	0.0	24.0	0.0	0.0	0.0	0.0	0.0	0.0	0.0	0.0	k__Bacteria	p__Firmicutes	c__Bacilli	o__Bacillales	f__Planococcaceae	g__Lysinibacillus
OTU01259	0.0	0.0	4.0	0.0	0.0	5.0	0.0	1.0	0.0	0.0	0.0	0.0	1.0	7.0	0.0	0.0	0.0	5.0	1.0	0.0	k__Bacteria	p__Firmicutes	c__Clostridia	o__Clostridiales	f__Lachnospiraceae
OTU01260	0.0	24.0	0.0	0.0	0.0	0.0	0.0	0.0	0.0	0.0	0.0	0.0	0.0	0.0	0.0	0.0	0.0	0.0	0.0	0.0	k__Bacteria	p__Firmicutes	c__Clostridia	o__Clostridiales	f__Clostridiaceae_1
OTU01261	0.0	0.0	0.0	0.0	0.0	0.0	0.0	0.0	0.0	0.0	0.0	0.0	0.0	0.0	24.0	0.0	0.0	0.0	0.0	0.0	k__Bacteria	p__Proteobacteria	c__Gammaproteobacteria	o__Enterobacteriales	f__Enterobacteriaceae
OTU01262	0.0	0.0	0.0	0.0	0.0	0.0	0.0	0.0	0.0	0.0	0.0	0.0	0.0	0.0	0.0	0.0	0.0	24.0	0.0	0.0	k__Bacteria	p__Firmicutes	c__Clostridia	o__Clostridiales	f__Ruminococcaceae	g__Ruminococcaceae_UCG-014	s__uncultured_Firmicutes_bacterium
OTU01263	0.0	0.0	0.0	0.0	0.0	0.0	1.0	0.0	23.0	0.0	0.0	0.0	0.0	0.0	0.0	0.0	0.0	0.0	0.0	0.0	k__Bacteria	p__Verrucomicrobia	c__Verrucomicrobiae	o__Verrucomicrobiales	f__Verrucomicrobiaceae	g__Akkermansia	s__uncultured_organism
OTU01264	0.0	0.0	0.0	0.0	0.0	0.0	0.0	0.0	0.0	0.0	0.0	0.0	0.0	0.0	0.0	0.0	0.0	0.0	24.0	0.0	k__Bacteria	p__Verrucomicrobia	c__Verrucomicrobiae	o__Verrucomicrobiales	f__Verrucomicrobiaceae	g__Akkermansia
OTU01265	0.0	5.0	0.0	0.0	0.0	2.0	0.0	0.0	3.0	0.0	0.0	1.0	0.0	0.0	0.0	0.0	13.0	0.0	0.0	0.0	k__Bacteria	p__Firmicutes	c__Clostridia	o__Clostridiales	f__Lachnospiraceae	g__Lachnospiraceae_UCG-004	s__bacterium_enrichment_culture_clone_Ecwsrb007
OTU01266	0.0	0.0	0.0	0.0	0.0	0.0	0.0	24.0	0.0	0.0	0.0	0.0	0.0	0.0	0.0	0.0	0.0	0.0	0.0	0.0	k__Bacteria	p__Bacteroidetes	c__Bacteroidia	o__Bacteroidales	f__Bacteroidaceae	g__Bacteroides
OTU01267	0.0	0.0	0.0	0.0	0.0	0.0	0.0	0.0	0.0	0.0	0.0	0.0	0.0	0.0	0.0	1.0	0.0	22.0	0.0	1.0	k__Bacteria	p__Firmicutes	c__Clostridia	o__Clostridiales	f__Lachnospiraceae
OTU01268	0.0	1.0	0.0	0.0	0.0	0.0	0.0	0.0	2.0	0.0	2.0	2.0	0.0	13.0	0.0	0.0	2.0	0.0	0.0	1.0	k__Bacteria	p__Firmicutes	c__Clostridia	o__Clostridiales	f__Ruminococcaceae	g__Ruminococcaceae_UCG-013	s__uncultured_organism
OTU01269	0.0	0.0	0.0	0.0	0.0	0.0	0.0	0.0	0.0	0.0	0.0	0.0	0.0	0.0	0.0	0.0	23.0	0.0	0.0	0.0	k__Bacteria	p__Verrucomicrobia	c__Verrucomicrobiae	o__Verrucomicrobiales	f__Verrucomicrobiaceae	g__Akkermansia	s__uncultured_organism
OTU01270	0.0	0.0	1.0	0.0	0.0	22.0	0.0	0.0	0.0	0.0	0.0	0.0	0.0	0.0	0.0	0.0	0.0	0.0	0.0	0.0	k__Bacteria	p__Proteobacteria	c__Gammaproteobacteria	o__Enterobacteriales	f__Enterobacteriaceae
OTU01271	2.0	3.0	2.0	0.0	1.0	2.0	0.0	0.0	0.0	0.0	0.0	0.0	0.0	0.0	7.0	1.0	0.0	1.0	1.0	3.0	k__Bacteria	p__Firmicutes	c__Clostridia	o__Clostridiales	f__Ruminococcaceae	g__Ruminococcaceae_UCG-009	s__uncultured_bacterium
OTU01272	0.0	1.0	0.0	0.0	4.0	0.0	0.0	0.0	0.0	0.0	0.0	0.0	0.0	14.0	1.0	0.0	0.0	1.0	0.0	2.0	k__Bacteria	p__Proteobacteria	c__Gammaproteobacteria	o__Pseudomonadales	f__Moraxellaceae	g__Acinetobacter
OTU01273	0.0	0.0	4.0	0.0	0.0	0.0	4.0	0.0	0.0	0.0	0.0	5.0	0.0	0.0	0.0	0.0	7.0	0.0	3.0	0.0	k__Bacteria	p__Bacteroidetes	c__Bacteroidia	o__Bacteroidales	f__Bacteroidaceae	g__Bacteroides
OTU01274	0.0	0.0	0.0	0.0	0.0	23.0	0.0	0.0	0.0	0.0	0.0	0.0	0.0	0.0	0.0	0.0	0.0	0.0	0.0	0.0	k__Bacteria	p__Verrucomicrobia	c__Verrucomicrobiae	o__Verrucomicrobiales	f__Verrucomicrobiaceae	g__Akkermansia	s__uncultured_organism
OTU01275	0.0	0.0	0.0	0.0	0.0	0.0	0.0	0.0	0.0	23.0	0.0	0.0	0.0	0.0	0.0	0.0	0.0	0.0	0.0	0.0	k__Bacteria	p__Verrucomicrobia	c__Verrucomicrobiae	o__Verrucomicrobiales	f__Verrucomicrobiaceae	g__Akkermansia	s__uncultured_organism
OTU01276	0.0	23.0	0.0	0.0	0.0	0.0	0.0	0.0	0.0	0.0	0.0	0.0	0.0	0.0	0.0	0.0	0.0	0.0	0.0	0.0	k__Bacteria	p__Firmicutes	c__Bacilli	o__Lactobacillales	f__Enterococcaceae	g__Enterococcus
OTU01277	0.0	0.0	0.0	0.0	0.0	0.0	1.0	0.0	12.0	0.0	0.0	10.0	0.0	0.0	0.0	0.0	0.0	0.0	0.0	0.0	k__Bacteria	p__Firmicutes	c__Clostridia	o__Clostridiales	f__Ruminococcaceae	g__Ruminococcaceae_UCG-005
OTU01278	0.0	0.0	0.0	0.0	0.0	0.0	0.0	1.0	0.0	0.0	0.0	0.0	22.0	0.0	0.0	0.0	0.0	0.0	0.0	0.0	k__Bacteria	p__Verrucomicrobia	c__Verrucomicrobiae	o__Verrucomicrobiales	f__Verrucomicrobiaceae	g__Akkermansia	s__uncultured_organism
OTU01279	0.0	0.0	0.0	0.0	0.0	0.0	23.0	0.0	0.0	0.0	0.0	0.0	0.0	0.0	0.0	0.0	0.0	0.0	0.0	0.0	k__Bacteria	p__Bacteroidetes	c__Bacteroidia	o__Bacteroidales	f__Bacteroidaceae	g__Bacteroides
OTU01280	1.0	4.0	0.0	0.0	0.0	0.0	1.0	0.0	17.0	0.0	0.0	0.0	0.0	0.0	0.0	0.0	0.0	0.0	0.0	0.0	k__Bacteria	p__Firmicutes	c__Clostridia	o__Clostridiales	f__Lachnospiraceae	g__Blautia
OTU01281	0.0	0.0	0.0	0.0	0.0	0.0	0.0	0.0	0.0	0.0	0.0	0.0	0.0	0.0	0.0	0.0	23.0	0.0	0.0	0.0	k__Bacteria	p__Firmicutes	c__Bacilli	o__Lactobacillales	f__Lactobacillaceae	g__Lactobacillus	s__Lactobacillus_johnsonii
OTU01282	0.0	0.0	9.0	0.0	0.0	2.0	0.0	1.0	0.0	0.0	0.0	0.0	0.0	0.0	4.0	0.0	0.0	0.0	7.0	0.0	k__Bacteria	p__Proteobacteria	c__Gammaproteobacteria	o__Enterobacteriales	f__Enterobacteriaceae
OTU01283	0.0	0.0	0.0	0.0	0.0	0.0	0.0	0.0	0.0	0.0	0.0	0.0	0.0	0.0	0.0	0.0	23.0	0.0	0.0	0.0	k__Bacteria	p__Bacteroidetes	c__Bacteroidia	o__Bacteroidales	f__Bacteroidaceae	g__Bacteroides
OTU01284	0.0	0.0	0.0	0.0	0.0	0.0	0.0	0.0	0.0	0.0	0.0	0.0	0.0	0.0	0.0	0.0	23.0	0.0	0.0	0.0	k__Bacteria	p__Verrucomicrobia	c__Verrucomicrobiae	o__Verrucomicrobiales	f__Verrucomicrobiaceae	g__Akkermansia	s__uncultured_organism
OTU01285	2.0	1.0	5.0	0.0	0.0	0.0	0.0	3.0	1.0	1.0	0.0	2.0	0.0	0.0	7.0	0.0	0.0	0.0	1.0	0.0	k__Bacteria	p__Firmicutes	c__Clostridia	o__Clostridiales	f__Ruminococcaceae	g__Ruminiclostridium_5
OTU01286	5.0	1.0	4.0	0.0	0.0	0.0	0.0	5.0	0.0	0.0	0.0	1.0	3.0	2.0	0.0	0.0	0.0	0.0	2.0	0.0	k__Bacteria	p__Firmicutes	c__Clostridia	o__Clostridiales	f__Ruminococcaceae	g__Ruminiclostridium_5	s__uncultured_Clostridiales_bacterium
OTU01287	2.0	0.0	0.0	0.0	0.0	2.0	4.0	2.0	0.0	0.0	0.0	0.0	0.0	0.0	0.0	0.0	13.0	0.0	0.0	0.0	k__Bacteria	p__Bacteroidetes	c__Bacteroidia	o__Bacteroidales	f__Bacteroidales_S24-7_group	g__uncultured_bacterium	s__uncultured_bacterium
OTU01288	1.0	0.0	2.0	0.0	0.0	0.0	0.0	0.0	0.0	0.0	1.0	0.0	0.0	0.0	0.0	0.0	0.0	0.0	19.0	0.0	k__Bacteria	p__Proteobacteria	c__Gammaproteobacteria	o__Enterobacteriales	f__Enterobacteriaceae	g__Morganella	s__uncultured_bacterium
OTU01289	3.0	11.0	0.0	0.0	0.0	0.0	0.0	0.0	4.0	1.0	0.0	0.0	0.0	0.0	3.0	1.0	0.0	0.0	0.0	0.0	k__Bacteria	p__Bacteroidetes	c__Bacteroidia	o__Bacteroidales
OTU01290	0.0	0.0	0.0	0.0	0.0	0.0	0.0	0.0	0.0	0.0	0.0	0.0	23.0	0.0	0.0	0.0	0.0	0.0	0.0	0.0	k__Bacteria	p__Verrucomicrobia	c__Verrucomicrobiae	o__Verrucomicrobiales	f__Verrucomicrobiaceae	g__Akkermansia	s__uncultured_organism
OTU01291	0.0	2.0	2.0	0.0	1.0	1.0	1.0	1.0	0.0	0.0	2.0	1.0	0.0	8.0	0.0	0.0	0.0	2.0	2.0	0.0	k__Bacteria	p__Firmicutes	c__Clostridia	o__Clostridiales	f__Ruminococcaceae
OTU01292	0.0	0.0	22.0	0.0	0.0	0.0	0.0	0.0	0.0	0.0	0.0	0.0	0.0	0.0	0.0	0.0	1.0	0.0	0.0	0.0	k__Bacteria	p__Proteobacteria	c__Gammaproteobacteria	o__Enterobacteriales	f__Enterobacteriaceae
OTU01293	0.0	4.0	0.0	0.0	0.0	1.0	6.0	0.0	2.0	0.0	0.0	0.0	0.0	0.0	0.0	0.0	10.0	0.0	0.0	0.0	k__Bacteria	p__Bacteroidetes	c__Bacteroidia	o__Bacteroidales
OTU01294	0.0	0.0	0.0	0.0	0.0	0.0	0.0	0.0	0.0	0.0	0.0	0.0	0.0	0.0	0.0	0.0	23.0	0.0	0.0	0.0	k__Bacteria	p__Proteobacteria	c__Gammaproteobacteria	o__Enterobacteriales	f__Enterobacteriaceae
OTU01295	0.0	0.0	0.0	0.0	0.0	0.0	23.0	0.0	0.0	0.0	0.0	0.0	0.0	0.0	0.0	0.0	0.0	0.0	0.0	0.0	k__Bacteria	p__Firmicutes	c__Clostridia	o__Clostridiales	f__Christensenellaceae	g__Christensenellaceae_R-7_group
OTU01296	0.0	0.0	0.0	0.0	0.0	0.0	15.0	0.0	0.0	0.0	0.0	0.0	0.0	0.0	1.0	4.0	3.0	0.0	0.0	0.0	k__Bacteria	p__Actinobacteria	c__Coriobacteriia	o__Coriobacteriales	f__Coriobacteriaceae	g__Enterorhabdus
OTU01297	2.0	2.0	4.0	0.0	0.0	1.0	9.0	2.0	0.0	0.0	0.0	1.0	0.0	0.0	0.0	0.0	0.0	0.0	2.0	0.0	k__Bacteria	p__Firmicutes	c__Clostridia	o__Clostridiales	f__Ruminococcaceae	g__Ruminococcaceae_UCG-010
OTU01298	0.0	23.0	0.0	0.0	0.0	0.0	0.0	0.0	0.0	0.0	0.0	0.0	0.0	0.0	0.0	0.0	0.0	0.0	0.0	0.0	k__Bacteria	p__Firmicutes	c__Clostridia	o__Clostridiales	f__Ruminococcaceae	g__Ruminococcaceae_UCG-005
OTU01299	3.0	2.0	0.0	0.0	0.0	0.0	2.0	0.0	6.0	0.0	0.0	10.0	0.0	0.0	0.0	0.0	0.0	0.0	0.0	0.0	k__Bacteria	p__Firmicutes	c__Clostridia	o__Clostridiales	f__Family_XIII	g__[Eubacterium]_nodatum_group	s__unidentified
OTU01300	0.0	0.0	0.0	0.0	0.0	0.0	0.0	0.0	23.0	0.0	0.0	0.0	0.0	0.0	0.0	0.0	0.0	0.0	0.0	0.0	k__Bacteria	p__Firmicutes	c__Clostridia	o__Clostridiales	f__Family_XIII	g__[Eubacterium]_nodatum_group
OTU01301	0.0	0.0	0.0	0.0	0.0	0.0	0.0	19.0	0.0	0.0	0.0	0.0	0.0	0.0	4.0	0.0	0.0	0.0	0.0	0.0	k__Bacteria	p__Verrucomicrobia	c__Verrucomicrobiae	o__Verrucomicrobiales	f__Verrucomicrobiaceae	g__Akkermansia	s__uncultured_organism
OTU01302	2.0	2.0	1.0	2.0	0.0	0.0	2.0	0.0	2.0	0.0	0.0	11.0	0.0	0.0	0.0	0.0	1.0	0.0	0.0	0.0	k__Bacteria
OTU01303	0.0	0.0	0.0	0.0	22.0	0.0	0.0	0.0	0.0	0.0	0.0	0.0	0.0	0.0	0.0	1.0	0.0	0.0	0.0	0.0	k__Bacteria	p__Firmicutes	c__Clostridia	o__Clostridiales	f__Clostridiaceae_1	g__Clostridium_sensu_stricto_1	s__uncultured_bacterium
OTU01304	0.0	0.0	0.0	0.0	0.0	0.0	0.0	0.0	0.0	0.0	0.0	0.0	0.0	0.0	0.0	0.0	0.0	0.0	23.0	0.0	k__Bacteria	p__Bacteroidetes	c__Bacteroidia	o__Bacteroidales	f__Bacteroidaceae	g__Bacteroides
OTU01305	0.0	0.0	0.0	0.0	0.0	0.0	0.0	0.0	0.0	0.0	0.0	0.0	0.0	0.0	0.0	0.0	23.0	0.0	0.0	0.0	k__Bacteria	p__Bacteroidetes	c__Bacteroidia	o__Bacteroidales	f__Bacteroidaceae	g__Bacteroides
OTU01306	0.0	3.0	0.0	0.0	0.0	0.0	0.0	20.0	0.0	0.0	0.0	0.0	0.0	0.0	0.0	0.0	0.0	0.0	0.0	0.0	k__Bacteria	p__Actinobacteria	c__Coriobacteriia	o__Coriobacteriales	f__Coriobacteriaceae	g__Enterorhabdus
OTU01307	0.0	0.0	1.0	0.0	0.0	0.0	0.0	0.0	0.0	0.0	0.0	0.0	0.0	0.0	0.0	0.0	0.0	0.0	22.0	0.0	k__Bacteria	p__Proteobacteria	c__Gammaproteobacteria	o__Enterobacteriales	f__Enterobacteriaceae
OTU01308	0.0	0.0	0.0	0.0	0.0	0.0	0.0	0.0	0.0	0.0	0.0	0.0	0.0	23.0	0.0	0.0	0.0	0.0	0.0	0.0	k__Bacteria	p__Proteobacteria	c__Gammaproteobacteria	o__Pseudomonadales	f__Moraxellaceae	g__Psychrobacter
OTU01309	0.0	0.0	0.0	0.0	0.0	0.0	23.0	0.0	0.0	0.0	0.0	0.0	0.0	0.0	0.0	0.0	0.0	0.0	0.0	0.0	k__Bacteria	p__Bacteroidetes	c__Bacteroidia	o__Bacteroidales	f__Bacteroidaceae	g__Bacteroides
OTU01310	0.0	0.0	0.0	0.0	0.0	0.0	23.0	0.0	0.0	0.0	0.0	0.0	0.0	0.0	0.0	0.0	0.0	0.0	0.0	0.0	k__Bacteria	p__Bacteroidetes	c__Bacteroidia	o__Bacteroidales	f__Bacteroidaceae	g__Bacteroides
OTU01311	0.0	1.0	0.0	0.0	0.0	0.0	0.0	0.0	0.0	0.0	0.0	22.0	0.0	0.0	0.0	0.0	0.0	0.0	0.0	0.0	k__Bacteria	p__Firmicutes	c__Clostridia	o__Clostridiales	f__Ruminococcaceae	g__Oscillibacter	s__uncultured_bacterium
OTU01312	0.0	0.0	0.0	0.0	0.0	0.0	0.0	0.0	0.0	0.0	0.0	0.0	0.0	0.0	0.0	23.0	0.0	0.0	0.0	0.0	k__Bacteria	p__Proteobacteria	c__Gammaproteobacteria	o__Enterobacteriales	f__Enterobacteriaceae	g__Escherichia-Shigella
OTU01313	1.0	0.0	0.0	0.0	0.0	0.0	2.0	3.0	0.0	2.0	0.0	1.0	2.0	0.0	3.0	8.0	1.0	0.0	0.0	0.0	k__Bacteria	p__Bacteroidetes	c__Bacteroidia	o__Bacteroidales	f__Bacteroidales_S24-7_group	g__uncultured_bacterium	s__uncultured_bacterium
OTU01314	0.0	0.0	0.0	0.0	0.0	0.0	0.0	0.0	0.0	23.0	0.0	0.0	0.0	0.0	0.0	0.0	0.0	0.0	0.0	0.0	k__Bacteria	p__Proteobacteria	c__Gammaproteobacteria	o__Enterobacteriales	f__Enterobacteriaceae	g__Escherichia-Shigella
OTU01315	0.0	0.0	0.0	0.0	0.0	0.0	0.0	0.0	0.0	0.0	0.0	23.0	0.0	0.0	0.0	0.0	0.0	0.0	0.0	0.0	k__Bacteria	p__Verrucomicrobia	c__Verrucomicrobiae	o__Verrucomicrobiales	f__Verrucomicrobiaceae	g__Akkermansia	s__uncultured_organism
OTU01316	0.0	0.0	0.0	0.0	0.0	0.0	0.0	0.0	0.0	0.0	0.0	0.0	0.0	22.0	0.0	0.0	0.0	0.0	0.0	0.0	k__Bacteria	p__Actinobacteria	c__Coriobacteriia	o__Coriobacteriales	f__Coriobacteriaceae	g__Enterorhabdus	s__uncultured_bacterium
OTU01317	0.0	0.0	0.0	0.0	1.0	0.0	0.0	0.0	0.0	1.0	0.0	0.0	0.0	1.0	2.0	2.0	0.0	4.0	1.0	10.0	k__Bacteria	p__Actinobacteria	c__Coriobacteriia	o__Coriobacteriales	f__Coriobacteriaceae
OTU01318	0.0	0.0	0.0	0.0	6.0	0.0	0.0	0.0	0.0	0.0	2.0	0.0	0.0	2.0	1.0	0.0	0.0	4.0	0.0	7.0	k__Bacteria	p__Firmicutes	c__Bacilli	o__Lactobacillales	f__Leuconostocaceae	g__Leuconostoc
OTU01319	0.0	0.0	0.0	0.0	0.0	0.0	0.0	0.0	0.0	0.0	0.0	0.0	0.0	0.0	0.0	0.0	0.0	0.0	22.0	0.0	k__Bacteria	p__Actinobacteria	c__Coriobacteriia	o__Coriobacteriales	f__Coriobacteriaceae	g__Enterorhabdus	s__mouse_gut_metagenome
OTU01320	0.0	0.0	0.0	0.0	0.0	0.0	0.0	0.0	0.0	0.0	0.0	0.0	0.0	0.0	22.0	0.0	0.0	0.0	0.0	0.0	k__Bacteria	p__Proteobacteria	c__Gammaproteobacteria	o__Enterobacteriales	f__Enterobacteriaceae	g__Escherichia-Shigella
OTU01321	0.0	4.0	0.0	0.0	0.0	0.0	0.0	0.0	14.0	0.0	0.0	1.0	0.0	0.0	2.0	1.0	0.0	0.0	0.0	0.0	k__Bacteria	p__Firmicutes	c__Erysipelotrichia	o__Erysipelotrichales	f__Erysipelotrichaceae	g__Erysipelatoclostridium
OTU01322	0.0	22.0	0.0	0.0	0.0	0.0	0.0	0.0	0.0	0.0	0.0	0.0	0.0	0.0	0.0	0.0	0.0	0.0	0.0	0.0	k__Bacteria	p__Bacteroidetes	c__Bacteroidia	o__Bacteroidales	f__Bacteroidaceae	g__Bacteroides
OTU01323	0.0	0.0	0.0	0.0	0.0	0.0	0.0	0.0	2.0	1.0	0.0	5.0	6.0	0.0	0.0	6.0	2.0	0.0	0.0	0.0	k__Bacteria	p__Bacteroidetes	c__Bacteroidia	o__Bacteroidales	f__Bacteroidales_S24-7_group	g__uncultured_bacterium	s__uncultured_bacterium
OTU01324	0.0	0.0	0.0	0.0	0.0	0.0	0.0	0.0	22.0	0.0	0.0	0.0	0.0	0.0	0.0	0.0	0.0	0.0	0.0	0.0	k__Bacteria	p__Verrucomicrobia	c__Verrucomicrobiae	o__Verrucomicrobiales	f__Verrucomicrobiaceae	g__Akkermansia	s__uncultured_organism
OTU01325	0.0	0.0	1.0	20.0	0.0	0.0	0.0	0.0	0.0	0.0	0.0	0.0	0.0	0.0	1.0	0.0	0.0	0.0	0.0	0.0	k__Bacteria	p__Firmicutes	c__Clostridia	o__Clostridiales	f__Clostridiaceae_1	g__Clostridium_sensu_stricto_1	s__Clostridium_sp._CL-2
OTU01326	0.0	0.0	22.0	0.0	0.0	0.0	0.0	0.0	0.0	0.0	0.0	0.0	0.0	0.0	0.0	0.0	0.0	0.0	0.0	0.0	k__Bacteria	p__Bacteroidetes	c__Bacteroidia	o__Bacteroidales	f__Bacteroidales_S24-7_group	g__uncultured_Bacteroidales_bacterium	s__uncultured_Bacteroidales_bacterium
OTU01327	0.0	0.0	0.0	0.0	0.0	0.0	18.0	0.0	0.0	0.0	0.0	0.0	1.0	0.0	1.0	2.0	0.0	0.0	0.0	0.0	k__Bacteria	p__Proteobacteria	c__Gammaproteobacteria	o__Enterobacteriales	f__Enterobacteriaceae	g__Escherichia-Shigella
OTU01328	22.0	0.0	0.0	0.0	0.0	0.0	0.0	0.0	0.0	0.0	0.0	0.0	0.0	0.0	0.0	0.0	0.0	0.0	0.0	0.0	k__Bacteria	p__Bacteroidetes	c__Bacteroidia	o__Bacteroidales	f__Bacteroidaceae	g__Bacteroides	s__Bacteroides_sartorii
OTU01329	22.0	0.0	0.0	0.0	0.0	0.0	0.0	0.0	0.0	0.0	0.0	0.0	0.0	0.0	0.0	0.0	0.0	0.0	0.0	0.0	k__Bacteria	p__Firmicutes	c__Clostridia	o__Clostridiales	f__Ruminococcaceae	g__[Eubacterium]_coprostanoligenes_group
OTU01330	8.0	0.0	2.0	0.0	0.0	6.0	4.0	0.0	0.0	0.0	0.0	0.0	0.0	0.0	0.0	0.0	2.0	0.0	0.0	0.0	k__Bacteria	p__Verrucomicrobia	c__Verrucomicrobiae	o__Verrucomicrobiales	f__Verrucomicrobiaceae	g__Akkermansia	s__uncultured_organism
OTU01331	0.0	0.0	0.0	0.0	0.0	0.0	0.0	22.0	0.0	0.0	0.0	0.0	0.0	0.0	0.0	0.0	0.0	0.0	0.0	0.0	k__Bacteria	p__Firmicutes	c__Clostridia	o__Clostridiales	f__Lachnospiraceae	g__Incertae_Sedis
OTU01332	0.0	0.0	0.0	0.0	0.0	0.0	0.0	0.0	0.0	0.0	0.0	0.0	0.0	0.0	22.0	0.0	0.0	0.0	0.0	0.0	k__Bacteria	p__Proteobacteria	c__Gammaproteobacteria	o__Enterobacteriales	f__Enterobacteriaceae	g__Escherichia-Shigella
OTU01333	0.0	0.0	0.0	0.0	0.0	0.0	0.0	0.0	0.0	0.0	0.0	0.0	0.0	20.0	0.0	0.0	0.0	1.0	0.0	1.0	k__Bacteria	p__Tenericutes	c__Mollicutes	o__Mollicutes_RF9
OTU01334	0.0	0.0	0.0	0.0	0.0	0.0	22.0	0.0	0.0	0.0	0.0	0.0	0.0	0.0	0.0	0.0	0.0	0.0	0.0	0.0	k__Bacteria	p__Proteobacteria	c__Gammaproteobacteria	o__Enterobacteriales	f__Enterobacteriaceae
OTU01335	0.0	0.0	0.0	0.0	0.0	0.0	0.0	0.0	0.0	0.0	0.0	0.0	0.0	0.0	0.0	0.0	0.0	0.0	0.0	22.0	k__Bacteria	p__Firmicutes	c__Bacilli	o__Lactobacillales	f__Lactobacillaceae	g__Lactobacillus
OTU01336	2.0	3.0	2.0	0.0	0.0	2.0	5.0	0.0	3.0	0.0	0.0	2.0	0.0	0.0	0.0	1.0	1.0	0.0	0.0	1.0	k__Bacteria	p__Firmicutes	c__Clostridia	o__Clostridiales	f__Ruminococcaceae	g__Ruminococcaceae_UCG-013
OTU01337	0.0	1.0	2.0	0.0	0.0	0.0	0.0	8.0	0.0	0.0	0.0	4.0	2.0	0.0	0.0	1.0	3.0	0.0	1.0	0.0	k__Bacteria	p__Bacteroidetes	c__Bacteroidia	o__Bacteroidales	f__Bacteroidales_S24-7_group	g__uncultured_bacterium	s__uncultured_bacterium
OTU01338	0.0	0.0	0.0	0.0	0.0	0.0	0.0	0.0	0.0	0.0	0.0	0.0	0.0	0.0	0.0	0.0	22.0	0.0	0.0	0.0	k__Bacteria	p__Firmicutes	c__Clostridia	o__Clostridiales	f__Clostridiaceae_1	g__Clostridium_sensu_stricto_1
OTU01339	0.0	0.0	0.0	0.0	0.0	0.0	22.0	0.0	0.0	0.0	0.0	0.0	0.0	0.0	0.0	0.0	0.0	0.0	0.0	0.0	k__Bacteria	p__Firmicutes	c__Clostridia	o__Clostridiales	f__Ruminococcaceae	g__Ruminococcus_1
OTU01340	0.0	0.0	0.0	0.0	0.0	1.0	0.0	0.0	0.0	0.0	0.0	0.0	0.0	0.0	0.0	0.0	0.0	0.0	21.0	0.0	k__Bacteria	p__Firmicutes	c__Clostridia	o__Clostridiales	f__Clostridiaceae_1	g__Clostridium_sensu_stricto_1
OTU01341	0.0	6.0	0.0	0.0	0.0	0.0	0.0	0.0	1.0	4.0	0.0	0.0	0.0	0.0	0.0	2.0	7.0	2.0	0.0	0.0	k__Bacteria	p__Firmicutes	c__Bacilli	o__Lactobacillales	f__Enterococcaceae	g__Enterococcus
OTU01342	0.0	0.0	0.0	0.0	0.0	0.0	0.0	20.0	0.0	0.0	0.0	0.0	0.0	0.0	0.0	0.0	2.0	0.0	0.0	0.0	k__Bacteria	p__Bacteroidetes	c__Bacteroidia	o__Bacteroidales	f__Bacteroidaceae	g__Bacteroides
OTU01343	0.0	0.0	0.0	0.0	0.0	0.0	0.0	0.0	0.0	0.0	0.0	0.0	0.0	0.0	0.0	0.0	22.0	0.0	0.0	0.0	k__Bacteria	p__Verrucomicrobia	c__Verrucomicrobiae	o__Verrucomicrobiales	f__Verrucomicrobiaceae	g__Akkermansia	s__uncultured_organism
OTU01344	0.0	0.0	0.0	0.0	0.0	0.0	0.0	0.0	22.0	0.0	0.0	0.0	0.0	0.0	0.0	0.0	0.0	0.0	0.0	0.0	k__Bacteria	p__Bacteroidetes	c__Bacteroidia	o__Bacteroidales	f__Bacteroidaceae	g__Bacteroides
OTU01345	1.0	0.0	0.0	0.0	0.0	0.0	0.0	0.0	0.0	0.0	0.0	0.0	0.0	0.0	21.0	0.0	0.0	0.0	0.0	0.0	k__Bacteria	p__Firmicutes	c__Clostridia	o__Clostridiales	f__Clostridiaceae_1	g__Clostridium_sensu_stricto_1
OTU01346	0.0	22.0	0.0	0.0	0.0	0.0	0.0	0.0	0.0	0.0	0.0	0.0	0.0	0.0	0.0	0.0	0.0	0.0	0.0	0.0	k__Bacteria	p__Firmicutes	c__Bacilli	o__Lactobacillales	f__Streptococcaceae	g__Streptococcus	s__Streptococcus_sp._GDLAMI-SD2
OTU01347	0.0	0.0	0.0	0.0	0.0	0.0	0.0	0.0	0.0	0.0	0.0	0.0	0.0	7.0	0.0	0.0	0.0	14.0	0.0	1.0	k__Bacteria	p__Actinobacteria	c__Coriobacteriia	o__Coriobacteriales	f__Coriobacteriaceae	g__Enterorhabdus	s__uncultured_bacterium
OTU01348	0.0	0.0	0.0	0.0	0.0	0.0	0.0	22.0	0.0	0.0	0.0	0.0	0.0	0.0	0.0	0.0	0.0	0.0	0.0	0.0	k__Bacteria	p__Firmicutes	c__Clostridia	o__Clostridiales	f__Ruminococcaceae	g__[Eubacterium]_coprostanoligenes_group
OTU01349	0.0	0.0	0.0	0.0	0.0	0.0	0.0	0.0	21.0	0.0	0.0	1.0	0.0	0.0	0.0	0.0	0.0	0.0	0.0	0.0	k__Bacteria	p__Firmicutes	c__Bacilli	o__Lactobacillales	f__Enterococcaceae	g__Enterococcus
OTU01350	0.0	1.0	0.0	0.0	0.0	0.0	0.0	0.0	0.0	0.0	0.0	0.0	0.0	0.0	21.0	0.0	0.0	0.0	0.0	0.0	k__Bacteria	p__Proteobacteria	c__Gammaproteobacteria	o__Enterobacteriales	f__Enterobacteriaceae
OTU01351	0.0	0.0	0.0	0.0	0.0	0.0	0.0	0.0	0.0	0.0	0.0	0.0	0.0	22.0	0.0	0.0	0.0	0.0	0.0	0.0	k__Bacteria	p__Firmicutes	c__Bacilli	o__Lactobacillales	f__Aerococcaceae	g__Facklamia	s__uncultured_bacterium
OTU01352	1.0	1.0	0.0	0.0	0.0	0.0	0.0	0.0	1.0	0.0	0.0	0.0	0.0	6.0	0.0	2.0	0.0	9.0	0.0	2.0	k__Bacteria	p__Actinobacteria	c__Coriobacteriia	o__Coriobacteriales	f__Coriobacteriaceae	g__Enterorhabdus	s__uncultured_bacterium
OTU01353	0.0	0.0	0.0	0.0	0.0	21.0	1.0	0.0	0.0	0.0	0.0	0.0	0.0	0.0	0.0	0.0	0.0	0.0	0.0	0.0	k__Bacteria	p__Firmicutes	c__Clostridia	o__Clostridiales	f__Ruminococcaceae	g__Ruminococcus_1
OTU01354	0.0	0.0	0.0	0.0	0.0	0.0	0.0	0.0	0.0	0.0	0.0	0.0	0.0	0.0	0.0	0.0	22.0	0.0	0.0	0.0	k__Bacteria	p__Firmicutes	c__Clostridia	o__Clostridiales	f__Lachnospiraceae
OTU01355	1.0	0.0	0.0	0.0	0.0	0.0	0.0	0.0	0.0	0.0	0.0	0.0	0.0	0.0	21.0	0.0	0.0	0.0	0.0	0.0	k__Bacteria	p__Firmicutes	c__Erysipelotrichia	o__Erysipelotrichales	f__Erysipelotrichaceae	g__Erysipelatoclostridium
OTU01356	0.0	0.0	0.0	0.0	0.0	0.0	0.0	22.0	0.0	0.0	0.0	0.0	0.0	0.0	0.0	0.0	0.0	0.0	0.0	0.0	k__Bacteria	p__Firmicutes	c__Clostridia	o__Clostridiales	f__Clostridiaceae_1
OTU01357	0.0	0.0	0.0	0.0	22.0	0.0	0.0	0.0	0.0	0.0	0.0	0.0	0.0	0.0	0.0	0.0	0.0	0.0	0.0	0.0	k__Bacteria	p__Firmicutes	c__Clostridia	o__Clostridiales	f__Peptostreptococcaceae
OTU01358	0.0	0.0	0.0	0.0	0.0	0.0	0.0	0.0	0.0	0.0	0.0	0.0	22.0	0.0	0.0	0.0	0.0	0.0	0.0	0.0	k__Bacteria	p__Bacteroidetes	c__Bacteroidia	o__Bacteroidales	f__Bacteroidaceae	g__Bacteroides
OTU01359	11.0	5.0	0.0	0.0	0.0	0.0	1.0	0.0	1.0	0.0	0.0	0.0	0.0	0.0	0.0	0.0	2.0	0.0	2.0	0.0	k__Bacteria
OTU01360	0.0	22.0	0.0	0.0	0.0	0.0	0.0	0.0	0.0	0.0	0.0	0.0	0.0	0.0	0.0	0.0	0.0	0.0	0.0	0.0	k__Bacteria	p__Bacteroidetes	c__Bacteroidia	o__Bacteroidales	f__Bacteroidales_S24-7_group
OTU01361	0.0	5.0	0.0	0.0	0.0	1.0	1.0	1.0	0.0	0.0	0.0	0.0	5.0	0.0	0.0	0.0	0.0	0.0	8.0	0.0	k__Bacteria	p__Firmicutes	c__Clostridia	o__Clostridiales	f__Ruminococcaceae	g__[Eubacterium]_coprostanoligenes_group
OTU01362	0.0	0.0	1.0	0.0	4.0	0.0	0.0	0.0	0.0	0.0	2.0	0.0	0.0	2.0	2.0	0.0	0.0	7.0	0.0	3.0	k__Bacteria	p__Firmicutes	c__Bacilli	o__Lactobacillales	f__Streptococcaceae	g__Lactococcus	s__Lactococcus_lactis
OTU01363	8.0	1.0	0.0	2.0	0.0	1.0	0.0	0.0	7.0	1.0	0.0	0.0	0.0	0.0	0.0	0.0	1.0	0.0	0.0	0.0	k__Bacteria	p__Verrucomicrobia	c__Verrucomicrobiae	o__Verrucomicrobiales	f__Verrucomicrobiaceae	g__Akkermansia	s__uncultured_organism
OTU01364	2.0	1.0	2.0	0.0	0.0	0.0	2.0	0.0	7.0	0.0	0.0	2.0	0.0	0.0	0.0	1.0	2.0	0.0	2.0	0.0	k__Bacteria	p__Bacteroidetes	c__Bacteroidia	o__Bacteroidales	f__Bacteroidales_S24-7_group	g__uncultured_bacterium	s__uncultured_bacterium
OTU01365	11.0	6.0	0.0	0.0	0.0	0.0	2.0	0.0	1.0	0.0	0.0	0.0	0.0	0.0	0.0	0.0	1.0	0.0	0.0	0.0	k__Bacteria	p__Firmicutes	c__Clostridia	o__Clostridiales	f__Ruminococcaceae	g__Ruminococcaceae_UCG-005
OTU01366	0.0	0.0	0.0	21.0	0.0	0.0	0.0	0.0	0.0	0.0	0.0	0.0	0.0	0.0	0.0	0.0	0.0	0.0	0.0	0.0	k__Bacteria	p__Verrucomicrobia	c__Verrucomicrobiae	o__Verrucomicrobiales	f__Verrucomicrobiaceae	g__Akkermansia	s__uncultured_organism
OTU01367	0.0	0.0	0.0	0.0	0.0	0.0	0.0	0.0	0.0	0.0	0.0	0.0	0.0	0.0	0.0	21.0	0.0	0.0	0.0	0.0	k__Bacteria	p__Proteobacteria	c__Gammaproteobacteria	o__Enterobacteriales	f__Enterobacteriaceae	g__Escherichia-Shigella
OTU01368	0.0	0.0	0.0	0.0	0.0	0.0	0.0	0.0	0.0	21.0	0.0	0.0	0.0	0.0	0.0	0.0	0.0	0.0	0.0	0.0	k__Bacteria	p__Proteobacteria	c__Gammaproteobacteria	o__Enterobacteriales	f__Enterobacteriaceae	g__Escherichia-Shigella
OTU01369	1.0	1.0	0.0	0.0	0.0	0.0	0.0	10.0	1.0	0.0	0.0	0.0	3.0	0.0	0.0	3.0	2.0	0.0	0.0	0.0	k__Bacteria	p__Bacteroidetes	c__Bacteroidia	o__Bacteroidales
OTU01370	0.0	0.0	0.0	0.0	0.0	0.0	0.0	0.0	0.0	0.0	0.0	0.0	0.0	0.0	0.0	0.0	21.0	0.0	0.0	0.0	k__Bacteria	p__Firmicutes	c__Clostridia	o__Clostridiales	f__Clostridiaceae_1	g__Clostridium_sensu_stricto_1
OTU01371	1.0	0.0	1.0	0.0	0.0	3.0	0.0	0.0	0.0	1.0	0.0	3.0	4.0	0.0	2.0	4.0	0.0	0.0	2.0	0.0	k__Bacteria	p__Bacteroidetes	c__Bacteroidia	o__Bacteroidales	f__Bacteroidales_S24-7_group
OTU01372	0.0	0.0	0.0	0.0	0.0	0.0	21.0	0.0	0.0	0.0	0.0	0.0	0.0	0.0	0.0	0.0	0.0	0.0	0.0	0.0	k__Bacteria	p__Firmicutes	c__Clostridia	o__Clostridiales	f__Ruminococcaceae	g__Ruminococcaceae_NK4A214_group
OTU01373	0.0	0.0	0.0	0.0	0.0	0.0	0.0	0.0	0.0	0.0	1.0	0.0	0.0	19.0	0.0	0.0	0.0	1.0	0.0	0.0	k__Bacteria	p__Bacteroidetes	c__Bacteroidia	o__Bacteroidales	f__Bacteroidales_S24-7_group	g__uncultured_Bacteroidales_bacterium	s__uncultured_Bacteroidales_bacterium
OTU01374	0.0	0.0	0.0	0.0	0.0	0.0	0.0	0.0	0.0	0.0	0.0	21.0	0.0	0.0	0.0	0.0	0.0	0.0	0.0	0.0	k__Bacteria	p__Bacteroidetes	c__Bacteroidia	o__Bacteroidales	f__Bacteroidales_S24-7_group	g__uncultured_bacterium	s__uncultured_bacterium
OTU01375	0.0	0.0	0.0	0.0	21.0	0.0	0.0	0.0	0.0	0.0	0.0	0.0	0.0	0.0	0.0	0.0	0.0	0.0	0.0	0.0	k__Bacteria	p__Firmicutes	c__Bacilli	o__Lactobacillales	f__Streptococcaceae	g__Streptococcus	s__Streptococcus_sp._GDLAMI-SD2
OTU01376	2.0	0.0	3.0	0.0	0.0	0.0	0.0	0.0	2.0	3.0	0.0	5.0	0.0	0.0	1.0	1.0	1.0	0.0	3.0	0.0	k__Bacteria	p__Bacteroidetes	c__Bacteroidia	o__Bacteroidales	f__Bacteroidales_S24-7_group	g__uncultured_Bacteroidales_bacterium	s__uncultured_Bacteroidales_bacterium
OTU01377	0.0	0.0	0.0	0.0	0.0	0.0	0.0	0.0	0.0	0.0	0.0	21.0	0.0	0.0	0.0	0.0	0.0	0.0	0.0	0.0	k__Bacteria	p__Bacteroidetes	c__Bacteroidia	o__Bacteroidales	f__Bacteroidales_S24-7_group	g__uncultured_bacterium	s__uncultured_bacterium
OTU01378	0.0	0.0	21.0	0.0	0.0	0.0	0.0	0.0	0.0	0.0	0.0	0.0	0.0	0.0	0.0	0.0	0.0	0.0	0.0	0.0	k__Bacteria	p__Firmicutes	c__Clostridia	o__Clostridiales	f__Ruminococcaceae	g__[Eubacterium]_coprostanoligenes_group
OTU01379	0.0	0.0	0.0	0.0	0.0	1.0	0.0	0.0	0.0	0.0	0.0	0.0	0.0	0.0	0.0	0.0	0.0	0.0	20.0	0.0	k__Bacteria	p__Bacteroidetes	c__Bacteroidia	o__Bacteroidales	f__Bacteroidaceae	g__Bacteroides
OTU01380	0.0	0.0	3.0	0.0	0.0	0.0	2.0	0.0	0.0	3.0	0.0	2.0	1.0	0.0	0.0	0.0	0.0	0.0	10.0	0.0	k__Bacteria	p__Bacteroidetes	c__Bacteroidia	o__Bacteroidales	f__Bacteroidales_S24-7_group	g__uncultured_bacterium	s__uncultured_bacterium
OTU01381	0.0	0.0	0.0	0.0	0.0	0.0	0.0	0.0	0.0	0.0	0.0	0.0	0.0	0.0	0.0	0.0	0.0	0.0	0.0	21.0	k__Bacteria	p__Tenericutes	c__Mollicutes	o__Mollicutes_RF9
OTU01382	0.0	0.0	0.0	0.0	0.0	0.0	0.0	0.0	21.0	0.0	0.0	0.0	0.0	0.0	0.0	0.0	0.0	0.0	0.0	0.0	k__Bacteria	p__Verrucomicrobia	c__Verrucomicrobiae	o__Verrucomicrobiales	f__Verrucomicrobiaceae	g__Akkermansia	s__uncultured_organism
OTU01383	0.0	0.0	1.0	0.0	0.0	2.0	0.0	0.0	0.0	0.0	0.0	0.0	0.0	0.0	0.0	0.0	0.0	0.0	18.0	0.0	k__Bacteria	p__Bacteroidetes	c__Bacteroidia	o__Bacteroidales	f__Bacteroidaceae	g__Bacteroides	s__Bacteroides_acidifaciens
OTU01384	0.0	0.0	0.0	0.0	0.0	0.0	0.0	0.0	0.0	1.0	0.0	0.0	8.0	0.0	0.0	0.0	0.0	0.0	12.0	0.0	k__Bacteria	p__Proteobacteria	c__Gammaproteobacteria	o__Enterobacteriales	f__Enterobacteriaceae	g__Morganella	s__uncultured_organism
OTU01385	1.0	0.0	0.0	0.0	0.0	0.0	18.0	0.0	1.0	0.0	0.0	0.0	0.0	0.0	0.0	0.0	1.0	0.0	0.0	0.0	k__Bacteria	p__Bacteroidetes	c__Bacteroidia	o__Bacteroidales	f__Bacteroidaceae	g__Bacteroides	s__uncultured_bacterium
OTU01386	9.0	0.0	2.0	0.0	0.0	2.0	0.0	4.0	0.0	1.0	0.0	2.0	0.0	0.0	0.0	0.0	1.0	0.0	0.0	0.0	k__Bacteria	p__Firmicutes	c__Clostridia	o__Clostridiales	f__Lachnospiraceae	g__Lachnospiraceae_UCG-004	s__bacterium_enrichment_culture_clone_Ecwsrb007
OTU01387	1.0	1.0	1.0	1.0	0.0	1.0	1.0	0.0	5.0	0.0	0.0	3.0	1.0	0.0	2.0	1.0	1.0	1.0	1.0	0.0	k__Bacteria	p__Bacteroidetes	c__Bacteroidia	o__Bacteroidales	f__Bacteroidales_S24-7_group	g__uncultured_bacterium	s__uncultured_bacterium
OTU01388	0.0	0.0	0.0	0.0	0.0	0.0	0.0	0.0	0.0	0.0	0.0	0.0	0.0	0.0	0.0	21.0	0.0	0.0	0.0	0.0	k__Bacteria	p__Proteobacteria	c__Gammaproteobacteria	o__Enterobacteriales	f__Enterobacteriaceae	g__Escherichia-Shigella
OTU01389	0.0	0.0	0.0	0.0	0.0	0.0	0.0	0.0	0.0	0.0	0.0	21.0	0.0	0.0	0.0	0.0	0.0	0.0	0.0	0.0	k__Bacteria	p__Firmicutes	c__Bacilli	o__Bacillales	f__Planococcaceae	g__Lysinibacillus
OTU01390	0.0	0.0	0.0	0.0	0.0	0.0	0.0	1.0	0.0	0.0	0.0	0.0	0.0	0.0	0.0	0.0	0.0	0.0	0.0	20.0	k__Bacteria	p__Firmicutes	c__Clostridia	o__Clostridiales	f__Peptostreptococcaceae
OTU01391	0.0	0.0	21.0	0.0	0.0	0.0	0.0	0.0	0.0	0.0	0.0	0.0	0.0	0.0	0.0	0.0	0.0	0.0	0.0	0.0	k__Bacteria	p__Firmicutes	c__Clostridia	o__Clostridiales	f__Clostridiaceae_1	g__Clostridium_sensu_stricto_1
OTU01392	21.0	0.0	0.0	0.0	0.0	0.0	0.0	0.0	0.0	0.0	0.0	0.0	0.0	0.0	0.0	0.0	0.0	0.0	0.0	0.0	k__Bacteria	p__Bacteroidetes	c__Bacteroidia	o__Bacteroidales	f__Bacteroidaceae	g__Bacteroides	s__Bacteroides_sartorii
OTU01393	0.0	0.0	0.0	0.0	0.0	0.0	0.0	0.0	0.0	0.0	0.0	0.0	0.0	0.0	0.0	21.0	0.0	0.0	0.0	0.0	k__Bacteria	p__Bacteroidetes	c__Bacteroidia	o__Bacteroidales	f__Bacteroidales_S24-7_group	g__uncultured_bacterium	s__uncultured_bacterium
OTU01394	0.0	0.0	0.0	0.0	0.0	0.0	0.0	0.0	0.0	0.0	0.0	0.0	21.0	0.0	0.0	0.0	0.0	0.0	0.0	0.0	k__Bacteria	p__Proteobacteria	c__Gammaproteobacteria	o__Enterobacteriales	f__Enterobacteriaceae	g__Escherichia-Shigella
OTU01395	0.0	0.0	0.0	0.0	0.0	0.0	0.0	0.0	0.0	0.0	21.0	0.0	0.0	0.0	0.0	0.0	0.0	0.0	0.0	0.0	k__Bacteria	p__Firmicutes	c__Bacilli	o__Lactobacillales	f__Lactobacillaceae	g__Lactobacillus
OTU01396	2.0	0.0	0.0	3.0	0.0	1.0	0.0	2.0	3.0	1.0	0.0	0.0	7.0	0.0	0.0	1.0	1.0	0.0	0.0	0.0	k__Bacteria	p__Bacteroidetes	c__Bacteroidia	o__Bacteroidales	f__Bacteroidales_S24-7_group	g__uncultured_bacterium	s__uncultured_bacterium
OTU01397	0.0	8.0	0.0	0.0	0.0	1.0	0.0	0.0	0.0	0.0	0.0	11.0	0.0	0.0	0.0	0.0	1.0	0.0	0.0	0.0	k__Bacteria	p__Bacteroidetes	c__Bacteroidia	o__Bacteroidales
OTU01398	0.0	1.0	0.0	0.0	0.0	0.0	0.0	19.0	0.0	0.0	0.0	0.0	0.0	0.0	0.0	0.0	1.0	0.0	0.0	0.0	k__Bacteria
OTU01399	0.0	20.0	0.0	0.0	0.0	1.0	0.0	0.0	0.0	0.0	0.0	0.0	0.0	0.0	0.0	0.0	0.0	0.0	0.0	0.0	k__Bacteria	p__Bacteroidetes	c__Bacteroidia	o__Bacteroidales	f__Bacteroidaceae	g__Bacteroides
OTU01400	0.0	0.0	0.0	0.0	0.0	0.0	0.0	0.0	0.0	0.0	0.0	0.0	0.0	0.0	0.0	0.0	0.0	5.0	0.0	16.0	k__Bacteria	p__Firmicutes	c__Clostridia	o__Clostridiales	f__Ruminococcaceae	g__Ruminococcaceae_UCG-014
OTU01401	0.0	21.0	0.0	0.0	0.0	0.0	0.0	0.0	0.0	0.0	0.0	0.0	0.0	0.0	0.0	0.0	0.0	0.0	0.0	0.0	k__Bacteria	p__Proteobacteria	c__Gammaproteobacteria	o__Enterobacteriales	f__Enterobacteriaceae
OTU01402	0.0	21.0	0.0	0.0	0.0	0.0	0.0	0.0	0.0	0.0	0.0	0.0	0.0	0.0	0.0	0.0	0.0	0.0	0.0	0.0	k__Bacteria	p__Proteobacteria	c__Betaproteobacteria	o__Burkholderiales	f__Alcaligenaceae	g__Parasutterella	s__uncultured_bacterium
OTU01403	0.0	0.0	6.0	0.0	0.0	2.0	4.0	0.0	1.0	1.0	0.0	0.0	0.0	0.0	0.0	0.0	0.0	0.0	7.0	0.0	k__Bacteria	p__Bacteroidetes	c__Bacteroidia	o__Bacteroidales	f__Bacteroidaceae	g__Bacteroides	s__Bacteroides_sartorii
OTU01404	15.0	0.0	0.0	0.0	0.0	6.0	0.0	0.0	0.0	0.0	0.0	0.0	0.0	0.0	0.0	0.0	0.0	0.0	0.0	0.0	k__Bacteria	p__Firmicutes	c__Clostridia	o__Clostridiales	f__Christensenellaceae	g__Christensenellaceae_R-7_group	s__uncultured_bacterium
OTU01405	2.0	0.0	2.0	4.0	0.0	3.0	0.0	1.0	0.0	0.0	0.0	1.0	2.0	0.0	1.0	5.0	0.0	0.0	0.0	0.0	k__Bacteria	p__Bacteroidetes	c__Bacteroidia	o__Bacteroidales	f__Bacteroidales_S24-7_group
OTU01406	0.0	0.0	21.0	0.0	0.0	0.0	0.0	0.0	0.0	0.0	0.0	0.0	0.0	0.0	0.0	0.0	0.0	0.0	0.0	0.0	k__Bacteria	p__Firmicutes	c__Clostridia	o__Clostridiales	f__Family_XIII	g__[Eubacterium]_nodatum_group	s__unidentified
OTU01407	2.0	0.0	0.0	0.0	0.0	1.0	0.0	0.0	0.0	1.0	0.0	0.0	3.0	0.0	6.0	1.0	2.0	0.0	5.0	0.0	k__Bacteria	p__Bacteroidetes	c__Bacteroidia	o__Bacteroidales	f__Bacteroidales_S24-7_group	g__uncultured_bacterium	s__uncultured_bacterium
OTU01408	0.0	2.0	0.0	1.0	0.0	8.0	0.0	0.0	0.0	0.0	0.0	0.0	0.0	0.0	0.0	2.0	8.0	0.0	0.0	0.0	k__Bacteria	p__Firmicutes	c__Clostridia	o__Clostridiales	f__Ruminococcaceae	g__Anaerotruncus	s__uncultured_bacterium
OTU01409	0.0	0.0	0.0	0.0	0.0	0.0	0.0	0.0	0.0	0.0	0.0	0.0	0.0	0.0	21.0	0.0	0.0	0.0	0.0	0.0	k__Bacteria	p__Bacteroidetes	c__Bacteroidia	o__Bacteroidales	f__Bacteroidales_S24-7_group
OTU01410	0.0	0.0	0.0	0.0	0.0	0.0	0.0	0.0	0.0	0.0	0.0	0.0	0.0	8.0	0.0	0.0	0.0	0.0	0.0	13.0	k__Bacteria	p__Firmicutes	c__Clostridia	o__Clostridiales	f__Ruminococcaceae	g__Ruminococcaceae_UCG-014
OTU01411	4.0	2.0	4.0	0.0	0.0	0.0	1.0	6.0	0.0	1.0	0.0	2.0	0.0	0.0	0.0	0.0	0.0	0.0	1.0	0.0	k__Bacteria	p__Firmicutes	c__Clostridia	o__Clostridiales	f__Ruminococcaceae
OTU01412	0.0	0.0	0.0	0.0	0.0	0.0	0.0	0.0	0.0	0.0	0.0	0.0	0.0	0.0	0.0	0.0	0.0	21.0	0.0	0.0	k__Bacteria	p__Firmicutes	c__Clostridia	o__Clostridiales	f__Ruminococcaceae	g__Ruminococcaceae_UCG-014	s__uncultured_bacterium
OTU01413	0.0	0.0	0.0	0.0	0.0	0.0	0.0	0.0	0.0	0.0	0.0	0.0	1.0	20.0	0.0	0.0	0.0	0.0	0.0	0.0	k__Bacteria	p__Firmicutes	c__Clostridia	o__Clostridiales	f__Ruminococcaceae	g__Ruminococcaceae_UCG-014
OTU01414	21.0	0.0	0.0	0.0	0.0	0.0	0.0	0.0	0.0	0.0	0.0	0.0	0.0	0.0	0.0	0.0	0.0	0.0	0.0	0.0	k__Bacteria	p__Bacteroidetes	c__Bacteroidia	o__Bacteroidales	f__Bacteroidaceae	g__Bacteroides	s__Bacteroides_sartorii
OTU01415	0.0	0.0	0.0	0.0	0.0	0.0	0.0	0.0	0.0	0.0	0.0	0.0	0.0	0.0	21.0	0.0	0.0	0.0	0.0	0.0	k__Bacteria	p__Proteobacteria	c__Gammaproteobacteria	o__Enterobacteriales	f__Enterobacteriaceae
OTU01416	0.0	0.0	0.0	0.0	0.0	0.0	0.0	0.0	21.0	0.0	0.0	0.0	0.0	0.0	0.0	0.0	0.0	0.0	0.0	0.0	k__Bacteria
OTU01417	0.0	0.0	0.0	0.0	0.0	0.0	0.0	0.0	0.0	0.0	0.0	0.0	0.0	0.0	0.0	0.0	21.0	0.0	0.0	0.0	k__Bacteria	p__Firmicutes	c__Bacilli	o__Lactobacillales	f__Lactobacillaceae	g__Lactobacillus
OTU01418	0.0	0.0	0.0	0.0	0.0	0.0	0.0	0.0	0.0	0.0	0.0	0.0	0.0	0.0	21.0	0.0	0.0	0.0	0.0	0.0	k__Bacteria	p__Verrucomicrobia	c__Verrucomicrobiae	o__Verrucomicrobiales	f__Verrucomicrobiaceae	g__Akkermansia	s__uncultured_organism
OTU01419	0.0	0.0	0.0	0.0	0.0	0.0	0.0	0.0	0.0	0.0	0.0	0.0	21.0	0.0	0.0	0.0	0.0	0.0	0.0	0.0	k__Bacteria	p__Firmicutes	c__Clostridia	o__Clostridiales	f__Clostridiaceae_1	g__Clostridium_sensu_stricto_13
OTU01420	0.0	0.0	0.0	0.0	0.0	0.0	0.0	0.0	0.0	0.0	0.0	0.0	0.0	0.0	0.0	0.0	0.0	0.0	21.0	0.0	k__Bacteria	p__Proteobacteria	c__Gammaproteobacteria	o__Enterobacteriales	f__Enterobacteriaceae
OTU01421	0.0	2.0	0.0	0.0	1.0	2.0	0.0	1.0	0.0	1.0	1.0	0.0	0.0	5.0	4.0	0.0	0.0	3.0	0.0	1.0	k__Bacteria	p__Firmicutes	c__Clostridia	o__Clostridiales	f__Lachnospiraceae	g__Lachnospiraceae_NK4A136_group
OTU01422	4.0	0.0	5.0	0.0	0.0	1.0	2.0	2.0	1.0	0.0	0.0	0.0	1.0	0.0	0.0	0.0	2.0	0.0	2.0	0.0	k__Bacteria
OTU01423	0.0	0.0	0.0	5.0	0.0	0.0	0.0	0.0	0.0	10.0	0.0	2.0	0.0	0.0	1.0	1.0	1.0	0.0	0.0	0.0	k__Bacteria	p__Bacteroidetes	c__Bacteroidia	o__Bacteroidales	f__Bacteroidaceae	g__Bacteroides	s__Bacteroides_sartorii
OTU01424	0.0	0.0	0.0	0.0	0.0	0.0	15.0	0.0	0.0	0.0	0.0	0.0	1.0	0.0	0.0	0.0	3.0	1.0	0.0	0.0	k__Bacteria	p__Firmicutes	c__Clostridia	o__Clostridiales	f__Ruminococcaceae
OTU01425	20.0	0.0	0.0	0.0	0.0	0.0	0.0	0.0	0.0	0.0	0.0	0.0	0.0	0.0	0.0	0.0	0.0	0.0	0.0	0.0	k__Bacteria	p__Bacteroidetes	c__Bacteroidia	o__Bacteroidales	f__Bacteroidaceae	g__Bacteroides
OTU01426	3.0	4.0	3.0	0.0	0.0	4.0	0.0	1.0	0.0	0.0	0.0	4.0	0.0	0.0	0.0	0.0	1.0	0.0	0.0	0.0	k__Bacteria
OTU01427	0.0	0.0	4.0	0.0	0.0	0.0	10.0	2.0	0.0	0.0	0.0	1.0	2.0	0.0	1.0	0.0	0.0	0.0	0.0	0.0	k__Bacteria	p__Firmicutes	c__Clostridia	o__Clostridiales	f__Family_XIII	g__[Eubacterium]_brachy_group	s__uncultured_bacterium
OTU01428	0.0	0.0	0.0	0.0	0.0	0.0	0.0	0.0	0.0	0.0	0.0	0.0	0.0	0.0	0.0	20.0	0.0	0.0	0.0	0.0	k__Bacteria	p__Verrucomicrobia	c__Verrucomicrobiae	o__Verrucomicrobiales	f__Verrucomicrobiaceae	g__Akkermansia	s__uncultured_organism
OTU01429	0.0	0.0	7.0	0.0	0.0	1.0	0.0	0.0	0.0	2.0	0.0	1.0	4.0	0.0	0.0	1.0	0.0	0.0	4.0	0.0	k__Bacteria	p__Bacteroidetes	c__Bacteroidia	o__Bacteroidales	f__Bacteroidales_S24-7_group	g__uncultured_bacterium	s__uncultured_bacterium
OTU01430	0.0	0.0	0.0	0.0	0.0	0.0	0.0	0.0	0.0	0.0	0.0	20.0	0.0	0.0	0.0	0.0	0.0	0.0	0.0	0.0	k__Bacteria	p__Proteobacteria	c__Betaproteobacteria	o__Burkholderiales	f__Alcaligenaceae	g__Parasutterella	s__uncultured_organism
OTU01431	0.0	0.0	0.0	0.0	1.0	2.0	0.0	0.0	0.0	0.0	0.0	0.0	0.0	0.0	0.0	0.0	0.0	17.0	0.0	0.0	k__Bacteria	p__Firmicutes	c__Clostridia	o__Clostridiales	f__Lachnospiraceae	g__Lachnospiraceae_NK4A136_group
OTU01432	0.0	20.0	0.0	0.0	0.0	0.0	0.0	0.0	0.0	0.0	0.0	0.0	0.0	0.0	0.0	0.0	0.0	0.0	0.0	0.0	k__Bacteria	p__Firmicutes	c__Clostridia	o__Clostridiales	f__Lachnospiraceae
OTU01433	0.0	0.0	0.0	0.0	0.0	0.0	0.0	5.0	1.0	0.0	0.0	11.0	0.0	0.0	0.0	0.0	3.0	0.0	0.0	0.0	k__Bacteria	p__Bacteroidetes	c__Bacteroidia	o__Bacteroidales	f__Bacteroidales_S24-7_group	g__uncultured_bacterium	s__uncultured_bacterium
OTU01434	0.0	0.0	20.0	0.0	0.0	0.0	0.0	0.0	0.0	0.0	0.0	0.0	0.0	0.0	0.0	0.0	0.0	0.0	0.0	0.0	k__Bacteria	p__Proteobacteria	c__Gammaproteobacteria	o__Enterobacteriales	f__Enterobacteriaceae
OTU01435	0.0	0.0	0.0	0.0	0.0	0.0	0.0	0.0	0.0	0.0	0.0	0.0	0.0	0.0	20.0	0.0	0.0	0.0	0.0	0.0	k__Bacteria	p__Firmicutes	c__Clostridia	o__Clostridiales	f__Lachnospiraceae
OTU01436	0.0	0.0	0.0	0.0	0.0	0.0	0.0	0.0	0.0	1.0	0.0	0.0	0.0	0.0	0.0	19.0	0.0	0.0	0.0	0.0	k__Bacteria	p__Bacteroidetes	c__Bacteroidia	o__Bacteroidales	f__Bacteroidales_S24-7_group
OTU01437	0.0	0.0	0.0	0.0	0.0	0.0	0.0	0.0	0.0	0.0	0.0	0.0	0.0	0.0	0.0	0.0	0.0	20.0	0.0	0.0	k__Bacteria	p__Firmicutes	c__Clostridia	o__Clostridiales	f__Ruminococcaceae	g__Ruminococcaceae_UCG-014
OTU01438	0.0	0.0	0.0	0.0	0.0	0.0	0.0	0.0	0.0	0.0	0.0	20.0	0.0	0.0	0.0	0.0	0.0	0.0	0.0	0.0	k__Bacteria	p__Bacteroidetes	c__Bacteroidia	o__Bacteroidales	f__Bacteroidaceae	g__Bacteroides
OTU01439	6.0	0.0	13.0	0.0	0.0	0.0	0.0	0.0	0.0	0.0	0.0	0.0	0.0	0.0	0.0	0.0	1.0	0.0	0.0	0.0	k__Bacteria	p__Bacteroidetes	c__Bacteroidia	o__Bacteroidales	f__Bacteroidales_S24-7_group	g__uncultured_Bacteroidales_bacterium	s__uncultured_Bacteroidales_bacterium
OTU01440	0.0	5.0	0.0	0.0	0.0	0.0	1.0	0.0	0.0	14.0	0.0	0.0	0.0	0.0	0.0	0.0	0.0	0.0	0.0	0.0	k__Bacteria	p__Verrucomicrobia	c__Verrucomicrobiae	o__Verrucomicrobiales	f__Verrucomicrobiaceae	g__Akkermansia	s__uncultured_organism
OTU01441	0.0	0.0	0.0	0.0	0.0	0.0	0.0	0.0	0.0	0.0	0.0	0.0	0.0	0.0	0.0	0.0	0.0	20.0	0.0	0.0	k__Bacteria	p__Planctomycetes	c__Planctomycetacia	o__Brocadiales	f__Brocadiaceae	g__Candidatus_Kuenenia	s__uncultured_bacterium
OTU01442	0.0	0.0	0.0	0.0	0.0	0.0	0.0	1.0	0.0	0.0	0.0	0.0	0.0	0.0	16.0	1.0	0.0	1.0	0.0	1.0	k__Bacteria	p__Firmicutes	c__Erysipelotrichia	o__Erysipelotrichales	f__Erysipelotrichaceae	g__uncultured
OTU01443	0.0	0.0	0.0	0.0	0.0	16.0	0.0	0.0	0.0	0.0	0.0	4.0	0.0	0.0	0.0	0.0	0.0	0.0	0.0	0.0	k__Bacteria	p__Firmicutes	c__Clostridia	o__Clostridiales	f__Family_XIII	g__[Eubacterium]_nodatum_group
OTU01444	0.0	0.0	0.0	0.0	3.0	0.0	0.0	0.0	0.0	0.0	0.0	0.0	0.0	0.0	0.0	0.0	0.0	14.0	0.0	3.0	k__Bacteria	p__Firmicutes	c__Clostridia	o__Clostridiales	f__Lachnospiraceae	g__Lachnospiraceae_NK4A136_group
OTU01445	0.0	0.0	0.0	0.0	0.0	0.0	0.0	0.0	0.0	0.0	0.0	0.0	0.0	0.0	0.0	0.0	20.0	0.0	0.0	0.0	k__Bacteria	p__Firmicutes	c__Clostridia	o__Clostridiales	f__Lachnospiraceae	g__Lachnospiraceae_UCG-004	s__bacterium_enrichment_culture_clone_Ecwsrb007
OTU01446	0.0	0.0	0.0	0.0	0.0	0.0	0.0	0.0	20.0	0.0	0.0	0.0	0.0	0.0	0.0	0.0	0.0	0.0	0.0	0.0	k__Bacteria	p__Proteobacteria	c__Gammaproteobacteria	o__Enterobacteriales	f__Enterobacteriaceae
OTU01447	0.0	0.0	0.0	0.0	0.0	0.0	0.0	0.0	0.0	0.0	0.0	0.0	0.0	0.0	0.0	18.0	0.0	2.0	0.0	0.0	k__Bacteria	p__Firmicutes	c__Clostridia	o__Clostridiales	f__Peptococcaceae
OTU01448	1.0	0.0	4.0	1.0	0.0	1.0	0.0	0.0	0.0	8.0	0.0	0.0	4.0	0.0	0.0	1.0	0.0	0.0	0.0	0.0	k__Bacteria	p__Bacteroidetes	c__Bacteroidia	o__Bacteroidales	f__ratAN060301C	g__uncultured_bacterium	s__uncultured_bacterium
OTU01449	0.0	0.0	0.0	0.0	0.0	0.0	0.0	0.0	0.0	3.0	0.0	0.0	16.0	0.0	0.0	0.0	1.0	0.0	0.0	0.0	k__Bacteria	p__Bacteroidetes	c__Bacteroidia	o__Bacteroidales	f__Bacteroidales_S24-7_group
OTU01450	2.0	0.0	0.0	0.0	0.0	1.0	3.0	3.0	1.0	0.0	0.0	1.0	0.0	0.0	0.0	0.0	8.0	0.0	1.0	0.0	k__Bacteria
OTU01451	0.0	0.0	0.0	0.0	0.0	0.0	0.0	0.0	0.0	0.0	0.0	0.0	20.0	0.0	0.0	0.0	0.0	0.0	0.0	0.0	k__Bacteria	p__Proteobacteria	c__Gammaproteobacteria	o__Enterobacteriales	f__Enterobacteriaceae
OTU01452	0.0	0.0	0.0	0.0	0.0	0.0	0.0	0.0	0.0	0.0	0.0	0.0	0.0	0.0	0.0	0.0	20.0	0.0	0.0	0.0	k__Bacteria	p__Bacteroidetes	c__Bacteroidia	o__Bacteroidales	f__Bacteroidales_S24-7_group	g__uncultured_bacterium	s__uncultured_bacterium
OTU01453	0.0	0.0	0.0	0.0	0.0	2.0	1.0	14.0	0.0	0.0	0.0	0.0	0.0	0.0	1.0	1.0	1.0	0.0	0.0	0.0	k__Bacteria	p__Bacteroidetes	c__Bacteroidia	o__Bacteroidales
OTU01454	0.0	0.0	0.0	0.0	0.0	0.0	0.0	0.0	0.0	0.0	0.0	0.0	20.0	0.0	0.0	0.0	0.0	0.0	0.0	0.0	k__Bacteria	p__Bacteroidetes	c__Bacteroidia	o__Bacteroidales	f__Bacteroidaceae	g__Bacteroides	s__Bacteroides_sartorii
OTU01455	1.0	0.0	0.0	0.0	0.0	3.0	14.0	0.0	0.0	0.0	0.0	0.0	0.0	0.0	0.0	0.0	1.0	0.0	1.0	0.0	k__Bacteria	p__Firmicutes	c__Clostridia	o__Clostridiales	f__Ruminococcaceae	g__Ruminococcaceae_NK4A214_group
OTU01456	0.0	4.0	0.0	0.0	0.0	0.0	0.0	0.0	4.0	0.0	0.0	0.0	0.0	0.0	12.0	0.0	0.0	0.0	0.0	0.0	k__Bacteria	p__Proteobacteria	c__Gammaproteobacteria	o__Enterobacteriales	f__Enterobacteriaceae
OTU01457	0.0	0.0	0.0	4.0	0.0	2.0	0.0	0.0	0.0	0.0	0.0	0.0	7.0	0.0	7.0	0.0	0.0	0.0	0.0	0.0	k__Bacteria	p__Bacteroidetes	c__Bacteroidia	o__Bacteroidales	f__Bacteroidales_S24-7_group
OTU01458	0.0	0.0	0.0	0.0	0.0	0.0	0.0	0.0	0.0	0.0	0.0	20.0	0.0	0.0	0.0	0.0	0.0	0.0	0.0	0.0	k__Bacteria	p__Bacteroidetes	c__Bacteroidia	o__Bacteroidales	f__Bacteroidales_S24-7_group	g__uncultured_bacterium	s__uncultured_bacterium
OTU01459	18.0	0.0	0.0	0.0	0.0	0.0	0.0	0.0	1.0	0.0	0.0	0.0	0.0	0.0	0.0	0.0	1.0	0.0	0.0	0.0	k__Bacteria	p__Bacteroidetes	c__Bacteroidia	o__Bacteroidales	f__Bacteroidaceae	g__Bacteroides
OTU01460	3.0	5.0	1.0	0.0	0.0	1.0	3.0	1.0	4.0	0.0	0.0	0.0	0.0	0.0	2.0	0.0	0.0	0.0	0.0	0.0	k__Bacteria	p__Firmicutes	c__Clostridia	o__Clostridiales	f__Ruminococcaceae	g__[Eubacterium]_coprostanoligenes_group
OTU01461	0.0	0.0	0.0	0.0	0.0	0.0	0.0	0.0	0.0	0.0	4.0	0.0	0.0	0.0	0.0	0.0	0.0	15.0	1.0	0.0	k__Bacteria	p__Firmicutes	c__Clostridia	o__Clostridiales	f__Ruminococcaceae	g__Ruminococcaceae_UCG-014
OTU01462	0.0	20.0	0.0	0.0	0.0	0.0	0.0	0.0	0.0	0.0	0.0	0.0	0.0	0.0	0.0	0.0	0.0	0.0	0.0	0.0	k__Bacteria	p__Verrucomicrobia	c__Verrucomicrobiae	o__Verrucomicrobiales	f__Verrucomicrobiaceae	g__Akkermansia	s__uncultured_organism
OTU01463	0.0	0.0	4.0	0.0	0.0	3.0	0.0	0.0	0.0	0.0	0.0	0.0	1.0	0.0	0.0	0.0	0.0	0.0	12.0	0.0	k__Bacteria	p__Bacteroidetes	c__Bacteroidia	o__Bacteroidales	f__Bacteroidales_S24-7_group	g__uncultured_bacterium	s__uncultured_bacterium
OTU01464	0.0	0.0	0.0	0.0	0.0	0.0	0.0	0.0	0.0	0.0	0.0	0.0	0.0	0.0	19.0	0.0	0.0	0.0	0.0	0.0	k__Bacteria	p__Proteobacteria	c__Gammaproteobacteria	o__Enterobacteriales	f__Enterobacteriaceae	g__Escherichia-Shigella
OTU01465	2.0	6.0	0.0	1.0	0.0	0.0	1.0	1.0	0.0	0.0	0.0	0.0	0.0	0.0	0.0	0.0	7.0	0.0	0.0	1.0	k__Bacteria	p__Firmicutes	c__Clostridia	o__Clostridiales	f__Ruminococcaceae	g__Ruminococcaceae_UCG-013
OTU01466	0.0	0.0	0.0	0.0	0.0	0.0	0.0	0.0	0.0	0.0	0.0	0.0	0.0	0.0	0.0	0.0	0.0	19.0	0.0	0.0	k__Bacteria	p__Firmicutes	c__Clostridia	o__Clostridiales	f__Ruminococcaceae	g__Ruminococcaceae_UCG-013
OTU01467	4.0	0.0	2.0	0.0	0.0	6.0	0.0	1.0	0.0	3.0	0.0	0.0	2.0	0.0	1.0	0.0	0.0	0.0	0.0	0.0	k__Bacteria	p__Bacteroidetes	c__Bacteroidia	o__Bacteroidales	f__Bacteroidaceae	g__Bacteroides	s__Bacteroides_sartorii
OTU01468	0.0	0.0	0.0	0.0	0.0	0.0	17.0	0.0	0.0	0.0	0.0	0.0	0.0	0.0	1.0	0.0	1.0	0.0	0.0	0.0	k__Bacteria	p__Proteobacteria	c__Gammaproteobacteria	o__Enterobacteriales	f__Enterobacteriaceae	g__Escherichia-Shigella
OTU01469	0.0	0.0	3.0	1.0	0.0	3.0	1.0	6.0	0.0	0.0	0.0	1.0	0.0	0.0	0.0	0.0	3.0	0.0	1.0	0.0	k__Bacteria	p__Bacteroidetes	c__Bacteroidia	o__Bacteroidales	f__ratAN060301C	g__uncultured_bacterium	s__uncultured_bacterium
OTU01470	1.0	0.0	0.0	0.0	0.0	0.0	0.0	0.0	0.0	0.0	0.0	0.0	0.0	0.0	0.0	0.0	0.0	0.0	0.0	18.0	k__Bacteria	p__Actinobacteria	c__Actinobacteria	o__Bifidobacteriales	f__Bifidobacteriaceae	g__Bifidobacterium	s__Bifidobacterium_pseudolongum_PV8-2
OTU01471	0.0	0.0	0.0	1.0	0.0	1.0	0.0	1.0	1.0	0.0	0.0	1.0	9.0	0.0	1.0	4.0	0.0	0.0	0.0	0.0	k__Bacteria	p__Bacteroidetes	c__Bacteroidia	o__Bacteroidales	f__Bacteroidales_S24-7_group	g__uncultured_bacterium	s__uncultured_bacterium
OTU01472	10.0	0.0	5.0	0.0	0.0	1.0	0.0	0.0	0.0	2.0	0.0	0.0	0.0	0.0	0.0	0.0	1.0	0.0	0.0	0.0	k__Bacteria	p__Bacteroidetes	c__Bacteroidia	o__Bacteroidales
OTU01473	0.0	0.0	0.0	0.0	0.0	0.0	0.0	0.0	0.0	0.0	0.0	0.0	0.0	0.0	0.0	0.0	0.0	0.0	0.0	19.0	k__Bacteria	p__Firmicutes	c__Clostridia	o__Clostridiales	f__Clostridiaceae_1	g__Clostridium_sensu_stricto_1	s__uncultured_bacterium
OTU01474	0.0	0.0	0.0	0.0	1.0	0.0	0.0	0.0	0.0	0.0	0.0	0.0	0.0	0.0	0.0	0.0	0.0	18.0	0.0	0.0	k__Bacteria	p__Firmicutes	c__Clostridia	o__Clostridiales	f__Ruminococcaceae	g__Ruminococcaceae_UCG-014
OTU01475	0.0	3.0	3.0	0.0	0.0	0.0	0.0	0.0	3.0	0.0	0.0	5.0	0.0	1.0	0.0	0.0	1.0	0.0	3.0	0.0	k__Bacteria	p__Firmicutes	c__Clostridia	o__Clostridiales	f__Ruminococcaceae	g__Ruminococcaceae_UCG-010
OTU01476	0.0	0.0	0.0	0.0	0.0	0.0	0.0	0.0	0.0	0.0	0.0	0.0	19.0	0.0	0.0	0.0	0.0	0.0	0.0	0.0	k__Bacteria	p__Bacteroidetes	c__Bacteroidia	o__Bacteroidales	f__Bacteroidales_S24-7_group	g__uncultured_bacterium	s__uncultured_bacterium
OTU01477	0.0	0.0	0.0	0.0	0.0	0.0	0.0	0.0	0.0	0.0	0.0	19.0	0.0	0.0	0.0	0.0	0.0	0.0	0.0	0.0	k__Bacteria	p__Verrucomicrobia	c__Verrucomicrobiae	o__Verrucomicrobiales	f__Verrucomicrobiaceae	g__Akkermansia	s__uncultured_organism
OTU01478	0.0	11.0	0.0	0.0	0.0	0.0	0.0	0.0	0.0	0.0	0.0	1.0	0.0	0.0	0.0	0.0	7.0	0.0	0.0	0.0	k__Bacteria	p__Firmicutes	c__Clostridia	o__Clostridiales	f__Ruminococcaceae	g__Ruminococcaceae_UCG-009	s__uncultured_bacterium
OTU01479	0.0	0.0	0.0	0.0	0.0	0.0	0.0	0.0	0.0	0.0	0.0	0.0	0.0	1.0	0.0	0.0	0.0	8.0	0.0	10.0	k__Bacteria	p__Tenericutes	c__Mollicutes	o__Mollicutes_RF9	f__uncultured_bacterium	g__uncultured_bacterium	s__uncultured_bacterium
OTU01480	0.0	0.0	0.0	0.0	0.0	0.0	0.0	0.0	0.0	0.0	0.0	0.0	19.0	0.0	0.0	0.0	0.0	0.0	0.0	0.0	k__Bacteria	p__Firmicutes	c__Clostridia	o__Clostridiales	f__Clostridiaceae_1	g__Clostridium_sensu_stricto_13
OTU01481	0.0	19.0	0.0	0.0	0.0	0.0	0.0	0.0	0.0	0.0	0.0	0.0	0.0	0.0	0.0	0.0	0.0	0.0	0.0	0.0	k__Bacteria	p__Bacteroidetes	c__Bacteroidia	o__Bacteroidales	f__Bacteroidales_S24-7_group	g__uncultured_bacterium	s__uncultured_bacterium
OTU01482	0.0	1.0	0.0	0.0	0.0	0.0	0.0	0.0	1.0	0.0	0.0	0.0	0.0	0.0	0.0	17.0	0.0	0.0	0.0	0.0	k__Bacteria	p__Bacteroidetes	c__Bacteroidia	o__Bacteroidales	f__Bacteroidales_S24-7_group	g__uncultured_bacterium	s__uncultured_bacterium
OTU01483	0.0	0.0	0.0	0.0	0.0	0.0	0.0	0.0	0.0	0.0	0.0	0.0	0.0	0.0	19.0	0.0	0.0	0.0	0.0	0.0	k__Bacteria	p__Verrucomicrobia	c__Verrucomicrobiae	o__Verrucomicrobiales	f__Verrucomicrobiaceae	g__Akkermansia	s__uncultured_organism
OTU01484	0.0	1.0	0.0	0.0	0.0	0.0	0.0	0.0	18.0	0.0	0.0	0.0	0.0	0.0	0.0	0.0	0.0	0.0	0.0	0.0	k__Bacteria	p__Bacteroidetes	c__Bacteroidia	o__Bacteroidales	f__Bacteroidaceae	g__Bacteroides
OTU01485	0.0	0.0	1.0	0.0	0.0	2.0	5.0	1.0	3.0	0.0	0.0	1.0	1.0	0.0	0.0	0.0	4.0	0.0	1.0	0.0	k__Bacteria	p__Firmicutes	c__Clostridia	o__Clostridiales	f__Defluviitaleaceae	g__Defluviitaleaceae_UCG-011	s__uncultured_bacterium
OTU01486	1.0	0.0	15.0	0.0	0.0	0.0	2.0	1.0	0.0	0.0	0.0	0.0	0.0	0.0	0.0	0.0	0.0	0.0	0.0	0.0	k__Bacteria	p__Bacteroidetes	c__Bacteroidia	o__Bacteroidales	f__Bacteroidaceae	g__Bacteroides
OTU01487	0.0	0.0	0.0	0.0	0.0	0.0	0.0	0.0	0.0	15.0	0.0	0.0	0.0	0.0	0.0	0.0	4.0	0.0	0.0	0.0	k__Bacteria	p__Bacteroidetes	c__Bacteroidia	o__Bacteroidales	f__Bacteroidales_S24-7_group
OTU01488	0.0	0.0	0.0	0.0	0.0	0.0	0.0	0.0	0.0	0.0	0.0	0.0	0.0	0.0	0.0	19.0	0.0	0.0	0.0	0.0	k__Bacteria	p__Proteobacteria	c__Gammaproteobacteria	o__Enterobacteriales	f__Enterobacteriaceae
OTU01489	19.0	0.0	0.0	0.0	0.0	0.0	0.0	0.0	0.0	0.0	0.0	0.0	0.0	0.0	0.0	0.0	0.0	0.0	0.0	0.0	k__Bacteria	p__Firmicutes	c__Clostridia	o__Clostridiales	f__Ruminococcaceae
OTU01490	0.0	19.0	0.0	0.0	0.0	0.0	0.0	0.0	0.0	0.0	0.0	0.0	0.0	0.0	0.0	0.0	0.0	0.0	0.0	0.0	k__Bacteria	p__Firmicutes	c__Clostridia	o__Clostridiales	f__Family_XIII	g__[Eubacterium]_nodatum_group	s__unidentified
OTU01491	0.0	0.0	0.0	0.0	0.0	0.0	0.0	0.0	0.0	0.0	0.0	0.0	19.0	0.0	0.0	0.0	0.0	0.0	0.0	0.0	k__Bacteria	p__Verrucomicrobia	c__Verrucomicrobiae	o__Verrucomicrobiales	f__Verrucomicrobiaceae	g__Akkermansia	s__uncultured_organism
OTU01492	0.0	0.0	0.0	2.0	17.0	0.0	0.0	0.0	0.0	0.0	0.0	0.0	0.0	0.0	0.0	0.0	0.0	0.0	0.0	0.0	k__Bacteria	p__Firmicutes	c__Bacilli	o__Lactobacillales	f__Lactobacillaceae	g__Lactobacillus
OTU01493	0.0	0.0	0.0	0.0	0.0	0.0	0.0	0.0	19.0	0.0	0.0	0.0	0.0	0.0	0.0	0.0	0.0	0.0	0.0	0.0	k__Bacteria	p__Bacteroidetes	c__Bacteroidia	o__Bacteroidales	f__Bacteroidales_S24-7_group	g__uncultured_bacterium	s__uncultured_bacterium
OTU01494	0.0	0.0	0.0	0.0	0.0	0.0	0.0	0.0	0.0	0.0	0.0	0.0	0.0	0.0	0.0	0.0	0.0	19.0	0.0	0.0	k__Bacteria	p__Firmicutes	c__Clostridia	o__Clostridiales	f__Clostridiaceae_1
OTU01495	0.0	19.0	0.0	0.0	0.0	0.0	0.0	0.0	0.0	0.0	0.0	0.0	0.0	0.0	0.0	0.0	0.0	0.0	0.0	0.0	k__Bacteria	p__Firmicutes	c__Clostridia	o__Clostridiales	f__Ruminococcaceae
OTU01496	2.0	0.0	3.0	0.0	0.0	0.0	1.0	0.0	2.0	1.0	0.0	1.0	2.0	0.0	0.0	0.0	7.0	0.0	0.0	0.0	k__Bacteria	p__Bacteroidetes	c__Bacteroidia	o__Bacteroidales	f__Bacteroidales_S24-7_group	g__uncultured_bacterium	s__uncultured_bacterium
OTU01497	3.0	0.0	1.0	0.0	0.0	2.0	2.0	0.0	6.0	0.0	0.0	1.0	0.0	0.0	0.0	0.0	1.0	0.0	3.0	0.0	k__Bacteria	p__Bacteroidetes	c__Bacteroidia	o__Bacteroidales	f__Prevotellaceae	g__Prevotellaceae_UCG-001	s__uncultured_bacterium
OTU01498	0.0	0.0	0.0	0.0	0.0	2.0	0.0	17.0	0.0	0.0	0.0	0.0	0.0	0.0	0.0	0.0	0.0	0.0	0.0	0.0	k__Bacteria	p__Firmicutes	c__Clostridia	o__Clostridiales	f__Ruminococcaceae
OTU01499	0.0	0.0	0.0	0.0	0.0	0.0	0.0	0.0	19.0	0.0	0.0	0.0	0.0	0.0	0.0	0.0	0.0	0.0	0.0	0.0	k__Bacteria	p__Firmicutes	c__Erysipelotrichia	o__Erysipelotrichales	f__Erysipelotrichaceae	g__Erysipelotrichaceae_UCG-003	s__uncultured_bacterium
OTU01500	0.0	0.0	0.0	0.0	0.0	0.0	0.0	0.0	19.0	0.0	0.0	0.0	0.0	0.0	0.0	0.0	0.0	0.0	0.0	0.0	k__Bacteria	p__Firmicutes	c__Clostridia	o__Clostridiales	f__Ruminococcaceae	g__Ruminococcaceae_NK4A214_group
OTU01501	0.0	0.0	0.0	0.0	0.0	0.0	0.0	0.0	0.0	0.0	0.0	0.0	19.0	0.0	0.0	0.0	0.0	0.0	0.0	0.0	k__Bacteria	p__Proteobacteria	c__Betaproteobacteria	o__Burkholderiales	f__Alcaligenaceae	g__Parasutterella	s__uncultured_bacterium
OTU01502	0.0	0.0	0.0	0.0	0.0	1.0	0.0	0.0	0.0	0.0	0.0	0.0	18.0	0.0	0.0	0.0	0.0	0.0	0.0	0.0	k__Bacteria	p__Firmicutes	c__Clostridia	o__Clostridiales	f__Clostridiaceae_1	g__Clostridium_sensu_stricto_13	s__bacterium_enrichment_culture_clone_T12RRH100B2
OTU01503	16.0	0.0	0.0	0.0	0.0	0.0	0.0	0.0	3.0	0.0	0.0	0.0	0.0	0.0	0.0	0.0	0.0	0.0	0.0	0.0	k__Bacteria	p__Firmicutes	c__Clostridia	o__Clostridiales	f__Family_XIII	g__[Eubacterium]_nodatum_group	s__unidentified
OTU01504	0.0	0.0	1.0	0.0	0.0	0.0	0.0	0.0	0.0	3.0	0.0	0.0	2.0	0.0	7.0	6.0	0.0	0.0	0.0	0.0	k__Bacteria	p__Bacteroidetes	c__Bacteroidia	o__Bacteroidales	f__Bacteroidales_S24-7_group
OTU01505	15.0	0.0	0.0	0.0	0.0	0.0	0.0	0.0	0.0	4.0	0.0	0.0	0.0	0.0	0.0	0.0	0.0	0.0	0.0	0.0	k__Bacteria	p__Verrucomicrobia	c__Verrucomicrobiae	o__Verrucomicrobiales	f__Verrucomicrobiaceae	g__Akkermansia	s__uncultured_organism
OTU01506	0.0	0.0	0.0	0.0	0.0	0.0	0.0	0.0	0.0	0.0	0.0	0.0	18.0	0.0	0.0	0.0	1.0	0.0	0.0	0.0	k__Bacteria	p__Bacteroidetes	c__Bacteroidia	o__Bacteroidales	f__Bacteroidales_S24-7_group	g__uncultured_bacterium	s__uncultured_bacterium
OTU01507	3.0	0.0	6.0	1.0	0.0	0.0	4.0	0.0	0.0	0.0	0.0	2.0	1.0	0.0	0.0	0.0	1.0	0.0	1.0	0.0	k__Bacteria	p__Bacteroidetes	c__Bacteroidia	o__Bacteroidales
OTU01508	4.0	0.0	0.0	0.0	0.0	14.0	0.0	0.0	1.0	0.0	0.0	0.0	0.0	0.0	0.0	0.0	0.0	0.0	0.0	0.0	k__Bacteria	p__Firmicutes	c__Clostridia	o__Clostridiales	f__Ruminococcaceae	g__Ruminococcaceae_NK4A214_group
OTU01509	0.0	0.0	0.0	0.0	0.0	0.0	19.0	0.0	0.0	0.0	0.0	0.0	0.0	0.0	0.0	0.0	0.0	0.0	0.0	0.0	k__Bacteria	p__Proteobacteria	c__Gammaproteobacteria	o__Enterobacteriales	f__Enterobacteriaceae	g__Escherichia-Shigella
OTU01510	0.0	6.0	0.0	0.0	0.0	0.0	0.0	0.0	0.0	0.0	0.0	6.0	7.0	0.0	0.0	0.0	0.0	0.0	0.0	0.0	k__Bacteria	p__Bacteroidetes	c__Bacteroidia	o__Bacteroidales	f__Bacteroidaceae	g__Bacteroides
OTU01511	0.0	0.0	0.0	0.0	0.0	0.0	0.0	0.0	0.0	0.0	0.0	19.0	0.0	0.0	0.0	0.0	0.0	0.0	0.0	0.0	k__Bacteria	p__Verrucomicrobia	c__Verrucomicrobiae	o__Verrucomicrobiales	f__Verrucomicrobiaceae	g__Akkermansia	s__uncultured_organism
OTU01512	1.0	0.0	0.0	0.0	0.0	0.0	0.0	18.0	0.0	0.0	0.0	0.0	0.0	0.0	0.0	0.0	0.0	0.0	0.0	0.0	k__Bacteria
OTU01513	0.0	19.0	0.0	0.0	0.0	0.0	0.0	0.0	0.0	0.0	0.0	0.0	0.0	0.0	0.0	0.0	0.0	0.0	0.0	0.0	k__Bacteria	p__Firmicutes	c__Bacilli	o__Lactobacillales	f__Lactobacillaceae	g__Lactobacillus
OTU01514	0.0	0.0	0.0	0.0	0.0	0.0	0.0	0.0	0.0	19.0	0.0	0.0	0.0	0.0	0.0	0.0	0.0	0.0	0.0	0.0	k__Bacteria	p__Proteobacteria	c__Gammaproteobacteria	o__Enterobacteriales	f__Enterobacteriaceae	g__Escherichia-Shigella
OTU01515	0.0	0.0	3.0	2.0	0.0	1.0	2.0	3.0	0.0	1.0	0.0	0.0	2.0	0.0	0.0	1.0	1.0	0.0	3.0	0.0	k__Bacteria	p__Bacteroidetes	c__Bacteroidia	o__Bacteroidales	f__Bacteroidales_S24-7_group	g__uncultured_bacterium	s__uncultured_bacterium
OTU01516	0.0	0.0	0.0	0.0	0.0	19.0	0.0	0.0	0.0	0.0	0.0	0.0	0.0	0.0	0.0	0.0	0.0	0.0	0.0	0.0	k__Bacteria	p__Firmicutes	c__Clostridia	o__Clostridiales	f__Ruminococcaceae
OTU01517	0.0	0.0	0.0	0.0	0.0	0.0	0.0	0.0	18.0	0.0	0.0	0.0	1.0	0.0	0.0	0.0	0.0	0.0	0.0	0.0	k__Bacteria	p__Proteobacteria	c__Gammaproteobacteria	o__Enterobacteriales	f__Enterobacteriaceae	g__Proteus
OTU01518	0.0	0.0	0.0	0.0	0.0	0.0	0.0	0.0	0.0	0.0	0.0	0.0	0.0	0.0	19.0	0.0	0.0	0.0	0.0	0.0	k__Bacteria	p__Bacteroidetes	c__Bacteroidia	o__Bacteroidales	f__Bacteroidaceae	g__Bacteroides	s__Bacteroides_sartorii
OTU01519	0.0	0.0	0.0	0.0	0.0	0.0	0.0	0.0	0.0	0.0	0.0	0.0	0.0	0.0	0.0	0.0	0.0	19.0	0.0	0.0	k__Bacteria	p__Firmicutes	c__Clostridia	o__Clostridiales	f__Ruminococcaceae	g__Ruminococcaceae_UCG-014
OTU01520	0.0	0.0	2.0	0.0	0.0	2.0	1.0	0.0	0.0	1.0	0.0	0.0	2.0	0.0	1.0	4.0	4.0	0.0	2.0	0.0	k__Bacteria	p__Bacteroidetes	c__Bacteroidia	o__Bacteroidales	f__Bacteroidales_S24-7_group	g__uncultured_bacterium	s__uncultured_bacterium
OTU01521	0.0	0.0	0.0	0.0	0.0	0.0	0.0	0.0	0.0	19.0	0.0	0.0	0.0	0.0	0.0	0.0	0.0	0.0	0.0	0.0	k__Bacteria	p__Firmicutes	c__Erysipelotrichia	o__Erysipelotrichales	f__Erysipelotrichaceae	g__Erysipelatoclostridium
OTU01522	0.0	0.0	0.0	0.0	0.0	0.0	0.0	0.0	2.0	1.0	0.0	5.0	0.0	0.0	0.0	0.0	11.0	0.0	0.0	0.0	k__Bacteria	p__Bacteroidetes	c__Bacteroidia	o__Bacteroidales	f__Bacteroidales_S24-7_group	g__uncultured_bacterium	s__uncultured_bacterium
OTU01523	0.0	0.0	0.0	0.0	0.0	0.0	0.0	0.0	0.0	0.0	0.0	0.0	0.0	0.0	0.0	0.0	0.0	0.0	19.0	0.0	k__Bacteria	p__Verrucomicrobia	c__Verrucomicrobiae	o__Verrucomicrobiales	f__Verrucomicrobiaceae	g__Akkermansia	s__uncultured_organism
OTU01524	0.0	0.0	0.0	0.0	0.0	0.0	0.0	0.0	0.0	0.0	0.0	0.0	0.0	0.0	17.0	1.0	0.0	0.0	0.0	1.0	k__Bacteria	p__Firmicutes	c__Clostridia	o__Clostridiales
OTU01525	0.0	5.0	0.0	0.0	0.0	0.0	2.0	0.0	1.0	0.0	0.0	0.0	0.0	0.0	8.0	0.0	0.0	0.0	3.0	0.0	k__Bacteria	p__Proteobacteria	c__Gammaproteobacteria	o__Enterobacteriales	f__Enterobacteriaceae	g__Escherichia-Shigella	s__Streptomyces_sp._Q1
OTU01526	0.0	0.0	1.0	2.0	0.0	4.0	1.0	2.0	1.0	0.0	0.0	0.0	6.0	0.0	0.0	2.0	0.0	0.0	0.0	0.0	k__Bacteria	p__Bacteroidetes	c__Bacteroidia	o__Bacteroidales	f__Bacteroidales_S24-7_group	g__uncultured_bacterium	s__uncultured_bacterium
OTU01527	0.0	0.0	0.0	0.0	0.0	0.0	0.0	0.0	0.0	0.0	0.0	0.0	19.0	0.0	0.0	0.0	0.0	0.0	0.0	0.0	k__Bacteria	p__Bacteroidetes	c__Bacteroidia	o__Bacteroidales	f__Bacteroidaceae	g__Bacteroides
OTU01528	0.0	0.0	0.0	0.0	0.0	0.0	0.0	19.0	0.0	0.0	0.0	0.0	0.0	0.0	0.0	0.0	0.0	0.0	0.0	0.0	k__Bacteria	p__Bacteroidetes	c__Bacteroidia	o__Bacteroidales
OTU01529	0.0	0.0	0.0	18.0	1.0	0.0	0.0	0.0	0.0	0.0	0.0	0.0	0.0	0.0	0.0	0.0	0.0	0.0	0.0	0.0	k__Bacteria	p__Firmicutes	c__Clostridia	o__Clostridiales	f__Peptostreptococcaceae	g__Peptoclostridium
OTU01530	0.0	0.0	0.0	1.0	0.0	0.0	3.0	0.0	0.0	7.0	0.0	0.0	2.0	0.0	0.0	6.0	0.0	0.0	0.0	0.0	k__Bacteria	p__Proteobacteria	c__Betaproteobacteria	o__Burkholderiales	f__Alcaligenaceae	g__Parasutterella	s__uncultured_bacterium
OTU01531	0.0	0.0	19.0	0.0	0.0	0.0	0.0	0.0	0.0	0.0	0.0	0.0	0.0	0.0	0.0	0.0	0.0	0.0	0.0	0.0	k__Bacteria	p__Bacteroidetes	c__Bacteroidia	o__Bacteroidales	f__Bacteroidaceae	g__Bacteroides	s__Bacteroides_sartorii
OTU01532	0.0	0.0	0.0	0.0	0.0	0.0	0.0	0.0	0.0	0.0	0.0	0.0	0.0	18.0	0.0	0.0	0.0	0.0	0.0	0.0	k__Bacteria	p__Tenericutes	c__Mollicutes	o__Mollicutes_RF9
OTU01533	0.0	0.0	0.0	0.0	0.0	0.0	0.0	0.0	0.0	0.0	0.0	0.0	0.0	0.0	18.0	0.0	0.0	0.0	0.0	0.0	k__Bacteria	p__Bacteroidetes	c__Bacteroidia	o__Bacteroidales	f__Bacteroidales_S24-7_group
OTU01534	3.0	0.0	0.0	0.0	0.0	0.0	0.0	0.0	12.0	0.0	0.0	3.0	0.0	0.0	0.0	0.0	0.0	0.0	0.0	0.0	k__Bacteria	p__Firmicutes	c__Clostridia	o__Clostridiales	f__Ruminococcaceae	g__Ruminococcaceae_NK4A214_group
OTU01535	0.0	18.0	0.0	0.0	0.0	0.0	0.0	0.0	0.0	0.0	0.0	0.0	0.0	0.0	0.0	0.0	0.0	0.0	0.0	0.0	k__Bacteria	p__Proteobacteria	c__Gammaproteobacteria	o__Enterobacteriales	f__Enterobacteriaceae	g__Proteus
OTU01536	1.0	0.0	0.0	0.0	0.0	17.0	0.0	0.0	0.0	0.0	0.0	0.0	0.0	0.0	0.0	0.0	0.0	0.0	0.0	0.0	k__Bacteria	p__Bacteroidetes	c__Bacteroidia	o__Bacteroidales	f__Bacteroidales_S24-7_group	g__uncultured_bacterium	s__uncultured_bacterium
OTU01537	0.0	18.0	0.0	0.0	0.0	0.0	0.0	0.0	0.0	0.0	0.0	0.0	0.0	0.0	0.0	0.0	0.0	0.0	0.0	0.0	k__Bacteria	p__Bacteroidetes	c__Bacteroidia	o__Bacteroidales	f__Bacteroidaceae	g__Bacteroides
OTU01538	18.0	0.0	0.0	0.0	0.0	0.0	0.0	0.0	0.0	0.0	0.0	0.0	0.0	0.0	0.0	0.0	0.0	0.0	0.0	0.0	k__Bacteria	p__Firmicutes	c__Clostridia	o__Clostridiales	f__Ruminococcaceae	g__Ruminococcaceae_UCG-005
OTU01539	0.0	0.0	18.0	0.0	0.0	0.0	0.0	0.0	0.0	0.0	0.0	0.0	0.0	0.0	0.0	0.0	0.0	0.0	0.0	0.0	k__Bacteria	p__Bacteroidetes	c__Bacteroidia	o__Bacteroidales	f__Bacteroidaceae	g__Bacteroides
OTU01540	1.0	0.0	15.0	0.0	0.0	0.0	2.0	0.0	0.0	0.0	0.0	0.0	0.0	0.0	0.0	0.0	0.0	0.0	0.0	0.0	k__Bacteria	p__Bacteroidetes	c__Bacteroidia	o__Bacteroidales	f__Bacteroidaceae	g__Bacteroides
OTU01541	0.0	0.0	18.0	0.0	0.0	0.0	0.0	0.0	0.0	0.0	0.0	0.0	0.0	0.0	0.0	0.0	0.0	0.0	0.0	0.0	k__Bacteria	p__Bacteroidetes	c__Bacteroidia	o__Bacteroidales	f__Bacteroidaceae	g__Bacteroides
OTU01542	0.0	0.0	0.0	0.0	0.0	0.0	0.0	0.0	0.0	18.0	0.0	0.0	0.0	0.0	0.0	0.0	0.0	0.0	0.0	0.0	k__Bacteria	p__Proteobacteria	c__Gammaproteobacteria	o__Enterobacteriales	f__Enterobacteriaceae	g__Proteus	s__Proteus_mirabilis
OTU01543	2.0	0.0	0.0	0.0	0.0	0.0	2.0	11.0	1.0	0.0	0.0	0.0	1.0	0.0	0.0	0.0	1.0	0.0	0.0	0.0	k__Bacteria	p__Bacteroidetes	c__Bacteroidia	o__Bacteroidales	f__Bacteroidaceae	g__Bacteroides
OTU01544	0.0	0.0	0.0	0.0	0.0	0.0	0.0	0.0	0.0	2.0	0.0	0.0	0.0	0.0	0.0	16.0	0.0	0.0	0.0	0.0	k__Bacteria	p__Bacteroidetes	c__Bacteroidia	o__Bacteroidales	f__Bacteroidales_S24-7_group	g__uncultured_bacterium	s__uncultured_bacterium
OTU01545	1.0	0.0	0.0	0.0	0.0	0.0	0.0	0.0	0.0	0.0	0.0	0.0	17.0	0.0	0.0	0.0	0.0	0.0	0.0	0.0	k__Bacteria	p__Bacteroidetes	c__Bacteroidia	o__Bacteroidales	f__Bacteroidales_S24-7_group	g__uncultured_bacterium	s__uncultured_bacterium
OTU01546	0.0	0.0	0.0	0.0	0.0	0.0	0.0	0.0	0.0	0.0	0.0	0.0	0.0	0.0	0.0	2.0	0.0	16.0	0.0	0.0	k__Bacteria	p__Firmicutes	c__Clostridia	o__Clostridiales	f__Lachnospiraceae	g__uncultured
OTU01547	3.0	0.0	10.0	0.0	0.0	0.0	1.0	0.0	3.0	0.0	0.0	0.0	0.0	0.0	0.0	1.0	0.0	0.0	0.0	0.0	k__Bacteria	p__Bacteroidetes	c__Bacteroidia	o__Bacteroidales	f__Bacteroidales_S24-7_group	g__uncultured_bacterium	s__uncultured_bacterium
OTU01548	0.0	1.0	1.0	0.0	0.0	2.0	2.0	0.0	0.0	0.0	0.0	0.0	0.0	0.0	0.0	0.0	0.0	0.0	12.0	0.0	k__Bacteria	p__Proteobacteria	c__Gammaproteobacteria	o__Enterobacteriales	f__Enterobacteriaceae
OTU01549	0.0	0.0	0.0	0.0	0.0	0.0	0.0	0.0	0.0	2.0	0.0	0.0	3.0	0.0	8.0	5.0	0.0	0.0	0.0	0.0	k__Bacteria	p__Bacteroidetes	c__Bacteroidia	o__Bacteroidales	f__Bacteroidales_S24-7_group	g__uncultured_Bacteroidales_bacterium	s__uncultured_Bacteroidales_bacterium
OTU01550	0.0	0.0	0.0	0.0	0.0	0.0	0.0	0.0	0.0	0.0	0.0	0.0	0.0	0.0	0.0	0.0	0.0	0.0	0.0	18.0	k__Bacteria	p__Actinobacteria	c__Actinobacteria	o__Bifidobacteriales	f__Bifidobacteriaceae	g__Bifidobacterium
OTU01551	0.0	0.0	0.0	0.0	0.0	0.0	0.0	0.0	0.0	0.0	0.0	0.0	0.0	0.0	18.0	0.0	0.0	0.0	0.0	0.0	k__Bacteria	p__Proteobacteria	c__Gammaproteobacteria	o__Enterobacteriales	f__Enterobacteriaceae	g__Escherichia-Shigella
OTU01552	5.0	1.0	2.0	0.0	0.0	9.0	1.0	0.0	0.0	0.0	0.0	0.0	0.0	0.0	0.0	0.0	0.0	0.0	0.0	0.0	k__Bacteria	p__Firmicutes	c__Clostridia	o__Clostridiales	f__Lachnospiraceae	g__Lachnospiraceae_NK4A136_group
OTU01553	0.0	0.0	0.0	0.0	0.0	0.0	0.0	0.0	0.0	0.0	0.0	0.0	18.0	0.0	0.0	0.0	0.0	0.0	0.0	0.0	k__Bacteria	p__Verrucomicrobia	c__Verrucomicrobiae	o__Verrucomicrobiales	f__Verrucomicrobiaceae	g__Akkermansia	s__uncultured_organism
OTU01554	0.0	0.0	0.0	0.0	0.0	0.0	0.0	18.0	0.0	0.0	0.0	0.0	0.0	0.0	0.0	0.0	0.0	0.0	0.0	0.0	k__Bacteria	p__Verrucomicrobia	c__Verrucomicrobiae	o__Verrucomicrobiales	f__Verrucomicrobiaceae	g__Akkermansia	s__uncultured_organism
OTU01555	0.0	0.0	0.0	0.0	0.0	0.0	0.0	0.0	0.0	0.0	0.0	0.0	18.0	0.0	0.0	0.0	0.0	0.0	0.0	0.0	k__Bacteria	p__Verrucomicrobia	c__Verrucomicrobiae	o__Verrucomicrobiales	f__Verrucomicrobiaceae	g__Akkermansia	s__uncultured_organism
OTU01556	0.0	1.0	0.0	0.0	0.0	0.0	0.0	13.0	0.0	0.0	0.0	0.0	0.0	0.0	3.0	0.0	1.0	0.0	0.0	0.0	k__Bacteria	p__Bacteroidetes	c__Bacteroidia	o__Bacteroidales
OTU01557	0.0	0.0	0.0	0.0	0.0	0.0	0.0	0.0	0.0	0.0	0.0	0.0	0.0	0.0	0.0	0.0	18.0	0.0	0.0	0.0	k__Bacteria	p__Firmicutes	c__Clostridia	o__Clostridiales	f__Lachnospiraceae	g__Blautia
OTU01558	0.0	0.0	0.0	0.0	0.0	0.0	18.0	0.0	0.0	0.0	0.0	0.0	0.0	0.0	0.0	0.0	0.0	0.0	0.0	0.0	k__Bacteria	p__Bacteroidetes	c__Bacteroidia	o__Bacteroidales	f__Bacteroidaceae	g__Bacteroides
OTU01559	0.0	0.0	0.0	0.0	0.0	0.0	0.0	0.0	0.0	0.0	0.0	0.0	0.0	0.0	0.0	0.0	0.0	0.0	18.0	0.0	k__Bacteria	p__Verrucomicrobia	c__Verrucomicrobiae	o__Verrucomicrobiales	f__Verrucomicrobiaceae	g__Akkermansia	s__uncultured_organism
OTU01560	0.0	0.0	0.0	0.0	0.0	0.0	0.0	0.0	0.0	0.0	0.0	18.0	0.0	0.0	0.0	0.0	0.0	0.0	0.0	0.0	k__Bacteria	p__Verrucomicrobia	c__Verrucomicrobiae	o__Verrucomicrobiales	f__Verrucomicrobiaceae	g__Akkermansia	s__uncultured_organism
OTU01561	0.0	0.0	0.0	0.0	0.0	0.0	0.0	0.0	0.0	0.0	0.0	0.0	0.0	17.0	0.0	0.0	0.0	0.0	0.0	1.0	k__Bacteria	p__Tenericutes	c__Mollicutes	o__Mollicutes_RF9	f__uncultured_bacterium	g__uncultured_bacterium	s__uncultured_bacterium
OTU01562	0.0	0.0	0.0	0.0	0.0	0.0	0.0	0.0	0.0	1.0	0.0	0.0	0.0	0.0	0.0	17.0	0.0	0.0	0.0	0.0	k__Bacteria	p__Proteobacteria	c__Gammaproteobacteria	o__Enterobacteriales	f__Enterobacteriaceae	g__Escherichia-Shigella
OTU01563	2.0	1.0	1.0	0.0	0.0	0.0	2.0	1.0	2.0	0.0	0.0	8.0	0.0	0.0	0.0	1.0	0.0	0.0	0.0	0.0	k__Bacteria	p__Firmicutes	c__Clostridia	o__Clostridiales	f__Ruminococcaceae	g__Ruminococcaceae_UCG-005
OTU01564	0.0	18.0	0.0	0.0	0.0	0.0	0.0	0.0	0.0	0.0	0.0	0.0	0.0	0.0	0.0	0.0	0.0	0.0	0.0	0.0	k__Bacteria	p__Proteobacteria	c__Gammaproteobacteria	o__Enterobacteriales	f__Enterobacteriaceae	g__Proteus
OTU01565	0.0	0.0	0.0	0.0	0.0	0.0	0.0	0.0	0.0	0.0	0.0	0.0	18.0	0.0	0.0	0.0	0.0	0.0	0.0	0.0	k__Bacteria	p__Proteobacteria	c__Gammaproteobacteria	o__Enterobacteriales	f__Enterobacteriaceae	g__Escherichia-Shigella
OTU01566	0.0	0.0	0.0	0.0	0.0	0.0	0.0	0.0	0.0	0.0	0.0	0.0	0.0	0.0	0.0	0.0	0.0	18.0	0.0	0.0	k__Bacteria	p__Firmicutes	c__Bacilli	o__Lactobacillales	f__Lactobacillaceae	g__Lactobacillus
OTU01567	0.0	0.0	0.0	0.0	0.0	0.0	0.0	0.0	0.0	18.0	0.0	0.0	0.0	0.0	0.0	0.0	0.0	0.0	0.0	0.0	k__Bacteria
OTU01568	0.0	0.0	14.0	0.0	0.0	0.0	2.0	0.0	0.0	0.0	0.0	0.0	0.0	0.0	0.0	0.0	0.0	0.0	2.0	0.0	k__Bacteria	p__Proteobacteria	c__Gammaproteobacteria	o__Enterobacteriales	f__Enterobacteriaceae
OTU01569	0.0	18.0	0.0	0.0	0.0	0.0	0.0	0.0	0.0	0.0	0.0	0.0	0.0	0.0	0.0	0.0	0.0	0.0	0.0	0.0	k__Bacteria	p__Firmicutes	c__Clostridia	o__Clostridiales	f__Lachnospiraceae
OTU01570	5.0	0.0	9.0	0.0	0.0	0.0	0.0	0.0	2.0	1.0	0.0	0.0	0.0	0.0	0.0	0.0	0.0	0.0	1.0	0.0	k__Bacteria	p__Bacteroidetes	c__Bacteroidia	o__Bacteroidales	f__Bacteroidales_S24-7_group	g__uncultured_Bacteroidales_bacterium	s__uncultured_Bacteroidales_bacterium
OTU01571	1.0	0.0	0.0	0.0	0.0	2.0	10.0	0.0	2.0	0.0	0.0	0.0	0.0	0.0	0.0	0.0	3.0	0.0	0.0	0.0	k__Bacteria	p__Proteobacteria	c__Deltaproteobacteria	o__Desulfovibrionales	f__Desulfovibrionaceae	g__Desulfovibrio	s__Desulfovibrio_sp._enrichment_culture_clone_Jdgsrb034
OTU01572	0.0	0.0	0.0	0.0	0.0	0.0	0.0	0.0	0.0	0.0	0.0	0.0	0.0	0.0	0.0	0.0	0.0	0.0	0.0	18.0	k__Bacteria	p__Tenericutes	c__Mollicutes	o__Mollicutes_RF9	f__uncultured_bacterium	g__uncultured_bacterium	s__uncultured_bacterium
OTU01573	0.0	0.0	0.0	0.0	0.0	0.0	18.0	0.0	0.0	0.0	0.0	0.0	0.0	0.0	0.0	0.0	0.0	0.0	0.0	0.0	k__Bacteria	p__Bacteroidetes	c__Bacteroidia	o__Bacteroidales	f__Bacteroidaceae	g__Bacteroides
OTU01574	3.0	0.0	0.0	0.0	0.0	0.0	2.0	0.0	0.0	0.0	0.0	0.0	0.0	0.0	0.0	0.0	13.0	0.0	0.0	0.0	k__Bacteria	p__Firmicutes	c__Clostridia	o__Clostridiales	f__Lachnospiraceae
OTU01575	0.0	0.0	0.0	0.0	0.0	0.0	0.0	0.0	18.0	0.0	0.0	0.0	0.0	0.0	0.0	0.0	0.0	0.0	0.0	0.0	k__Bacteria	p__Verrucomicrobia	c__Verrucomicrobiae	o__Verrucomicrobiales	f__Verrucomicrobiaceae	g__Akkermansia	s__uncultured_organism
OTU01576	0.0	0.0	0.0	0.0	0.0	0.0	1.0	1.0	0.0	0.0	0.0	0.0	0.0	0.0	12.0	0.0	4.0	0.0	0.0	0.0	k__Bacteria	p__Firmicutes	c__Clostridia	o__Clostridiales	f__Lachnospiraceae	g__Blautia
OTU01577	0.0	0.0	0.0	0.0	0.0	0.0	18.0	0.0	0.0	0.0	0.0	0.0	0.0	0.0	0.0	0.0	0.0	0.0	0.0	0.0	k__Bacteria	p__Firmicutes	c__Bacilli	o__Bacillales	f__Planococcaceae
OTU01578	0.0	1.0	1.0	0.0	0.0	0.0	1.0	0.0	11.0	0.0	0.0	2.0	1.0	0.0	0.0	1.0	0.0	0.0	0.0	0.0	k__Bacteria	p__Bacteroidetes	c__Bacteroidia	o__Bacteroidales	f__Bacteroidales_S24-7_group	g__uncultured_bacterium	s__uncultured_bacterium
OTU01579	18.0	0.0	0.0	0.0	0.0	0.0	0.0	0.0	0.0	0.0	0.0	0.0	0.0	0.0	0.0	0.0	0.0	0.0	0.0	0.0	k__Bacteria	p__Bacteroidetes	c__Bacteroidia	o__Bacteroidales	f__Bacteroidaceae	g__Bacteroides	s__Bacteroides_sartorii
OTU01580	0.0	0.0	0.0	0.0	0.0	0.0	0.0	18.0	0.0	0.0	0.0	0.0	0.0	0.0	0.0	0.0	0.0	0.0	0.0	0.0	k__Bacteria	p__Bacteroidetes	c__Bacteroidia	o__Bacteroidales	f__Bacteroidaceae	g__Bacteroides
OTU01581	0.0	18.0	0.0	0.0	0.0	0.0	0.0	0.0	0.0	0.0	0.0	0.0	0.0	0.0	0.0	0.0	0.0	0.0	0.0	0.0	k__Bacteria	p__Bacteroidetes	c__Bacteroidia	o__Bacteroidales	f__Bacteroidaceae	g__Bacteroides
OTU01582	0.0	0.0	0.0	0.0	0.0	0.0	0.0	0.0	0.0	0.0	0.0	18.0	0.0	0.0	0.0	0.0	0.0	0.0	0.0	0.0	k__Bacteria	p__Verrucomicrobia	c__Verrucomicrobiae	o__Verrucomicrobiales	f__Verrucomicrobiaceae	g__Akkermansia	s__uncultured_organism
OTU01583	0.0	0.0	0.0	0.0	0.0	0.0	0.0	0.0	0.0	0.0	5.0	0.0	0.0	13.0	0.0	0.0	0.0	0.0	0.0	0.0	k__Bacteria	p__Bacteroidetes	c__Bacteroidia	o__Bacteroidales	f__Bacteroidales_S24-7_group	g__uncultured_bacterium	s__uncultured_bacterium
OTU01584	0.0	0.0	0.0	0.0	0.0	0.0	0.0	0.0	0.0	18.0	0.0	0.0	0.0	0.0	0.0	0.0	0.0	0.0	0.0	0.0	k__Bacteria	p__Bacteroidetes	c__Bacteroidia	o__Bacteroidales	f__Bacteroidales_S24-7_group	g__uncultured_bacterium	s__uncultured_bacterium
OTU01585	0.0	0.0	0.0	0.0	0.0	0.0	0.0	0.0	18.0	0.0	0.0	0.0	0.0	0.0	0.0	0.0	0.0	0.0	0.0	0.0	k__Bacteria	p__Bacteroidetes	c__Bacteroidia	o__Bacteroidales	f__Bacteroidaceae	g__Bacteroides
OTU01586	0.0	0.0	0.0	0.0	0.0	0.0	0.0	0.0	0.0	0.0	0.0	0.0	0.0	18.0	0.0	0.0	0.0	0.0	0.0	0.0	k__Bacteria	p__Actinobacteria	c__Actinobacteria	o__Micrococcales	f__Micrococcaceae	g__Rothia
OTU01587	0.0	0.0	11.0	0.0	0.0	0.0	0.0	0.0	0.0	2.0	0.0	3.0	0.0	0.0	1.0	0.0	0.0	0.0	1.0	0.0	k__Bacteria	p__Bacteroidetes	c__Bacteroidia	o__Bacteroidales	f__ratAN060301C	g__uncultured_bacterium	s__uncultured_bacterium
OTU01588	0.0	0.0	0.0	0.0	0.0	2.0	1.0	0.0	0.0	0.0	0.0	1.0	0.0	0.0	0.0	0.0	1.0	0.0	13.0	0.0	k__Bacteria	p__Bacteroidetes	c__Bacteroidia	o__Bacteroidales
OTU01589	0.0	0.0	0.0	0.0	0.0	0.0	0.0	0.0	18.0	0.0	0.0	0.0	0.0	0.0	0.0	0.0	0.0	0.0	0.0	0.0	k__Bacteria	p__Verrucomicrobia	c__Verrucomicrobiae	o__Verrucomicrobiales	f__Verrucomicrobiaceae	g__Akkermansia	s__uncultured_organism
OTU01590	0.0	17.0	0.0	0.0	0.0	0.0	0.0	0.0	1.0	0.0	0.0	0.0	0.0	0.0	0.0	0.0	0.0	0.0	0.0	0.0	k__Bacteria	p__Firmicutes	c__Clostridia	o__Clostridiales	f__Family_XIII	g__[Eubacterium]_nodatum_group
OTU01591	0.0	0.0	0.0	0.0	0.0	0.0	0.0	0.0	0.0	0.0	0.0	0.0	18.0	0.0	0.0	0.0	0.0	0.0	0.0	0.0	k__Bacteria	p__Verrucomicrobia	c__Verrucomicrobiae	o__Verrucomicrobiales	f__Verrucomicrobiaceae	g__Akkermansia	s__uncultured_organism
OTU01592	0.0	0.0	0.0	0.0	0.0	1.0	1.0	0.0	0.0	0.0	0.0	0.0	0.0	0.0	0.0	0.0	16.0	0.0	0.0	0.0	k__Bacteria	p__Firmicutes	c__Clostridia	o__Clostridiales	f__Ruminococcaceae	g__[Eubacterium]_coprostanoligenes_group
OTU01593	0.0	1.0	0.0	0.0	0.0	2.0	0.0	0.0	1.0	0.0	0.0	3.0	0.0	10.0	0.0	0.0	0.0	0.0	0.0	1.0	k__Bacteria	p__Firmicutes	c__Clostridia	o__Clostridiales	f__Ruminococcaceae	g__Ruminococcaceae_UCG-010	s__uncultured_rumen_bacterium
OTU01594	0.0	0.0	0.0	0.0	0.0	18.0	0.0	0.0	0.0	0.0	0.0	0.0	0.0	0.0	0.0	0.0	0.0	0.0	0.0	0.0	k__Bacteria	p__Proteobacteria	c__Gammaproteobacteria	o__Enterobacteriales	f__Enterobacteriaceae	g__Escherichia-Shigella
OTU01595	0.0	0.0	0.0	0.0	0.0	0.0	0.0	0.0	0.0	0.0	0.0	0.0	0.0	0.0	18.0	0.0	0.0	0.0	0.0	0.0	k__Bacteria	p__Verrucomicrobia	c__Verrucomicrobiae	o__Verrucomicrobiales	f__Verrucomicrobiaceae	g__Akkermansia	s__uncultured_organism
OTU01596	0.0	0.0	0.0	0.0	0.0	0.0	0.0	11.0	0.0	1.0	0.0	0.0	0.0	0.0	0.0	0.0	6.0	0.0	0.0	0.0	k__Bacteria	p__Bacteroidetes	c__Bacteroidia	o__Bacteroidales	f__Bacteroidaceae	g__Bacteroides
OTU01597	0.0	18.0	0.0	0.0	0.0	0.0	0.0	0.0	0.0	0.0	0.0	0.0	0.0	0.0	0.0	0.0	0.0	0.0	0.0	0.0	k__Bacteria	p__Proteobacteria	c__Gammaproteobacteria	o__Enterobacteriales	f__Enterobacteriaceae	g__Escherichia-Shigella
OTU01598	1.0	3.0	1.0	0.0	0.0	0.0	0.0	0.0	0.0	0.0	0.0	13.0	0.0	0.0	0.0	0.0	0.0	0.0	0.0	0.0	k__Bacteria	p__Bacteroidetes	c__Bacteroidia	o__Bacteroidales	f__Porphyromonadaceae	g__Parabacteroides
OTU01599	0.0	2.0	0.0	0.0	0.0	0.0	0.0	0.0	15.0	0.0	0.0	0.0	0.0	0.0	1.0	0.0	0.0	0.0	0.0	0.0	k__Bacteria	p__Bacteroidetes	c__Bacteroidia	o__Bacteroidales	f__Bacteroidaceae	g__Bacteroides
OTU01600	0.0	0.0	0.0	0.0	0.0	0.0	0.0	0.0	0.0	18.0	0.0	0.0	0.0	0.0	0.0	0.0	0.0	0.0	0.0	0.0	k__Bacteria	p__Firmicutes	c__Erysipelotrichia	o__Erysipelotrichales	f__Erysipelotrichaceae	g__Erysipelatoclostridium
OTU01601	0.0	2.0	0.0	0.0	0.0	0.0	0.0	0.0	0.0	0.0	0.0	0.0	0.0	0.0	0.0	0.0	16.0	0.0	0.0	0.0	k__Bacteria	p__Bacteroidetes	c__Bacteroidia	o__Bacteroidales	f__Bacteroidaceae	g__Bacteroides
OTU01602	7.0	0.0	3.0	0.0	0.0	0.0	2.0	0.0	0.0	4.0	0.0	1.0	0.0	0.0	0.0	0.0	0.0	0.0	1.0	0.0	k__Bacteria	p__Bacteroidetes	c__Bacteroidia	o__Bacteroidales	f__ratAN060301C	g__uncultured_bacterium	s__uncultured_bacterium
OTU01603	0.0	0.0	0.0	0.0	0.0	0.0	1.0	0.0	0.0	0.0	0.0	0.0	0.0	0.0	0.0	0.0	17.0	0.0	0.0	0.0	k__Bacteria	p__Firmicutes	c__Clostridia	o__Clostridiales
OTU01604	18.0	0.0	0.0	0.0	0.0	0.0	0.0	0.0	0.0	0.0	0.0	0.0	0.0	0.0	0.0	0.0	0.0	0.0	0.0	0.0	k__Bacteria
OTU01605	0.0	17.0	0.0	0.0	0.0	0.0	0.0	0.0	0.0	0.0	0.0	0.0	0.0	0.0	0.0	0.0	0.0	0.0	0.0	0.0	k__Bacteria	p__Proteobacteria	c__Gammaproteobacteria	o__Enterobacteriales	f__Enterobacteriaceae
OTU01606	0.0	0.0	0.0	0.0	7.0	0.0	0.0	0.0	0.0	0.0	2.0	0.0	0.0	7.0	0.0	0.0	0.0	1.0	0.0	0.0	k__Bacteria	p__Cyanobacteria	c__Chloroplast	o__Solanum_torvum	f__Solanum_torvum	g__Solanum_torvum	s__Solanum_torvum
OTU01607	0.0	1.0	0.0	0.0	0.0	1.0	2.0	0.0	0.0	0.0	0.0	13.0	0.0	0.0	0.0	0.0	0.0	0.0	0.0	0.0	k__Bacteria	p__Bacteroidetes	c__Bacteroidia	o__Bacteroidales	f__Bacteroidales_S24-7_group	g__uncultured_bacterium	s__uncultured_bacterium
OTU01608	0.0	0.0	0.0	0.0	0.0	1.0	0.0	16.0	0.0	0.0	0.0	0.0	0.0	0.0	0.0	0.0	0.0	0.0	0.0	0.0	k__Bacteria	p__Bacteroidetes	c__Bacteroidia	o__Bacteroidales	f__Bacteroidaceae	g__Bacteroides
OTU01609	0.0	0.0	0.0	0.0	0.0	0.0	0.0	0.0	0.0	0.0	0.0	17.0	0.0	0.0	0.0	0.0	0.0	0.0	0.0	0.0	k__Bacteria	p__Bacteroidetes	c__Bacteroidia	o__Bacteroidales	f__Bacteroidales_S24-7_group	g__uncultured_bacterium	s__uncultured_bacterium
OTU01610	0.0	0.0	0.0	0.0	0.0	0.0	0.0	0.0	0.0	0.0	1.0	0.0	0.0	16.0	0.0	0.0	0.0	0.0	0.0	0.0	k__Bacteria	p__Firmicutes	c__Clostridia	o__Clostridiales	f__Ruminococcaceae	g__Ruminococcaceae_UCG-014
OTU01611	0.0	0.0	0.0	0.0	0.0	0.0	0.0	0.0	0.0	0.0	0.0	0.0	0.0	1.0	0.0	0.0	0.0	0.0	0.0	16.0	k__Bacteria	p__Firmicutes	c__Erysipelotrichia	o__Erysipelotrichales	f__Erysipelotrichaceae	g__Turicibacter	s__uncultured_bacterium
OTU01612	0.0	1.0	0.0	1.0	0.0	1.0	0.0	2.0	0.0	0.0	0.0	0.0	3.0	0.0	6.0	3.0	0.0	0.0	0.0	0.0	k__Bacteria	p__Bacteroidetes	c__Bacteroidia	o__Bacteroidales	f__Bacteroidales_S24-7_group
OTU01613	3.0	2.0	0.0	0.0	0.0	0.0	3.0	1.0	1.0	0.0	0.0	6.0	0.0	0.0	1.0	0.0	0.0	0.0	0.0	0.0	k__Bacteria	p__Firmicutes	c__Clostridia	o__Clostridiales	f__Family_XIII	g__[Eubacterium]_nodatum_group
OTU01614	0.0	0.0	0.0	0.0	0.0	0.0	0.0	0.0	0.0	2.0	0.0	0.0	0.0	0.0	0.0	15.0	0.0	0.0	0.0	0.0	k__Bacteria	p__Firmicutes	c__Erysipelotrichia	o__Erysipelotrichales	f__Erysipelotrichaceae	g__Erysipelatoclostridium
OTU01615	0.0	0.0	0.0	0.0	0.0	0.0	0.0	0.0	0.0	0.0	0.0	0.0	5.0	12.0	0.0	0.0	0.0	0.0	0.0	0.0	k__Bacteria	p__Firmicutes	c__Clostridia	o__Clostridiales	f__Lachnospiraceae
OTU01616	0.0	0.0	0.0	0.0	0.0	0.0	0.0	0.0	0.0	0.0	0.0	7.0	0.0	0.0	0.0	0.0	10.0	0.0	0.0	0.0	k__Bacteria	p__Firmicutes	c__Clostridia	o__Clostridiales	f__Lachnospiraceae	g__Lachnoclostridium
OTU01617	0.0	0.0	0.0	0.0	0.0	0.0	0.0	0.0	0.0	17.0	0.0	0.0	0.0	0.0	0.0	0.0	0.0	0.0	0.0	0.0	k__Bacteria	p__Proteobacteria	c__Gammaproteobacteria	o__Enterobacteriales	f__Enterobacteriaceae	g__Escherichia-Shigella
OTU01618	0.0	1.0	6.0	0.0	0.0	8.0	0.0	2.0	0.0	0.0	0.0	0.0	0.0	0.0	0.0	0.0	0.0	0.0	0.0	0.0	k__Bacteria	p__Bacteroidetes	c__Bacteroidia	o__Bacteroidales	f__Bacteroidaceae	g__Bacteroides
OTU01619	0.0	0.0	0.0	0.0	0.0	0.0	0.0	0.0	0.0	0.0	0.0	0.0	0.0	0.0	0.0	0.0	17.0	0.0	0.0	0.0	k__Bacteria	p__Verrucomicrobia	c__Verrucomicrobiae	o__Verrucomicrobiales	f__Verrucomicrobiaceae	g__Akkermansia	s__uncultured_organism
OTU01620	0.0	0.0	0.0	0.0	0.0	0.0	0.0	0.0	0.0	0.0	0.0	0.0	0.0	0.0	17.0	0.0	0.0	0.0	0.0	0.0	k__Bacteria	p__Verrucomicrobia	c__Verrucomicrobiae	o__Verrucomicrobiales	f__Verrucomicrobiaceae	g__Akkermansia	s__uncultured_organism
OTU01621	0.0	0.0	5.0	0.0	0.0	4.0	3.0	3.0	0.0	0.0	0.0	1.0	1.0	0.0	0.0	0.0	0.0	0.0	0.0	0.0	k__Bacteria	p__Bacteroidetes	c__Bacteroidia	o__Bacteroidales	f__Bacteroidales_S24-7_group
OTU01622	0.0	0.0	0.0	0.0	0.0	1.0	0.0	0.0	0.0	0.0	0.0	16.0	0.0	0.0	0.0	0.0	0.0	0.0	0.0	0.0	k__Bacteria	p__Firmicutes	c__Clostridia	o__Clostridiales	f__Ruminococcaceae
OTU01623	0.0	0.0	0.0	0.0	0.0	0.0	17.0	0.0	0.0	0.0	0.0	0.0	0.0	0.0	0.0	0.0	0.0	0.0	0.0	0.0	k__Bacteria	p__Firmicutes	c__Clostridia	o__Clostridiales	f__Christensenellaceae	g__Christensenellaceae_R-7_group
OTU01624	0.0	0.0	0.0	0.0	0.0	0.0	0.0	0.0	0.0	0.0	0.0	0.0	17.0	0.0	0.0	0.0	0.0	0.0	0.0	0.0	k__Bacteria	p__Bacteroidetes	c__Bacteroidia	o__Bacteroidales	f__Bacteroidales_S24-7_group	g__uncultured_bacterium	s__uncultured_bacterium
OTU01625	0.0	5.0	0.0	0.0	0.0	0.0	0.0	0.0	8.0	0.0	0.0	1.0	0.0	1.0	0.0	0.0	2.0	0.0	0.0	0.0	k__Bacteria	p__Firmicutes	c__Clostridia	o__Clostridiales	f__Christensenellaceae	g__Christensenellaceae_R-7_group	s__uncultured_bacterium
OTU01626	2.0	0.0	3.0	0.0	0.0	4.0	0.0	2.0	1.0	1.0	0.0	0.0	0.0	0.0	0.0	3.0	1.0	0.0	0.0	0.0	k__Bacteria	p__Firmicutes	c__Clostridia	o__Clostridiales	f__Ruminococcaceae	g__Anaerotruncus
OTU01627	0.0	0.0	0.0	0.0	0.0	0.0	0.0	0.0	0.0	0.0	0.0	0.0	0.0	0.0	0.0	17.0	0.0	0.0	0.0	0.0	k__Bacteria	p__Bacteroidetes	c__Bacteroidia	o__Bacteroidales	f__Bacteroidales_S24-7_group	g__uncultured_bacterium	s__uncultured_bacterium
OTU01628	2.0	0.0	0.0	0.0	0.0	0.0	0.0	0.0	0.0	0.0	0.0	0.0	0.0	0.0	0.0	0.0	0.0	0.0	15.0	0.0	k__Bacteria	p__Bacteroidetes	c__Bacteroidia	o__Bacteroidales	f__Bacteroidales_S24-7_group	g__uncultured_Bacteroidales_bacterium	s__uncultured_Bacteroidales_bacterium
OTU01629	0.0	0.0	0.0	0.0	0.0	0.0	0.0	0.0	17.0	0.0	0.0	0.0	0.0	0.0	0.0	0.0	0.0	0.0	0.0	0.0	k__Bacteria	p__Verrucomicrobia	c__Verrucomicrobiae	o__Verrucomicrobiales	f__Verrucomicrobiaceae	g__Akkermansia	s__uncultured_organism
OTU01630	1.0	0.0	0.0	0.0	0.0	0.0	0.0	0.0	0.0	0.0	0.0	16.0	0.0	0.0	0.0	0.0	0.0	0.0	0.0	0.0	k__Bacteria	p__Proteobacteria	c__Betaproteobacteria	o__Burkholderiales	f__Alcaligenaceae	g__Parasutterella
OTU01631	0.0	0.0	0.0	0.0	0.0	0.0	0.0	17.0	0.0	0.0	0.0	0.0	0.0	0.0	0.0	0.0	0.0	0.0	0.0	0.0	k__Bacteria	p__Bacteroidetes	c__Bacteroidia	o__Bacteroidales	f__Bacteroidaceae	g__Bacteroides
OTU01632	0.0	0.0	0.0	0.0	0.0	0.0	0.0	0.0	0.0	0.0	0.0	0.0	0.0	0.0	0.0	17.0	0.0	0.0	0.0	0.0	k__Bacteria	p__Bacteroidetes	c__Bacteroidia	o__Bacteroidales	f__Bacteroidaceae	g__Bacteroides	s__Bacteroides_sartorii
OTU01633	0.0	0.0	0.0	0.0	0.0	0.0	0.0	0.0	0.0	0.0	0.0	0.0	17.0	0.0	0.0	0.0	0.0	0.0	0.0	0.0	k__Bacteria	p__Proteobacteria	c__Gammaproteobacteria	o__Enterobacteriales	f__Enterobacteriaceae	g__Escherichia-Shigella
OTU01634	0.0	0.0	0.0	0.0	0.0	0.0	0.0	17.0	0.0	0.0	0.0	0.0	0.0	0.0	0.0	0.0	0.0	0.0	0.0	0.0	k__Bacteria	p__Bacteroidetes	c__Bacteroidia	o__Bacteroidales	f__Bacteroidales_S24-7_group	g__uncultured_bacterium	s__uncultured_bacterium
OTU01635	0.0	0.0	0.0	0.0	0.0	0.0	0.0	0.0	0.0	0.0	0.0	0.0	0.0	0.0	16.0	0.0	1.0	0.0	0.0	0.0	k__Bacteria	p__Actinobacteria	c__Coriobacteriia	o__Coriobacteriales	f__Coriobacteriaceae	g__Enterorhabdus
OTU01636	16.0	0.0	0.0	0.0	0.0	0.0	0.0	0.0	1.0	0.0	0.0	0.0	0.0	0.0	0.0	0.0	0.0	0.0	0.0	0.0	k__Bacteria	p__Bacteroidetes	c__Bacteroidia	o__Bacteroidales	f__Bacteroidaceae	g__Bacteroides
OTU01637	0.0	0.0	0.0	0.0	0.0	0.0	0.0	0.0	0.0	17.0	0.0	0.0	0.0	0.0	0.0	0.0	0.0	0.0	0.0	0.0	k__Bacteria	p__Proteobacteria	c__Gammaproteobacteria	o__Pseudomonadales	f__Moraxellaceae	g__Acinetobacter
OTU01638	0.0	0.0	0.0	1.0	1.0	0.0	0.0	0.0	0.0	0.0	2.0	0.0	0.0	0.0	6.0	0.0	0.0	6.0	0.0	1.0	k__Bacteria	p__Firmicutes	c__Clostridia	o__Clostridiales	f__Clostridiaceae_1	g__Candidatus_Arthromitus	s__uncultured_bacterium
OTU01639	8.0	0.0	0.0	0.0	0.0	1.0	6.0	0.0	1.0	0.0	0.0	0.0	0.0	0.0	0.0	0.0	0.0	1.0	0.0	0.0	k__Bacteria	p__Firmicutes	c__Clostridia	o__Clostridiales	f__Christensenellaceae	g__Christensenellaceae_R-7_group
OTU01640	0.0	0.0	0.0	0.0	0.0	0.0	0.0	0.0	0.0	0.0	0.0	0.0	0.0	17.0	0.0	0.0	0.0	0.0	0.0	0.0	k__Bacteria	p__Cyanobacteria	c__Melainabacteria	o__Gastranaerophilales
OTU01641	0.0	17.0	0.0	0.0	0.0	0.0	0.0	0.0	0.0	0.0	0.0	0.0	0.0	0.0	0.0	0.0	0.0	0.0	0.0	0.0	k__Bacteria	p__Firmicutes	c__Clostridia	o__Clostridiales	f__Lachnospiraceae	g__Incertae_Sedis
OTU01642	0.0	0.0	0.0	0.0	0.0	0.0	0.0	0.0	0.0	0.0	0.0	0.0	0.0	0.0	0.0	17.0	0.0	0.0	0.0	0.0	k__Bacteria	p__Firmicutes	c__Erysipelotrichia	o__Erysipelotrichales	f__Erysipelotrichaceae	g__Erysipelatoclostridium
OTU01643	0.0	0.0	0.0	0.0	0.0	17.0	0.0	0.0	0.0	0.0	0.0	0.0	0.0	0.0	0.0	0.0	0.0	0.0	0.0	0.0	k__Bacteria	p__Firmicutes	c__Clostridia	o__Clostridiales	f__Lachnospiraceae
OTU01644	0.0	0.0	0.0	0.0	0.0	0.0	0.0	0.0	0.0	17.0	0.0	0.0	0.0	0.0	0.0	0.0	0.0	0.0	0.0	0.0	k__Bacteria	p__Proteobacteria	c__Gammaproteobacteria	o__Enterobacteriales	f__Enterobacteriaceae	g__Escherichia-Shigella
OTU01645	0.0	0.0	0.0	0.0	0.0	0.0	0.0	0.0	0.0	0.0	0.0	0.0	0.0	17.0	0.0	0.0	0.0	0.0	0.0	0.0	k__Bacteria	p__Cyanobacteria	c__Melainabacteria	o__Gastranaerophilales
OTU01646	0.0	17.0	0.0	0.0	0.0	0.0	0.0	0.0	0.0	0.0	0.0	0.0	0.0	0.0	0.0	0.0	0.0	0.0	0.0	0.0	k__Bacteria	p__Firmicutes	c__Clostridia	o__Clostridiales
OTU01647	2.0	0.0	2.0	0.0	0.0	10.0	0.0	0.0	0.0	0.0	0.0	0.0	0.0	0.0	0.0	0.0	0.0	0.0	3.0	0.0	k__Bacteria	p__Proteobacteria	c__Gammaproteobacteria	o__Enterobacteriales	f__Enterobacteriaceae
OTU01648	0.0	0.0	0.0	5.0	0.0	5.0	0.0	1.0	1.0	0.0	0.0	0.0	3.0	0.0	0.0	0.0	2.0	0.0	0.0	0.0	k__Bacteria	p__Bacteroidetes	c__Bacteroidia	o__Bacteroidales	f__Bacteroidales_S24-7_group	g__uncultured_bacterium	s__uncultured_bacterium
OTU01649	0.0	0.0	0.0	0.0	3.0	0.0	0.0	0.0	1.0	0.0	0.0	0.0	0.0	0.0	0.0	0.0	0.0	0.0	0.0	13.0	k__Bacteria	p__Firmicutes	c__Clostridia	o__Clostridiales	f__Ruminococcaceae	g__Ruminococcaceae_UCG-014
OTU01650	8.0	3.0	0.0	0.0	0.0	0.0	0.0	0.0	5.0	0.0	0.0	0.0	0.0	0.0	1.0	0.0	0.0	0.0	0.0	0.0	k__Bacteria	p__Bacteroidetes	c__Bacteroidia	o__Bacteroidales
OTU01651	0.0	0.0	0.0	0.0	0.0	1.0	3.0	1.0	5.0	0.0	0.0	3.0	1.0	0.0	0.0	0.0	0.0	0.0	3.0	0.0	k__Bacteria	p__Firmicutes	c__Clostridia	o__Clostridiales	f__Ruminococcaceae	g__Ruminococcaceae_UCG-010	s__unidentified
OTU01652	0.0	0.0	0.0	0.0	0.0	0.0	0.0	0.0	0.0	17.0	0.0	0.0	0.0	0.0	0.0	0.0	0.0	0.0	0.0	0.0	k__Bacteria	p__Verrucomicrobia	c__Verrucomicrobiae	o__Verrucomicrobiales	f__Verrucomicrobiaceae	g__Akkermansia	s__uncultured_organism
OTU01653	0.0	0.0	0.0	0.0	0.0	0.0	0.0	0.0	0.0	0.0	0.0	0.0	0.0	17.0	0.0	0.0	0.0	0.0	0.0	0.0	k__Bacteria	p__Firmicutes	c__Clostridia	o__Clostridiales	f__Ruminococcaceae	g__Ruminococcaceae_UCG-014
OTU01654	1.0	1.0	0.0	0.0	0.0	0.0	1.0	0.0	8.0	0.0	0.0	6.0	0.0	0.0	0.0	0.0	0.0	0.0	0.0	0.0	k__Bacteria	p__Firmicutes	c__Clostridia	o__Clostridiales	f__Ruminococcaceae
OTU01655	2.0	0.0	3.0	0.0	0.0	0.0	6.0	0.0	1.0	0.0	0.0	0.0	2.0	0.0	0.0	0.0	3.0	0.0	0.0	0.0	k__Bacteria	p__Bacteroidetes	c__Bacteroidia	o__Bacteroidales
OTU01656	2.0	0.0	1.0	0.0	0.0	0.0	12.0	1.0	0.0	0.0	0.0	0.0	0.0	0.0	0.0	0.0	0.0	0.0	1.0	0.0	k__Bacteria	p__Bacteroidetes	c__Bacteroidia	o__Bacteroidales	f__Bacteroidales_S24-7_group	g__uncultured_bacterium	s__uncultured_bacterium
OTU01657	0.0	0.0	0.0	0.0	0.0	0.0	0.0	0.0	0.0	17.0	0.0	0.0	0.0	0.0	0.0	0.0	0.0	0.0	0.0	0.0	k__Bacteria	p__Verrucomicrobia	c__Verrucomicrobiae	o__Verrucomicrobiales	f__Verrucomicrobiaceae	g__Akkermansia	s__uncultured_organism
OTU01658	1.0	3.0	0.0	0.0	0.0	0.0	1.0	2.0	1.0	0.0	0.0	0.0	0.0	0.0	1.0	5.0	0.0	0.0	3.0	0.0	k__Bacteria	p__Verrucomicrobia	c__Verrucomicrobiae	o__Verrucomicrobiales	f__Verrucomicrobiaceae	g__Akkermansia	s__uncultured_organism
OTU01659	0.0	4.0	0.0	0.0	0.0	0.0	0.0	9.0	0.0	0.0	0.0	0.0	0.0	0.0	2.0	0.0	2.0	0.0	0.0	0.0	k__Bacteria	p__Bacteroidetes	c__Bacteroidia	o__Bacteroidales
OTU01660	0.0	0.0	0.0	0.0	0.0	17.0	0.0	0.0	0.0	0.0	0.0	0.0	0.0	0.0	0.0	0.0	0.0	0.0	0.0	0.0	k__Bacteria	p__Proteobacteria	c__Gammaproteobacteria	o__Enterobacteriales	f__Enterobacteriaceae	g__Escherichia-Shigella
OTU01661	1.0	0.0	0.0	0.0	0.0	0.0	16.0	0.0	0.0	0.0	0.0	0.0	0.0	0.0	0.0	0.0	0.0	0.0	0.0	0.0	k__Bacteria	p__Bacteroidetes	c__Bacteroidia	o__Bacteroidales	f__Bacteroidaceae	g__Bacteroides	s__Bacteroides_acidifaciens
OTU01662	0.0	0.0	0.0	0.0	0.0	0.0	0.0	0.0	0.0	0.0	0.0	0.0	0.0	0.0	0.0	0.0	0.0	0.0	0.0	17.0	k__Bacteria	p__Tenericutes	c__Mollicutes	o__Mollicutes_RF9
OTU01663	0.0	0.0	0.0	0.0	0.0	17.0	0.0	0.0	0.0	0.0	0.0	0.0	0.0	0.0	0.0	0.0	0.0	0.0	0.0	0.0	k__Bacteria	p__Firmicutes	c__Clostridia	o__Clostridiales	f__Christensenellaceae	g__Christensenellaceae_R-7_group
OTU01664	0.0	0.0	0.0	0.0	0.0	0.0	0.0	0.0	0.0	0.0	0.0	0.0	0.0	0.0	0.0	17.0	0.0	0.0	0.0	0.0	k__Bacteria	p__Proteobacteria	c__Gammaproteobacteria	o__Enterobacteriales	f__Enterobacteriaceae	g__Escherichia-Shigella
OTU01665	2.0	0.0	7.0	0.0	0.0	0.0	0.0	0.0	0.0	3.0	0.0	0.0	0.0	0.0	1.0	3.0	0.0	0.0	1.0	0.0	k__Bacteria	p__Bacteroidetes	c__Bacteroidia	o__Bacteroidales	f__Bacteroidales_S24-7_group
OTU01666	0.0	1.0	0.0	0.0	0.0	0.0	0.0	0.0	0.0	0.0	0.0	0.0	0.0	0.0	0.0	0.0	0.0	0.0	16.0	0.0	k__Bacteria	p__Proteobacteria	c__Gammaproteobacteria	o__Enterobacteriales	f__Enterobacteriaceae	g__Enterobacter
OTU01667	0.0	0.0	0.0	0.0	0.0	0.0	0.0	0.0	17.0	0.0	0.0	0.0	0.0	0.0	0.0	0.0	0.0	0.0	0.0	0.0	k__Bacteria	p__Firmicutes	c__Clostridia	o__Clostridiales	f__Christensenellaceae	g__Christensenellaceae_R-7_group
OTU01668	0.0	0.0	0.0	0.0	0.0	0.0	0.0	0.0	0.0	17.0	0.0	0.0	0.0	0.0	0.0	0.0	0.0	0.0	0.0	0.0	k__Bacteria	p__Proteobacteria	c__Gammaproteobacteria	o__Enterobacteriales	f__Enterobacteriaceae	g__Escherichia-Shigella
OTU01669	0.0	0.0	1.0	0.0	0.0	0.0	0.0	0.0	0.0	0.0	0.0	0.0	0.0	0.0	0.0	0.0	16.0	0.0	0.0	0.0	k__Bacteria	p__Firmicutes	c__Clostridia	o__Clostridiales	f__Lachnospiraceae
OTU01670	0.0	0.0	0.0	0.0	0.0	0.0	0.0	0.0	0.0	0.0	0.0	0.0	17.0	0.0	0.0	0.0	0.0	0.0	0.0	0.0	k__Bacteria	p__Firmicutes	c__Clostridia	o__Clostridiales	f__Clostridiaceae_1	g__Clostridium_sensu_stricto_13
OTU01671	0.0	0.0	0.0	0.0	0.0	0.0	0.0	0.0	0.0	0.0	0.0	0.0	0.0	0.0	0.0	0.0	17.0	0.0	0.0	0.0	k__Bacteria	p__Firmicutes	c__Clostridia	o__Clostridiales	f__Ruminococcaceae	g__Ruminococcaceae_NK4A214_group
OTU01672	0.0	0.0	0.0	0.0	0.0	0.0	0.0	0.0	0.0	17.0	0.0	0.0	0.0	0.0	0.0	0.0	0.0	0.0	0.0	0.0	k__Bacteria	p__Verrucomicrobia	c__Verrucomicrobiae	o__Verrucomicrobiales	f__Verrucomicrobiaceae	g__Akkermansia	s__uncultured_organism
OTU01673	0.0	0.0	0.0	0.0	0.0	0.0	0.0	0.0	0.0	0.0	0.0	0.0	0.0	16.0	0.0	0.0	0.0	1.0	0.0	0.0	k__Bacteria	p__Firmicutes	c__Clostridia	o__Clostridiales	f__Ruminococcaceae	g__Ruminococcaceae_UCG-014
OTU01674	0.0	0.0	0.0	0.0	0.0	0.0	0.0	0.0	0.0	0.0	0.0	0.0	0.0	0.0	17.0	0.0	0.0	0.0	0.0	0.0	k__Bacteria	p__Firmicutes	c__Erysipelotrichia	o__Erysipelotrichales	f__Erysipelotrichaceae	g__uncultured	s__unidentified
OTU01675	17.0	0.0	0.0	0.0	0.0	0.0	0.0	0.0	0.0	0.0	0.0	0.0	0.0	0.0	0.0	0.0	0.0	0.0	0.0	0.0	k__Bacteria	p__Verrucomicrobia	c__Verrucomicrobiae	o__Verrucomicrobiales	f__Verrucomicrobiaceae	g__Akkermansia	s__uncultured_organism
OTU01676	0.0	0.0	0.0	0.0	0.0	0.0	0.0	0.0	0.0	1.0	16.0	0.0	0.0	0.0	0.0	0.0	0.0	0.0	0.0	0.0	k__Bacteria	p__Firmicutes	c__Erysipelotrichia	o__Erysipelotrichales	f__Erysipelotrichaceae	g__Turicibacter	s__uncultured_bacterium
OTU01677	0.0	0.0	0.0	0.0	0.0	0.0	0.0	0.0	0.0	0.0	0.0	0.0	0.0	6.0	0.0	0.0	0.0	8.0	0.0	3.0	k__Bacteria	p__Cyanobacteria	c__Melainabacteria	o__Gastranaerophilales	f__uncultured_bacterium	g__uncultured_bacterium	s__uncultured_bacterium
OTU01678	2.0	0.0	1.0	1.0	0.0	1.0	0.0	0.0	0.0	0.0	0.0	3.0	1.0	0.0	1.0	0.0	2.0	0.0	5.0	0.0	k__Bacteria	p__Bacteroidetes	c__Bacteroidia	o__Bacteroidales	f__Bacteroidales_S24-7_group	g__uncultured_bacterium	s__uncultured_bacterium
OTU01679	0.0	0.0	0.0	0.0	0.0	0.0	17.0	0.0	0.0	0.0	0.0	0.0	0.0	0.0	0.0	0.0	0.0	0.0	0.0	0.0	k__Bacteria	p__Proteobacteria	c__Gammaproteobacteria	o__Enterobacteriales	f__Enterobacteriaceae	g__Escherichia-Shigella
OTU01680	1.0	1.0	0.0	0.0	0.0	0.0	0.0	0.0	1.0	0.0	0.0	0.0	0.0	0.0	13.0	1.0	0.0	0.0	0.0	0.0	k__Bacteria	p__Bacteroidetes	c__Bacteroidia	o__Bacteroidales	f__Bacteroidales_S24-7_group
OTU01681	0.0	0.0	0.0	0.0	0.0	0.0	0.0	0.0	0.0	0.0	0.0	0.0	0.0	0.0	0.0	0.0	0.0	17.0	0.0	0.0	k__Bacteria	p__Firmicutes	c__Clostridia	o__Clostridiales	f__Ruminococcaceae	g__Ruminococcaceae_UCG-014
OTU01682	2.0	0.0	5.0	0.0	0.0	0.0	0.0	0.0	0.0	2.0	0.0	0.0	0.0	0.0	1.0	0.0	0.0	0.0	7.0	0.0	k__Bacteria	p__Proteobacteria	c__Betaproteobacteria	o__Burkholderiales	f__Alcaligenaceae	g__Parasutterella	s__uncultured_bacterium
OTU01683	0.0	0.0	0.0	4.0	0.0	1.0	0.0	0.0	0.0	0.0	4.0	0.0	1.0	7.0	0.0	0.0	0.0	0.0	0.0	0.0	k__Bacteria	p__Firmicutes	c__Bacilli	o__Lactobacillales	f__Lactobacillaceae	g__Lactobacillus	s__Lactobacillus_vaginalis
OTU01684	0.0	0.0	17.0	0.0	0.0	0.0	0.0	0.0	0.0	0.0	0.0	0.0	0.0	0.0	0.0	0.0	0.0	0.0	0.0	0.0	k__Bacteria	p__Firmicutes	c__Erysipelotrichia	o__Erysipelotrichales	f__Erysipelotrichaceae	g__uncultured_bacterium	s__uncultured_bacterium
OTU01685	17.0	0.0	0.0	0.0	0.0	0.0	0.0	0.0	0.0	0.0	0.0	0.0	0.0	0.0	0.0	0.0	0.0	0.0	0.0	0.0	k__Bacteria	p__Firmicutes	c__Clostridia	o__Clostridiales	f__Ruminococcaceae	g__[Eubacterium]_coprostanoligenes_group
OTU01686	1.0	0.0	0.0	0.0	0.0	12.0	0.0	0.0	1.0	0.0	0.0	0.0	0.0	0.0	0.0	0.0	3.0	0.0	0.0	0.0	k__Bacteria	p__Firmicutes	c__Clostridia	o__Clostridiales	f__Ruminococcaceae	g__Ruminococcaceae_NK4A214_group
OTU01687	0.0	0.0	0.0	0.0	0.0	7.0	2.0	0.0	7.0	0.0	0.0	0.0	0.0	0.0	0.0	0.0	1.0	0.0	0.0	0.0	k__Bacteria	p__Bacteroidetes	c__Bacteroidia	o__Bacteroidales	f__Bacteroidaceae	g__Bacteroides
OTU01688	0.0	0.0	0.0	0.0	0.0	0.0	0.0	0.0	0.0	0.0	0.0	0.0	0.0	0.0	0.0	0.0	16.0	0.0	0.0	0.0	k__Bacteria	p__Firmicutes	c__Clostridia	o__Clostridiales	f__Clostridiaceae_1	g__Clostridium_sensu_stricto_1
OTU01689	0.0	0.0	0.0	0.0	16.0	0.0	0.0	0.0	0.0	0.0	0.0	0.0	0.0	0.0	0.0	0.0	0.0	0.0	0.0	0.0	k__Bacteria	p__Firmicutes	c__Clostridia	o__Clostridiales	f__Peptostreptococcaceae
OTU01690	0.0	0.0	0.0	0.0	0.0	0.0	0.0	0.0	0.0	0.0	0.0	0.0	0.0	0.0	0.0	0.0	16.0	0.0	0.0	0.0	k__Bacteria	p__Firmicutes	c__Erysipelotrichia	o__Erysipelotrichales	f__Erysipelotrichaceae	g__Erysipelatoclostridium	s__bacterium_NLAE-zl-C558
OTU01691	0.0	0.0	0.0	0.0	0.0	0.0	0.0	0.0	0.0	0.0	0.0	0.0	0.0	0.0	16.0	0.0	0.0	0.0	0.0	0.0	k__Bacteria	p__Firmicutes	c__Clostridia	o__Clostridiales	f__Clostridiaceae_1	g__Clostridium_sensu_stricto_1
OTU01692	2.0	5.0	0.0	0.0	0.0	0.0	1.0	0.0	2.0	0.0	0.0	2.0	0.0	1.0	0.0	0.0	1.0	0.0	2.0	0.0	k__Bacteria	p__Firmicutes	c__Clostridia	o__Clostridiales	f__Family_XIII	g__Family_XIII_AD3011_group	s__uncultured_bacterium
OTU01693	0.0	0.0	0.0	0.0	0.0	0.0	0.0	0.0	0.0	0.0	0.0	0.0	0.0	0.0	0.0	0.0	16.0	0.0	0.0	0.0	k__Bacteria	p__Bacteroidetes	c__Bacteroidia	o__Bacteroidales	f__Bacteroidaceae	g__Bacteroides
OTU01694	0.0	0.0	0.0	0.0	0.0	0.0	0.0	0.0	0.0	0.0	0.0	0.0	16.0	0.0	0.0	0.0	0.0	0.0	0.0	0.0	k__Bacteria	p__Verrucomicrobia	c__Verrucomicrobiae	o__Verrucomicrobiales	f__Verrucomicrobiaceae	g__Akkermansia	s__uncultured_organism
OTU01695	0.0	0.0	0.0	0.0	0.0	0.0	0.0	0.0	0.0	0.0	0.0	0.0	0.0	16.0	0.0	0.0	0.0	0.0	0.0	0.0	k__Bacteria	p__Tenericutes	c__Mollicutes	o__Mollicutes_RF9
OTU01696	0.0	0.0	7.0	0.0	0.0	0.0	0.0	1.0	0.0	0.0	0.0	0.0	0.0	0.0	0.0	0.0	8.0	0.0	0.0	0.0	k__Bacteria	p__Firmicutes	c__Clostridia	o__Clostridiales	f__Clostridiaceae_1	g__Clostridium_sensu_stricto_13
OTU01697	0.0	0.0	0.0	0.0	0.0	16.0	0.0	0.0	0.0	0.0	0.0	0.0	0.0	0.0	0.0	0.0	0.0	0.0	0.0	0.0	k__Bacteria	p__Proteobacteria	c__Gammaproteobacteria	o__Enterobacteriales	f__Enterobacteriaceae	g__Escherichia-Shigella
OTU01698	0.0	1.0	0.0	0.0	0.0	0.0	0.0	0.0	6.0	0.0	0.0	0.0	0.0	0.0	0.0	2.0	7.0	0.0	0.0	0.0	k__Bacteria	p__Firmicutes	c__Clostridia	o__Clostridiales
OTU01699	0.0	0.0	0.0	0.0	0.0	0.0	0.0	0.0	16.0	0.0	0.0	0.0	0.0	0.0	0.0	0.0	0.0	0.0	0.0	0.0	k__Bacteria	p__Bacteroidetes	c__Bacteroidia	o__Bacteroidales	f__Bacteroidaceae	g__Bacteroides
OTU01700	0.0	0.0	0.0	0.0	0.0	0.0	0.0	0.0	16.0	0.0	0.0	0.0	0.0	0.0	0.0	0.0	0.0	0.0	0.0	0.0	k__Bacteria	p__Bacteroidetes	c__Bacteroidia	o__Bacteroidales	f__Bacteroidaceae	g__Bacteroides
OTU01701	0.0	1.0	0.0	0.0	0.0	2.0	0.0	0.0	0.0	0.0	0.0	0.0	1.0	0.0	0.0	0.0	1.0	0.0	11.0	0.0	k__Bacteria	p__Proteobacteria	c__Gammaproteobacteria	o__Enterobacteriales	f__Enterobacteriaceae	g__Enterobacter
OTU01702	0.0	0.0	0.0	0.0	0.0	0.0	0.0	0.0	0.0	0.0	0.0	1.0	15.0	0.0	0.0	0.0	0.0	0.0	0.0	0.0	k__Bacteria	p__Bacteroidetes	c__Bacteroidia	o__Bacteroidales	f__Bacteroidales_S24-7_group	g__uncultured_bacterium	s__uncultured_bacterium
OTU01703	0.0	0.0	16.0	0.0	0.0	0.0	0.0	0.0	0.0	0.0	0.0	0.0	0.0	0.0	0.0	0.0	0.0	0.0	0.0	0.0	k__Bacteria	p__Bacteroidetes	c__Bacteroidia	o__Bacteroidales	f__Bacteroidaceae	g__Bacteroides
OTU01704	0.0	0.0	0.0	0.0	0.0	0.0	0.0	0.0	0.0	0.0	0.0	0.0	16.0	0.0	0.0	0.0	0.0	0.0	0.0	0.0	k__Bacteria	p__Proteobacteria	c__Gammaproteobacteria	o__Enterobacteriales	f__Enterobacteriaceae
OTU01705	4.0	0.0	0.0	0.0	0.0	11.0	1.0	0.0	0.0	0.0	0.0	0.0	0.0	0.0	0.0	0.0	0.0	0.0	0.0	0.0	k__Bacteria	p__Firmicutes	c__Clostridia	o__Clostridiales	f__Christensenellaceae	g__Christensenellaceae_R-7_group	s__uncultured_bacterium
OTU01706	13.0	0.0	0.0	0.0	0.0	0.0	0.0	0.0	0.0	0.0	0.0	3.0	0.0	0.0	0.0	0.0	0.0	0.0	0.0	0.0	k__Bacteria	p__Firmicutes	c__Clostridia	o__Clostridiales	f__Ruminococcaceae
OTU01707	0.0	16.0	0.0	0.0	0.0	0.0	0.0	0.0	0.0	0.0	0.0	0.0	0.0	0.0	0.0	0.0	0.0	0.0	0.0	0.0	k__Bacteria	p__Bacteroidetes	c__Bacteroidia	o__Bacteroidales	f__Bacteroidales_S24-7_group	g__uncultured_bacterium	s__uncultured_bacterium
OTU01708	0.0	0.0	0.0	0.0	0.0	0.0	0.0	16.0	0.0	0.0	0.0	0.0	0.0	0.0	0.0	0.0	0.0	0.0	0.0	0.0	k__Bacteria	p__Bacteroidetes	c__Bacteroidia	o__Bacteroidales	f__Bacteroidaceae	g__Bacteroides
OTU01709	1.0	3.0	0.0	0.0	0.0	0.0	0.0	0.0	8.0	0.0	0.0	1.0	1.0	0.0	0.0	0.0	2.0	0.0	0.0	0.0	k__Bacteria	p__Bacteroidetes	c__Bacteroidia	o__Bacteroidales	f__Prevotellaceae
OTU01710	2.0	1.0	3.0	0.0	0.0	0.0	2.0	1.0	1.0	0.0	0.0	1.0	0.0	0.0	0.0	0.0	0.0	0.0	5.0	0.0	k__Bacteria	p__Bacteroidetes	c__Bacteroidia	o__Bacteroidales	f__Bacteroidales_S24-7_group	g__uncultured_bacterium	s__uncultured_bacterium
OTU01711	0.0	0.0	14.0	0.0	0.0	0.0	0.0	0.0	0.0	0.0	0.0	0.0	0.0	0.0	0.0	0.0	2.0	0.0	0.0	0.0	k__Bacteria	p__Proteobacteria	c__Gammaproteobacteria	o__Enterobacteriales	f__Enterobacteriaceae
OTU01712	11.0	0.0	0.0	0.0	0.0	0.0	0.0	0.0	2.0	0.0	0.0	0.0	0.0	0.0	0.0	0.0	3.0	0.0	0.0	0.0	k__Bacteria
OTU01713	0.0	0.0	0.0	0.0	0.0	0.0	1.0	0.0	0.0	0.0	0.0	0.0	0.0	0.0	0.0	0.0	0.0	0.0	15.0	0.0	k__Bacteria	p__Firmicutes	c__Clostridia	o__Clostridiales	f__Lachnospiraceae	g__Lachnospiraceae_UCG-004	s__bacterium_enrichment_culture_clone_Ecwsrb007
OTU01714	0.0	0.0	0.0	16.0	0.0	0.0	0.0	0.0	0.0	0.0	0.0	0.0	0.0	0.0	0.0	0.0	0.0	0.0	0.0	0.0	k__Bacteria	p__Verrucomicrobia	c__Verrucomicrobiae	o__Verrucomicrobiales	f__Verrucomicrobiaceae	g__Akkermansia	s__uncultured_organism
OTU01715	0.0	0.0	0.0	0.0	0.0	0.0	0.0	0.0	0.0	0.0	0.0	0.0	0.0	0.0	0.0	0.0	0.0	0.0	0.0	16.0	k__Bacteria	p__Firmicutes	c__Clostridia	o__Clostridiales	f__Ruminococcaceae	g__Ruminococcaceae_UCG-014
OTU01716	1.0	0.0	3.0	2.0	0.0	2.0	0.0	0.0	0.0	1.0	0.0	2.0	2.0	0.0	0.0	1.0	2.0	0.0	0.0	0.0	k__Bacteria	p__Bacteroidetes	c__Bacteroidia	o__Bacteroidales	f__Bacteroidales_S24-7_group	g__uncultured_bacterium	s__uncultured_bacterium
OTU01717	0.0	0.0	16.0	0.0	0.0	0.0	0.0	0.0	0.0	0.0	0.0	0.0	0.0	0.0	0.0	0.0	0.0	0.0	0.0	0.0	k__Bacteria	p__Bacteroidetes	c__Bacteroidia	o__Bacteroidales	f__Bacteroidaceae	g__Bacteroides
OTU01718	0.0	0.0	0.0	0.0	0.0	0.0	0.0	0.0	0.0	0.0	0.0	0.0	0.0	0.0	0.0	0.0	16.0	0.0	0.0	0.0	k__Bacteria	p__Firmicutes	c__Clostridia	o__Clostridiales	f__Lachnospiraceae
OTU01719	0.0	0.0	0.0	0.0	0.0	0.0	0.0	0.0	0.0	16.0	0.0	0.0	0.0	0.0	0.0	0.0	0.0	0.0	0.0	0.0	k__Bacteria	p__Firmicutes	c__Bacilli	o__Lactobacillales	f__Enterococcaceae	g__Enterococcus
OTU01720	0.0	0.0	0.0	0.0	0.0	0.0	9.0	0.0	1.0	1.0	0.0	0.0	1.0	0.0	1.0	1.0	2.0	0.0	0.0	0.0	k__Bacteria	p__Bacteroidetes	c__Bacteroidia	o__Bacteroidales	f__Bacteroidales_S24-7_group
OTU01721	0.0	0.0	0.0	0.0	0.0	0.0	16.0	0.0	0.0	0.0	0.0	0.0	0.0	0.0	0.0	0.0	0.0	0.0	0.0	0.0	k__Bacteria	p__Bacteroidetes	c__Bacteroidia	o__Bacteroidales	f__Bacteroidaceae	g__Bacteroides
OTU01722	0.0	0.0	0.0	0.0	0.0	0.0	0.0	0.0	0.0	0.0	0.0	0.0	0.0	0.0	16.0	0.0	0.0	0.0	0.0	0.0	k__Bacteria	p__Proteobacteria	c__Gammaproteobacteria	o__Enterobacteriales	f__Enterobacteriaceae	g__Escherichia-Shigella
OTU01723	1.0	1.0	0.0	0.0	0.0	0.0	0.0	0.0	0.0	0.0	0.0	4.0	0.0	0.0	0.0	0.0	3.0	5.0	2.0	0.0	k__Bacteria	p__Firmicutes	c__Clostridia	o__Clostridiales	f__Ruminococcaceae	g__Ruminococcus_1
OTU01724	0.0	0.0	0.0	0.0	0.0	0.0	0.0	0.0	0.0	0.0	0.0	0.0	16.0	0.0	0.0	0.0	0.0	0.0	0.0	0.0	k__Bacteria	p__Verrucomicrobia	c__Verrucomicrobiae	o__Verrucomicrobiales	f__Verrucomicrobiaceae	g__Akkermansia	s__uncultured_organism
OTU01725	0.0	0.0	0.0	0.0	0.0	0.0	0.0	0.0	0.0	0.0	0.0	0.0	1.0	14.0	0.0	0.0	0.0	0.0	0.0	1.0	k__Bacteria	p__Firmicutes	c__Bacilli	o__Lactobacillales	f__Lactobacillaceae	g__Lactobacillus	s__uncultured_bacterium
OTU01726	0.0	0.0	0.0	0.0	0.0	0.0	0.0	0.0	0.0	0.0	0.0	16.0	0.0	0.0	0.0	0.0	0.0	0.0	0.0	0.0	k__Bacteria	p__Proteobacteria	c__Gammaproteobacteria	o__Enterobacteriales	f__Enterobacteriaceae	g__Escherichia-Shigella
OTU01727	3.0	0.0	0.0	0.0	0.0	2.0	0.0	0.0	0.0	0.0	0.0	8.0	0.0	0.0	1.0	0.0	2.0	0.0	0.0	0.0	k__Bacteria	p__Firmicutes	c__Clostridia	o__Clostridiales	f__Ruminococcaceae	g__Ruminiclostridium_5
OTU01728	0.0	1.0	0.0	0.0	0.0	2.0	0.0	3.0	1.0	0.0	0.0	8.0	0.0	0.0	0.0	0.0	1.0	0.0	0.0	0.0	k__Bacteria	p__Firmicutes	c__Clostridia	o__Clostridiales	f__Christensenellaceae	g__uncultured
OTU01729	0.0	0.0	0.0	0.0	0.0	0.0	0.0	0.0	0.0	16.0	0.0	0.0	0.0	0.0	0.0	0.0	0.0	0.0	0.0	0.0	k__Bacteria	p__Actinobacteria	c__Coriobacteriia	o__Coriobacteriales	f__Coriobacteriaceae	g__Enterorhabdus
OTU01730	16.0	0.0	0.0	0.0	0.0	0.0	0.0	0.0	0.0	0.0	0.0	0.0	0.0	0.0	0.0	0.0	0.0	0.0	0.0	0.0	k__Bacteria	p__Proteobacteria	c__Gammaproteobacteria	o__Enterobacteriales	f__Enterobacteriaceae
OTU01731	4.0	2.0	0.0	0.0	0.0	0.0	4.0	5.0	1.0	0.0	0.0	0.0	0.0	0.0	0.0	0.0	0.0	0.0	0.0	0.0	k__Bacteria	p__Bacteroidetes	c__Bacteroidia	o__Bacteroidales	f__Bacteroidaceae	g__Bacteroides
OTU01732	1.0	0.0	11.0	0.0	0.0	3.0	0.0	1.0	0.0	0.0	0.0	0.0	0.0	0.0	0.0	0.0	0.0	0.0	0.0	0.0	k__Bacteria	p__Bacteroidetes	c__Bacteroidia	o__Bacteroidales	f__Bacteroidaceae	g__Bacteroides
OTU01733	0.0	0.0	10.0	0.0	0.0	0.0	0.0	0.0	0.0	0.0	0.0	0.0	0.0	0.0	6.0	0.0	0.0	0.0	0.0	0.0	k__Bacteria	p__Bacteroidetes	c__Bacteroidia	o__Bacteroidales	f__Bacteroidales_S24-7_group
OTU01734	0.0	5.0	0.0	0.0	0.0	0.0	11.0	0.0	0.0	0.0	0.0	0.0	0.0	0.0	0.0	0.0	0.0	0.0	0.0	0.0	k__Bacteria	p__Firmicutes	c__Clostridia	o__Clostridiales	f__Ruminococcaceae	g__Ruminococcaceae_UCG-005	s__uncultured_bacterium
OTU01735	0.0	0.0	5.0	0.0	0.0	2.0	1.0	0.0	0.0	0.0	0.0	5.0	2.0	0.0	0.0	0.0	1.0	0.0	0.0	0.0	k__Bacteria	p__Bacteroidetes	c__Bacteroidia	o__Bacteroidales	f__Bacteroidales_S24-7_group	g__uncultured_bacterium	s__uncultured_bacterium
OTU01736	0.0	0.0	14.0	0.0	0.0	0.0	0.0	0.0	0.0	0.0	0.0	0.0	0.0	0.0	0.0	0.0	2.0	0.0	0.0	0.0	k__Bacteria	p__Proteobacteria	c__Gammaproteobacteria	o__Enterobacteriales	f__Enterobacteriaceae
OTU01737	0.0	1.0	0.0	0.0	0.0	0.0	0.0	0.0	4.0	0.0	0.0	7.0	0.0	0.0	0.0	0.0	1.0	0.0	3.0	0.0	k__Bacteria	p__Bacteroidetes	c__Bacteroidia	o__Bacteroidales	f__Bacteroidales_S24-7_group	g__uncultured_bacterium	s__uncultured_bacterium
OTU01738	0.0	0.0	0.0	0.0	0.0	0.0	0.0	0.0	0.0	0.0	0.0	0.0	0.0	16.0	0.0	0.0	0.0	0.0	0.0	0.0	k__Bacteria	p__Tenericutes	c__Mollicutes	o__Mollicutes_RF9
OTU01739	0.0	0.0	0.0	16.0	0.0	0.0	0.0	0.0	0.0	0.0	0.0	0.0	0.0	0.0	0.0	0.0	0.0	0.0	0.0	0.0	k__Bacteria	p__Proteobacteria	c__Gammaproteobacteria	o__Enterobacteriales	f__Enterobacteriaceae	g__Escherichia-Shigella
OTU01740	0.0	4.0	4.0	0.0	0.0	1.0	1.0	0.0	0.0	0.0	0.0	0.0	0.0	1.0	0.0	1.0	0.0	1.0	1.0	2.0	k__Bacteria	p__Firmicutes	c__Clostridia	o__Clostridiales	f__Ruminococcaceae
OTU01741	0.0	2.0	1.0	0.0	0.0	7.0	1.0	0.0	0.0	0.0	0.0	0.0	0.0	0.0	0.0	1.0	0.0	0.0	4.0	0.0	k__Bacteria	p__Bacteroidetes	c__Bacteroidia	o__Bacteroidales	f__Bacteroidales_S24-7_group	g__uncultured_bacterium	s__uncultured_bacterium
OTU01742	2.0	0.0	0.0	0.0	0.0	1.0	7.0	2.0	0.0	0.0	0.0	0.0	0.0	0.0	3.0	1.0	0.0	0.0	0.0	0.0	k__Bacteria	p__Verrucomicrobia	c__Verrucomicrobiae	o__Verrucomicrobiales	f__Verrucomicrobiaceae	g__Akkermansia	s__uncultured_organism
OTU01743	0.0	0.0	0.0	0.0	0.0	0.0	0.0	16.0	0.0	0.0	0.0	0.0	0.0	0.0	0.0	0.0	0.0	0.0	0.0	0.0	k__Bacteria	p__Firmicutes	c__Clostridia	o__Clostridiales	f__Peptococcaceae
OTU01744	0.0	16.0	0.0	0.0	0.0	0.0	0.0	0.0	0.0	0.0	0.0	0.0	0.0	0.0	0.0	0.0	0.0	0.0	0.0	0.0	k__Bacteria	p__Firmicutes	c__Clostridia	o__Clostridiales	f__Lachnospiraceae	g__Lachnospiraceae_NK4A136_group
OTU01745	0.0	0.0	0.0	0.0	0.0	16.0	0.0	0.0	0.0	0.0	0.0	0.0	0.0	0.0	0.0	0.0	0.0	0.0	0.0	0.0	k__Bacteria	p__Firmicutes	c__Clostridia	o__Clostridiales	f__Ruminococcaceae
OTU01746	0.0	0.0	0.0	1.0	0.0	0.0	0.0	0.0	0.0	0.0	0.0	0.0	15.0	0.0	0.0	0.0	0.0	0.0	0.0	0.0	k__Bacteria	p__Firmicutes	c__Clostridia	o__Clostridiales	f__Clostridiaceae_1	g__Clostridium_sensu_stricto_1
OTU01747	0.0	0.0	0.0	0.0	0.0	0.0	0.0	0.0	0.0	5.0	0.0	0.0	0.0	0.0	0.0	11.0	0.0	0.0	0.0	0.0	k__Bacteria	p__Bacteroidetes	c__Bacteroidia	o__Bacteroidales	f__Bacteroidales_S24-7_group	g__uncultured_Bacteroidales_bacterium	s__uncultured_Bacteroidales_bacterium
OTU01748	14.0	1.0	0.0	0.0	0.0	0.0	0.0	0.0	0.0	1.0	0.0	0.0	0.0	0.0	0.0	0.0	0.0	0.0	0.0	0.0	k__Bacteria	p__Bacteroidetes	c__Bacteroidia	o__Bacteroidales	f__Bacteroidales_S24-7_group	g__uncultured_bacterium	s__uncultured_bacterium
OTU01749	1.0	1.0	0.0	0.0	0.0	0.0	1.0	0.0	2.0	0.0	0.0	2.0	0.0	0.0	3.0	0.0	6.0	0.0	0.0	0.0	k__Bacteria	p__Firmicutes	c__Clostridia	o__Clostridiales	f__Defluviitaleaceae	g__Defluviitaleaceae_UCG-011	s__uncultured_bacterium
OTU01750	1.0	0.0	0.0	0.0	0.0	0.0	0.0	2.0	0.0	0.0	0.0	0.0	2.0	0.0	9.0	0.0	2.0	0.0	0.0	0.0	k__Bacteria	p__Actinobacteria	c__Actinobacteria	o__Bifidobacteriales	f__Bifidobacteriaceae	g__Bifidobacterium
OTU01751	16.0	0.0	0.0	0.0	0.0	0.0	0.0	0.0	0.0	0.0	0.0	0.0	0.0	0.0	0.0	0.0	0.0	0.0	0.0	0.0	k__Bacteria	p__Bacteroidetes	c__Bacteroidia	o__Bacteroidales	f__Bacteroidales_S24-7_group	g__uncultured_bacterium	s__uncultured_bacterium
OTU01752	0.0	0.0	0.0	0.0	1.0	1.0	0.0	0.0	0.0	0.0	0.0	0.0	1.0	11.0	0.0	0.0	0.0	2.0	0.0	0.0	k__Bacteria	p__Firmicutes	c__Clostridia	o__Clostridiales	f__Lachnospiraceae	g__Blautia
OTU01753	6.0	0.0	0.0	0.0	0.0	0.0	0.0	0.0	3.0	2.0	0.0	4.0	1.0	0.0	0.0	0.0	0.0	0.0	0.0	0.0	k__Bacteria	p__Bacteroidetes	c__Bacteroidia	o__Bacteroidales	f__Bacteroidales_S24-7_group	g__uncultured_bacterium	s__uncultured_bacterium
OTU01754	0.0	0.0	0.0	0.0	0.0	0.0	0.0	0.0	0.0	0.0	0.0	0.0	16.0	0.0	0.0	0.0	0.0	0.0	0.0	0.0	k__Bacteria	p__Proteobacteria	c__Gammaproteobacteria	o__Enterobacteriales	f__Enterobacteriaceae	g__Escherichia-Shigella
OTU01755	0.0	16.0	0.0	0.0	0.0	0.0	0.0	0.0	0.0	0.0	0.0	0.0	0.0	0.0	0.0	0.0	0.0	0.0	0.0	0.0	k__Bacteria	p__Verrucomicrobia	c__Verrucomicrobiae	o__Verrucomicrobiales	f__Verrucomicrobiaceae	g__Akkermansia	s__uncultured_organism
OTU01756	0.0	0.0	0.0	2.0	0.0	5.0	0.0	0.0	0.0	1.0	0.0	0.0	1.0	0.0	3.0	1.0	0.0	0.0	3.0	0.0	k__Bacteria	p__Bacteroidetes	c__Bacteroidia	o__Bacteroidales	f__Bacteroidales_S24-7_group	g__uncultured_bacterium	s__uncultured_bacterium
OTU01757	0.0	0.0	0.0	0.0	0.0	15.0	0.0	0.0	0.0	0.0	0.0	0.0	0.0	0.0	0.0	0.0	0.0	0.0	0.0	0.0	k__Bacteria	p__Firmicutes	c__Clostridia	o__Clostridiales	f__Family_XIII	g__[Eubacterium]_nodatum_group
OTU01758	0.0	0.0	0.0	0.0	0.0	0.0	0.0	0.0	1.0	0.0	0.0	0.0	3.0	0.0	0.0	11.0	0.0	0.0	0.0	0.0	k__Bacteria	p__Proteobacteria	c__Gammaproteobacteria	o__Enterobacteriales	f__Enterobacteriaceae
OTU01759	2.0	0.0	0.0	0.0	0.0	7.0	0.0	0.0	0.0	0.0	0.0	3.0	3.0	0.0	0.0	0.0	0.0	0.0	0.0	0.0	k__Bacteria
OTU01760	0.0	0.0	0.0	0.0	0.0	2.0	12.0	1.0	0.0	0.0	0.0	0.0	0.0	0.0	0.0	0.0	0.0	0.0	0.0	0.0	k__Bacteria	p__Bacteroidetes	c__Bacteroidia	o__Bacteroidales	f__Bacteroidaceae	g__Bacteroides
OTU01761	0.0	0.0	0.0	0.0	0.0	0.0	15.0	0.0	0.0	0.0	0.0	0.0	0.0	0.0	0.0	0.0	0.0	0.0	0.0	0.0	k__Bacteria	p__Firmicutes	c__Clostridia	o__Clostridiales	f__Family_XIII	g__[Eubacterium]_nodatum_group
OTU01762	0.0	0.0	0.0	15.0	0.0	0.0	0.0	0.0	0.0	0.0	0.0	0.0	0.0	0.0	0.0	0.0	0.0	0.0	0.0	0.0	k__Bacteria	p__Proteobacteria	c__Gammaproteobacteria	o__Enterobacteriales	f__Enterobacteriaceae	g__Escherichia-Shigella
OTU01763	0.0	0.0	0.0	0.0	0.0	0.0	0.0	0.0	0.0	0.0	0.0	0.0	0.0	0.0	0.0	0.0	0.0	0.0	15.0	0.0	k__Bacteria	p__Firmicutes	c__Clostridia	o__Clostridiales	f__Lachnospiraceae
OTU01764	2.0	0.0	0.0	0.0	0.0	7.0	0.0	0.0	0.0	0.0	0.0	0.0	0.0	0.0	0.0	0.0	0.0	0.0	6.0	0.0	k__Bacteria	p__Bacteroidetes	c__Bacteroidia	o__Bacteroidales	f__Bacteroidaceae	g__Bacteroides
OTU01765	0.0	0.0	0.0	0.0	0.0	0.0	0.0	12.0	0.0	0.0	0.0	0.0	0.0	0.0	0.0	3.0	0.0	0.0	0.0	0.0	k__Bacteria	p__Firmicutes	c__Clostridia	o__Clostridiales	f__Clostridiaceae_1	g__Clostridium_sensu_stricto_1
OTU01766	2.0	0.0	0.0	0.0	0.0	0.0	1.0	12.0	0.0	0.0	0.0	0.0	0.0	0.0	0.0	0.0	0.0	0.0	0.0	0.0	k__Bacteria	p__Bacteroidetes	c__Bacteroidia	o__Bacteroidales	f__Bacteroidaceae	g__Bacteroides
OTU01767	0.0	0.0	0.0	0.0	0.0	0.0	0.0	0.0	0.0	0.0	0.0	0.0	0.0	15.0	0.0	0.0	0.0	0.0	0.0	0.0	k__Bacteria	p__Firmicutes	c__Bacilli	o__Lactobacillales	f__Leuconostocaceae	g__Leuconostoc
OTU01768	12.0	0.0	0.0	0.0	0.0	0.0	0.0	0.0	1.0	0.0	0.0	0.0	0.0	0.0	1.0	1.0	0.0	0.0	0.0	0.0	k__Bacteria	p__Verrucomicrobia	c__Verrucomicrobiae	o__Verrucomicrobiales	f__Verrucomicrobiaceae	g__Akkermansia	s__uncultured_organism
OTU01769	0.0	0.0	0.0	0.0	0.0	0.0	15.0	0.0	0.0	0.0	0.0	0.0	0.0	0.0	0.0	0.0	0.0	0.0	0.0	0.0	k__Bacteria	p__Verrucomicrobia	c__Verrucomicrobiae	o__Verrucomicrobiales	f__Verrucomicrobiaceae	g__Akkermansia	s__uncultured_organism
OTU01770	0.0	0.0	0.0	0.0	0.0	0.0	0.0	0.0	0.0	0.0	0.0	15.0	0.0	0.0	0.0	0.0	0.0	0.0	0.0	0.0	k__Bacteria	p__Verrucomicrobia	c__Verrucomicrobiae	o__Verrucomicrobiales	f__Verrucomicrobiaceae	g__Akkermansia	s__uncultured_organism
OTU01771	0.0	0.0	0.0	0.0	0.0	0.0	0.0	0.0	0.0	0.0	0.0	0.0	0.0	0.0	0.0	0.0	0.0	15.0	0.0	0.0	k__Bacteria	p__Firmicutes	c__Clostridia	o__Clostridiales	f__Lachnospiraceae	g__Incertae_Sedis
OTU01772	0.0	0.0	15.0	0.0	0.0	0.0	0.0	0.0	0.0	0.0	0.0	0.0	0.0	0.0	0.0	0.0	0.0	0.0	0.0	0.0	k__Bacteria	p__Bacteroidetes	c__Bacteroidia	o__Bacteroidales	f__Bacteroidaceae	g__Bacteroides
OTU01773	0.0	0.0	0.0	0.0	0.0	4.0	0.0	0.0	0.0	0.0	0.0	0.0	0.0	0.0	0.0	0.0	0.0	0.0	11.0	0.0	k__Bacteria	p__Proteobacteria	c__Gammaproteobacteria	o__Enterobacteriales	f__Enterobacteriaceae
OTU01774	0.0	0.0	0.0	0.0	0.0	0.0	0.0	0.0	1.0	0.0	0.0	0.0	0.0	0.0	0.0	0.0	14.0	0.0	0.0	0.0	k__Bacteria	p__Bacteroidetes	c__Bacteroidia	o__Bacteroidales
OTU01775	0.0	0.0	0.0	0.0	0.0	0.0	0.0	0.0	0.0	0.0	0.0	0.0	0.0	15.0	0.0	0.0	0.0	0.0	0.0	0.0	k__Bacteria	p__Actinobacteria	c__Coriobacteriia	o__Coriobacteriales	f__Coriobacteriaceae
OTU01776	0.0	0.0	1.0	0.0	0.0	5.0	2.0	0.0	0.0	0.0	0.0	0.0	0.0	0.0	0.0	0.0	0.0	0.0	7.0	0.0	k__Bacteria	p__Bacteroidetes	c__Bacteroidia	o__Bacteroidales	f__Bacteroidales_S24-7_group	g__uncultured_bacterium	s__uncultured_bacterium
OTU01777	1.0	0.0	5.0	0.0	0.0	0.0	0.0	0.0	0.0	0.0	0.0	0.0	0.0	0.0	0.0	0.0	9.0	0.0	0.0	0.0	k__Bacteria	p__Firmicutes	c__Clostridia	o__Clostridiales	f__Clostridiaceae_1
OTU01778	0.0	0.0	9.0	0.0	0.0	0.0	1.0	0.0	0.0	0.0	0.0	0.0	0.0	0.0	0.0	0.0	5.0	0.0	0.0	0.0	k__Bacteria	p__Bacteroidetes	c__Bacteroidia	o__Bacteroidales	f__Bacteroidaceae	g__Bacteroides	s__Bacteroides_acidifaciens
OTU01779	0.0	0.0	0.0	0.0	0.0	0.0	0.0	0.0	0.0	0.0	0.0	0.0	0.0	0.0	15.0	0.0	0.0	0.0	0.0	0.0	k__Bacteria	p__Firmicutes	c__Clostridia	o__Clostridiales	f__Ruminococcaceae	g__Ruminococcaceae_UCG-014
OTU01780	0.0	0.0	15.0	0.0	0.0	0.0	0.0	0.0	0.0	0.0	0.0	0.0	0.0	0.0	0.0	0.0	0.0	0.0	0.0	0.0	k__Bacteria	p__Bacteroidetes	c__Bacteroidia	o__Bacteroidales	f__Bacteroidaceae	g__Bacteroides
OTU01781	0.0	0.0	0.0	0.0	0.0	0.0	15.0	0.0	0.0	0.0	0.0	0.0	0.0	0.0	0.0	0.0	0.0	0.0	0.0	0.0	k__Bacteria	p__Proteobacteria	c__Gammaproteobacteria	o__Enterobacteriales	f__Enterobacteriaceae	g__Escherichia-Shigella
OTU01782	0.0	1.0	1.0	0.0	0.0	1.0	0.0	0.0	0.0	0.0	0.0	2.0	0.0	0.0	0.0	0.0	9.0	0.0	1.0	0.0	k__Bacteria	p__Firmicutes	c__Clostridia	o__Clostridiales	f__Ruminococcaceae
OTU01783	0.0	1.0	0.0	0.0	0.0	0.0	1.0	0.0	0.0	0.0	0.0	2.0	0.0	0.0	0.0	0.0	11.0	0.0	0.0	0.0	k__Bacteria	p__Bacteroidetes	c__Bacteroidia	o__Bacteroidales	f__Bacteroidales_S24-7_group	g__uncultured_bacterium	s__uncultured_bacterium
OTU01784	0.0	0.0	0.0	0.0	0.0	0.0	0.0	0.0	1.0	2.0	0.0	0.0	3.0	0.0	0.0	6.0	3.0	0.0	0.0	0.0	k__Bacteria	p__Bacteroidetes	c__Bacteroidia	o__Bacteroidales	f__Bacteroidales_S24-7_group	g__uncultured_bacterium	s__uncultured_bacterium
OTU01785	0.0	0.0	0.0	0.0	0.0	0.0	0.0	0.0	0.0	15.0	0.0	0.0	0.0	0.0	0.0	0.0	0.0	0.0	0.0	0.0	k__Bacteria	p__Bacteroidetes	c__Bacteroidia	o__Bacteroidales	f__Bacteroidales_S24-7_group
OTU01786	0.0	0.0	0.0	0.0	0.0	0.0	0.0	15.0	0.0	0.0	0.0	0.0	0.0	0.0	0.0	0.0	0.0	0.0	0.0	0.0	k__Bacteria	p__Firmicutes	c__Clostridia	o__Clostridiales	f__Lachnospiraceae	g__Anaerosporobacter	s__uncultured_bacterium
OTU01787	1.0	0.0	0.0	0.0	0.0	0.0	1.0	0.0	0.0	11.0	0.0	0.0	0.0	0.0	2.0	0.0	0.0	0.0	0.0	0.0	k__Bacteria	p__Bacteroidetes	c__Bacteroidia	o__Bacteroidales	f__Bacteroidales_S24-7_group	g__uncultured_Bacteroidales_bacterium	s__uncultured_Bacteroidales_bacterium
OTU01788	0.0	0.0	2.0	0.0	0.0	0.0	0.0	0.0	0.0	0.0	0.0	0.0	0.0	0.0	0.0	0.0	13.0	0.0	0.0	0.0	k__Bacteria	p__Firmicutes	c__Clostridia	o__Clostridiales	f__Lachnospiraceae	g__Blautia
OTU01789	0.0	1.0	0.0	2.0	0.0	0.0	0.0	0.0	0.0	0.0	0.0	0.0	0.0	3.0	4.0	0.0	5.0	0.0	0.0	0.0	k__Bacteria	p__Firmicutes	c__Bacilli	o__Lactobacillales	f__Enterococcaceae	g__Enterococcus	s__Enterococcus_gallinarum
OTU01790	0.0	0.0	0.0	0.0	0.0	0.0	0.0	0.0	0.0	0.0	0.0	0.0	0.0	0.0	0.0	0.0	0.0	15.0	0.0	0.0	k__Bacteria	p__Firmicutes	c__Clostridia	o__Clostridiales	f__Ruminococcaceae	g__Ruminococcaceae_UCG-014	s__uncultured_Firmicutes_bacterium
OTU01791	0.0	0.0	0.0	0.0	0.0	0.0	15.0	0.0	0.0	0.0	0.0	0.0	0.0	0.0	0.0	0.0	0.0	0.0	0.0	0.0	k__Bacteria	p__Firmicutes	c__Clostridia	o__Clostridiales	f__Ruminococcaceae
OTU01792	0.0	0.0	0.0	0.0	0.0	0.0	0.0	15.0	0.0	0.0	0.0	0.0	0.0	0.0	0.0	0.0	0.0	0.0	0.0	0.0	k__Bacteria	p__Bacteroidetes	c__Bacteroidia	o__Bacteroidales	f__Bacteroidaceae	g__Bacteroides
OTU01793	0.0	0.0	0.0	0.0	0.0	0.0	0.0	0.0	0.0	0.0	0.0	0.0	0.0	0.0	0.0	0.0	0.0	0.0	15.0	0.0	k__Bacteria	p__Verrucomicrobia	c__Verrucomicrobiae	o__Verrucomicrobiales	f__Verrucomicrobiaceae	g__Akkermansia
OTU01794	4.0	4.0	0.0	0.0	0.0	0.0	6.0	0.0	1.0	0.0	0.0	0.0	0.0	0.0	0.0	0.0	0.0	0.0	0.0	0.0	k__Bacteria
OTU01795	0.0	0.0	0.0	0.0	0.0	0.0	0.0	0.0	15.0	0.0	0.0	0.0	0.0	0.0	0.0	0.0	0.0	0.0	0.0	0.0	k__Bacteria	p__Bacteroidetes	c__Bacteroidia	o__Bacteroidales	f__Bacteroidales_S24-7_group	g__uncultured_Bacteroidales_bacterium	s__uncultured_Bacteroidales_bacterium
OTU01796	0.0	0.0	0.0	0.0	0.0	0.0	0.0	0.0	0.0	0.0	0.0	0.0	0.0	0.0	0.0	0.0	15.0	0.0	0.0	0.0	k__Bacteria	p__Firmicutes	c__Clostridia	o__Clostridiales
OTU01797	1.0	2.0	0.0	0.0	0.0	0.0	8.0	0.0	2.0	0.0	0.0	0.0	0.0	0.0	0.0	0.0	0.0	0.0	2.0	0.0	k__Bacteria	p__Bacteroidetes	c__Bacteroidia	o__Bacteroidales	f__Bacteroidaceae	g__Bacteroides
OTU01798	0.0	0.0	4.0	2.0	0.0	0.0	1.0	0.0	0.0	0.0	0.0	1.0	6.0	0.0	0.0	0.0	1.0	0.0	0.0	0.0	k__Bacteria	p__Bacteroidetes	c__Bacteroidia	o__Bacteroidales	f__Bacteroidales_S24-7_group	g__uncultured_bacterium	s__uncultured_bacterium
OTU01799	0.0	0.0	0.0	0.0	0.0	0.0	14.0	0.0	0.0	0.0	0.0	0.0	0.0	0.0	1.0	0.0	0.0	0.0	0.0	0.0	k__Bacteria	p__Proteobacteria	c__Gammaproteobacteria	o__Enterobacteriales	f__Enterobacteriaceae	g__Escherichia-Shigella
OTU01800	0.0	0.0	0.0	0.0	0.0	0.0	0.0	0.0	0.0	0.0	0.0	0.0	0.0	0.0	0.0	0.0	15.0	0.0	0.0	0.0	k__Bacteria	p__Bacteroidetes	c__Bacteroidia	o__Bacteroidales	f__Bacteroidales_S24-7_group	g__uncultured_bacterium	s__uncultured_bacterium
OTU01801	0.0	0.0	0.0	0.0	0.0	0.0	0.0	0.0	0.0	0.0	0.0	0.0	0.0	0.0	15.0	0.0	0.0	0.0	0.0	0.0	k__Bacteria	p__Verrucomicrobia	c__Verrucomicrobiae	o__Verrucomicrobiales	f__Verrucomicrobiaceae	g__Akkermansia	s__uncultured_organism
OTU01802	0.0	0.0	0.0	0.0	0.0	0.0	0.0	0.0	0.0	0.0	0.0	0.0	0.0	0.0	0.0	0.0	0.0	0.0	0.0	15.0	k__Bacteria	p__Firmicutes	c__Clostridia	o__Clostridiales	f__Ruminococcaceae	g__Ruminococcaceae_UCG-014
OTU01803	0.0	0.0	0.0	0.0	0.0	0.0	0.0	0.0	14.0	0.0	0.0	0.0	1.0	0.0	0.0	0.0	0.0	0.0	0.0	0.0	k__Bacteria	p__Verrucomicrobia	c__Verrucomicrobiae	o__Verrucomicrobiales	f__Verrucomicrobiaceae	g__Akkermansia	s__uncultured_organism
OTU01804	0.0	0.0	0.0	0.0	0.0	0.0	11.0	0.0	0.0	0.0	0.0	0.0	4.0	0.0	0.0	0.0	0.0	0.0	0.0	0.0	k__Bacteria	p__Proteobacteria	c__Gammaproteobacteria	o__Enterobacteriales	f__Enterobacteriaceae	g__Escherichia-Shigella
OTU01805	0.0	14.0	0.0	0.0	0.0	0.0	0.0	0.0	1.0	0.0	0.0	0.0	0.0	0.0	0.0	0.0	0.0	0.0	0.0	0.0	k__Bacteria	p__Firmicutes	c__Clostridia	o__Clostridiales	f__Ruminococcaceae	g__Ruminococcaceae_NK4A214_group
OTU01806	0.0	15.0	0.0	0.0	0.0	0.0	0.0	0.0	0.0	0.0	0.0	0.0	0.0	0.0	0.0	0.0	0.0	0.0	0.0	0.0	k__Bacteria	p__Firmicutes	c__Clostridia	o__Clostridiales	f__Ruminococcaceae	g__Ruminococcaceae_NK4A214_group
OTU01807	0.0	0.0	0.0	0.0	0.0	0.0	0.0	0.0	0.0	0.0	0.0	0.0	0.0	0.0	14.0	1.0	0.0	0.0	0.0	0.0	k__Bacteria	p__Firmicutes	c__Erysipelotrichia	o__Erysipelotrichales	f__Erysipelotrichaceae	g__Erysipelatoclostridium
OTU01808	0.0	0.0	0.0	0.0	0.0	0.0	0.0	0.0	0.0	0.0	0.0	5.0	2.0	0.0	0.0	5.0	3.0	0.0	0.0	0.0	k__Bacteria	p__Bacteroidetes	c__Bacteroidia	o__Bacteroidales	f__Bacteroidales_S24-7_group	g__uncultured_bacterium	s__uncultured_bacterium
OTU01809	0.0	15.0	0.0	0.0	0.0	0.0	0.0	0.0	0.0	0.0	0.0	0.0	0.0	0.0	0.0	0.0	0.0	0.0	0.0	0.0	k__Bacteria	p__Proteobacteria	c__Gammaproteobacteria	o__Enterobacteriales	f__Enterobacteriaceae	g__Proteus
OTU01810	1.0	11.0	0.0	0.0	0.0	0.0	0.0	3.0	0.0	0.0	0.0	0.0	0.0	0.0	0.0	0.0	0.0	0.0	0.0	0.0	k__Bacteria	p__Firmicutes	c__Clostridia	o__Clostridiales	f__Family_XIII	g__[Eubacterium]_nodatum_group
OTU01811	15.0	0.0	0.0	0.0	0.0	0.0	0.0	0.0	0.0	0.0	0.0	0.0	0.0	0.0	0.0	0.0	0.0	0.0	0.0	0.0	k__Bacteria	p__Firmicutes	c__Clostridia	o__Clostridiales	f__Family_XIII	g__[Eubacterium]_nodatum_group	s__unidentified
OTU01812	0.0	0.0	2.0	0.0	0.0	1.0	5.0	0.0	2.0	0.0	0.0	0.0	0.0	1.0	0.0	0.0	1.0	0.0	3.0	0.0	k__Bacteria	p__Firmicutes	c__Clostridia	o__Clostridiales	f__Ruminococcaceae
OTU01813	0.0	0.0	0.0	0.0	0.0	15.0	0.0	0.0	0.0	0.0	0.0	0.0	0.0	0.0	0.0	0.0	0.0	0.0	0.0	0.0	k__Bacteria	p__Bacteroidetes	c__Bacteroidia	o__Bacteroidales	f__Bacteroidaceae	g__Bacteroides
OTU01814	0.0	0.0	0.0	0.0	0.0	0.0	0.0	0.0	0.0	15.0	0.0	0.0	0.0	0.0	0.0	0.0	0.0	0.0	0.0	0.0	k__Bacteria	p__Proteobacteria	c__Gammaproteobacteria	o__Enterobacteriales	f__Enterobacteriaceae	g__Escherichia-Shigella
OTU01815	0.0	1.0	0.0	0.0	0.0	0.0	0.0	0.0	0.0	0.0	0.0	0.0	0.0	0.0	0.0	0.0	0.0	0.0	14.0	0.0	k__Bacteria	p__Bacteroidetes	c__Bacteroidia	o__Bacteroidales
OTU01816	0.0	0.0	0.0	0.0	0.0	0.0	0.0	0.0	0.0	0.0	0.0	0.0	0.0	0.0	0.0	0.0	0.0	0.0	15.0	0.0	k__Bacteria	p__Verrucomicrobia	c__Verrucomicrobiae	o__Verrucomicrobiales	f__Verrucomicrobiaceae	g__Akkermansia
OTU01817	15.0	0.0	0.0	0.0	0.0	0.0	0.0	0.0	0.0	0.0	0.0	0.0	0.0	0.0	0.0	0.0	0.0	0.0	0.0	0.0	k__Bacteria	p__Bacteroidetes	c__Bacteroidia	o__Bacteroidales	f__Bacteroidales_S24-7_group	g__uncultured_Bacteroidales_bacterium	s__uncultured_Bacteroidales_bacterium
OTU01818	0.0	0.0	0.0	0.0	0.0	0.0	0.0	0.0	0.0	15.0	0.0	0.0	0.0	0.0	0.0	0.0	0.0	0.0	0.0	0.0	k__Bacteria	p__Bacteroidetes	c__Bacteroidia	o__Bacteroidales	f__Bacteroidales_S24-7_group
OTU01819	0.0	0.0	0.0	0.0	0.0	0.0	0.0	0.0	0.0	0.0	0.0	0.0	0.0	0.0	0.0	15.0	0.0	0.0	0.0	0.0	k__Bacteria	p__Proteobacteria	c__Gammaproteobacteria	o__Enterobacteriales	f__Enterobacteriaceae	g__Escherichia-Shigella
OTU01820	0.0	0.0	0.0	0.0	0.0	0.0	0.0	0.0	15.0	0.0	0.0	0.0	0.0	0.0	0.0	0.0	0.0	0.0	0.0	0.0	k__Bacteria	p__Firmicutes	c__Clostridia	o__Clostridiales	f__Family_XIII	g__[Eubacterium]_nodatum_group
OTU01821	0.0	0.0	0.0	0.0	0.0	0.0	0.0	0.0	0.0	2.0	0.0	0.0	13.0	0.0	0.0	0.0	0.0	0.0	0.0	0.0	k__Bacteria	p__Firmicutes	c__Erysipelotrichia	o__Erysipelotrichales	f__Erysipelotrichaceae	g__Holdemania	s__uncultured_bacterium
OTU01822	0.0	0.0	12.0	0.0	0.0	0.0	0.0	1.0	0.0	0.0	0.0	0.0	0.0	0.0	0.0	0.0	2.0	0.0	0.0	0.0	k__Bacteria	p__Bacteroidetes	c__Bacteroidia	o__Bacteroidales	f__ratAN060301C	g__uncultured_bacterium	s__uncultured_bacterium
OTU01823	0.0	0.0	0.0	0.0	0.0	0.0	0.0	0.0	0.0	0.0	0.0	15.0	0.0	0.0	0.0	0.0	0.0	0.0	0.0	0.0	k__Bacteria	p__Firmicutes	c__Clostridia	o__Clostridiales	f__Lachnospiraceae
OTU01824	3.0	0.0	0.0	0.0	0.0	0.0	0.0	2.0	1.0	0.0	0.0	1.0	0.0	0.0	0.0	0.0	8.0	0.0	0.0	0.0	k__Bacteria
OTU01825	0.0	0.0	0.0	0.0	0.0	0.0	0.0	0.0	0.0	0.0	0.0	0.0	0.0	0.0	15.0	0.0	0.0	0.0	0.0	0.0	k__Bacteria	p__Proteobacteria	c__Gammaproteobacteria	o__Enterobacteriales	f__Enterobacteriaceae	g__Escherichia-Shigella
OTU01826	1.0	0.0	14.0	0.0	0.0	0.0	0.0	0.0	0.0	0.0	0.0	0.0	0.0	0.0	0.0	0.0	0.0	0.0	0.0	0.0	k__Bacteria	p__Bacteroidetes	c__Bacteroidia	o__Bacteroidales	f__Bacteroidales_S24-7_group	g__uncultured_Bacteroidales_bacterium	s__uncultured_Bacteroidales_bacterium
OTU01827	0.0	0.0	0.0	0.0	0.0	0.0	0.0	0.0	0.0	0.0	0.0	0.0	15.0	0.0	0.0	0.0	0.0	0.0	0.0	0.0	k__Bacteria	p__Bacteroidetes	c__Bacteroidia	o__Bacteroidales	f__Bacteroidales_S24-7_group	g__uncultured_bacterium	s__uncultured_bacterium
OTU01828	0.0	0.0	0.0	0.0	0.0	0.0	0.0	0.0	15.0	0.0	0.0	0.0	0.0	0.0	0.0	0.0	0.0	0.0	0.0	0.0	k__Bacteria	p__Firmicutes	c__Clostridia	o__Clostridiales	f__Ruminococcaceae	g__Ruminococcaceae_NK4A214_group
OTU01829	0.0	0.0	2.0	0.0	0.0	0.0	0.0	0.0	0.0	0.0	0.0	13.0	0.0	0.0	0.0	0.0	0.0	0.0	0.0	0.0	k__Bacteria	p__Bacteroidetes	c__Bacteroidia	o__Bacteroidales	f__Bacteroidaceae	g__Bacteroides
OTU01830	15.0	0.0	0.0	0.0	0.0	0.0	0.0	0.0	0.0	0.0	0.0	0.0	0.0	0.0	0.0	0.0	0.0	0.0	0.0	0.0	k__Bacteria	p__Firmicutes	c__Clostridia	o__Clostridiales	f__Lachnospiraceae
OTU01831	0.0	0.0	0.0	0.0	0.0	0.0	0.0	15.0	0.0	0.0	0.0	0.0	0.0	0.0	0.0	0.0	0.0	0.0	0.0	0.0	k__Bacteria	p__Firmicutes	c__Clostridia	o__Clostridiales	f__Peptostreptococcaceae
OTU01832	0.0	0.0	15.0	0.0	0.0	0.0	0.0	0.0	0.0	0.0	0.0	0.0	0.0	0.0	0.0	0.0	0.0	0.0	0.0	0.0	k__Bacteria	p__Proteobacteria	c__Betaproteobacteria	o__Burkholderiales	f__Alcaligenaceae	g__Parasutterella	s__uncultured_bacterium
OTU01833	1.0	3.0	0.0	0.0	0.0	2.0	3.0	0.0	4.0	0.0	0.0	1.0	0.0	0.0	0.0	0.0	1.0	0.0	0.0	0.0	k__Bacteria	p__Bacteroidetes	c__Bacteroidia	o__Bacteroidales	f__Porphyromonadaceae	g__Odoribacter	s__uncultured_bacterium
OTU01834	0.0	0.0	0.0	0.0	0.0	0.0	0.0	0.0	0.0	0.0	0.0	0.0	0.0	0.0	0.0	0.0	15.0	0.0	0.0	0.0	k__Bacteria	p__Bacteroidetes	c__Bacteroidia	o__Bacteroidales	f__Bacteroidaceae	g__Bacteroides
OTU01835	0.0	0.0	0.0	3.0	1.0	0.0	0.0	0.0	0.0	0.0	0.0	0.0	0.0	0.0	0.0	0.0	11.0	0.0	0.0	0.0	k__Bacteria	p__Firmicutes	c__Bacilli	o__Lactobacillales	f__Lactobacillaceae	g__Lactobacillus
OTU01836	0.0	0.0	0.0	15.0	0.0	0.0	0.0	0.0	0.0	0.0	0.0	0.0	0.0	0.0	0.0	0.0	0.0	0.0	0.0	0.0	k__Bacteria	p__Proteobacteria	c__Gammaproteobacteria	o__Enterobacteriales	f__Enterobacteriaceae	g__Escherichia-Shigella
OTU01837	1.0	0.0	1.0	0.0	0.0	1.0	0.0	2.0	4.0	0.0	0.0	2.0	0.0	0.0	0.0	0.0	0.0	0.0	4.0	0.0	k__Bacteria	p__Verrucomicrobia	c__Verrucomicrobiae	o__Verrucomicrobiales	f__Verrucomicrobiaceae	g__Akkermansia	s__uncultured_organism
OTU01838	15.0	0.0	0.0	0.0	0.0	0.0	0.0	0.0	0.0	0.0	0.0	0.0	0.0	0.0	0.0	0.0	0.0	0.0	0.0	0.0	k__Bacteria	p__Proteobacteria	c__Gammaproteobacteria	o__Enterobacteriales	f__Enterobacteriaceae	g__Enterobacter
OTU01839	2.0	0.0	3.0	0.0	0.0	2.0	4.0	1.0	0.0	0.0	0.0	0.0	0.0	0.0	0.0	0.0	1.0	0.0	2.0	0.0	k__Bacteria	p__Firmicutes	c__Clostridia	o__Clostridiales	f__Clostridiaceae_1	g__Clostridium_sensu_stricto_3	s__iron-reducing_bacterium_enrichment_culture_clone_FeC_2_B8
OTU01840	0.0	0.0	0.0	0.0	0.0	0.0	0.0	0.0	0.0	0.0	0.0	0.0	0.0	0.0	0.0	0.0	15.0	0.0	0.0	0.0	k__Bacteria	p__Verrucomicrobia	c__Verrucomicrobiae	o__Verrucomicrobiales	f__Verrucomicrobiaceae	g__Akkermansia	s__uncultured_organism
OTU01841	0.0	0.0	1.0	0.0	0.0	4.0	1.0	1.0	2.0	0.0	0.0	0.0	1.0	0.0	0.0	1.0	0.0	0.0	4.0	0.0	k__Bacteria	p__Bacteroidetes	c__Bacteroidia	o__Bacteroidales	f__Bacteroidales_S24-7_group	g__uncultured_bacterium	s__uncultured_bacterium
OTU01842	0.0	0.0	0.0	0.0	6.0	0.0	0.0	0.0	0.0	0.0	0.0	3.0	0.0	0.0	0.0	1.0	0.0	5.0	0.0	0.0	k__Bacteria	p__Firmicutes	c__Clostridia	o__Clostridiales	f__Ruminococcaceae	g__Oscillibacter	s__uncultured_bacterium
OTU01843	0.0	9.0	1.0	0.0	0.0	0.0	0.0	1.0	2.0	0.0	0.0	0.0	0.0	0.0	0.0	0.0	2.0	0.0	0.0	0.0	k__Bacteria	p__Firmicutes	c__Clostridia	o__Clostridiales	f__Lachnospiraceae	g__Lachnospiraceae_NK4B4_group	s__uncultured_bacterium
OTU01844	0.0	0.0	0.0	0.0	0.0	0.0	0.0	0.0	0.0	0.0	0.0	0.0	0.0	0.0	0.0	0.0	0.0	15.0	0.0	0.0	k__Bacteria	p__Firmicutes	c__Clostridia	o__Clostridiales	f__Peptostreptococcaceae	g__Romboutsia	s__uncultured_bacterium
OTU01845	0.0	0.0	15.0	0.0	0.0	0.0	0.0	0.0	0.0	0.0	0.0	0.0	0.0	0.0	0.0	0.0	0.0	0.0	0.0	0.0	k__Bacteria	p__Proteobacteria	c__Gammaproteobacteria	o__Enterobacteriales	f__Enterobacteriaceae	g__Escherichia-Shigella
OTU01846	3.0	0.0	9.0	0.0	0.0	0.0	0.0	0.0	0.0	1.0	0.0	0.0	0.0	0.0	0.0	0.0	0.0	0.0	2.0	0.0	k__Bacteria	p__Bacteroidetes	c__Bacteroidia	o__Bacteroidales	f__ratAN060301C	g__uncultured_bacterium	s__uncultured_bacterium
OTU01847	0.0	0.0	0.0	1.0	0.0	0.0	0.0	0.0	0.0	2.0	0.0	0.0	6.0	0.0	0.0	5.0	1.0	0.0	0.0	0.0	k__Bacteria	p__Bacteroidetes	c__Bacteroidia	o__Bacteroidales	f__Bacteroidales_S24-7_group	g__uncultured_bacterium	s__uncultured_bacterium
OTU01848	3.0	2.0	4.0	0.0	0.0	2.0	0.0	0.0	0.0	0.0	0.0	3.0	0.0	0.0	0.0	0.0	1.0	0.0	0.0	0.0	k__Bacteria	p__Firmicutes	c__Clostridia	o__Clostridiales	f__Ruminococcaceae	g__Ruminococcaceae_UCG-010
OTU01849	0.0	0.0	0.0	0.0	0.0	0.0	0.0	0.0	0.0	0.0	0.0	0.0	0.0	0.0	15.0	0.0	0.0	0.0	0.0	0.0	k__Bacteria	p__Proteobacteria	c__Gammaproteobacteria	o__Enterobacteriales	f__Enterobacteriaceae	g__Escherichia-Shigella
OTU01850	0.0	0.0	0.0	0.0	0.0	0.0	0.0	0.0	15.0	0.0	0.0	0.0	0.0	0.0	0.0	0.0	0.0	0.0	0.0	0.0	k__Bacteria	p__Firmicutes	c__Clostridia	o__Clostridiales	f__Ruminococcaceae	g__Ruminococcaceae_UCG-005	s__uncultured_bacterium
OTU01851	0.0	0.0	0.0	0.0	0.0	0.0	0.0	0.0	0.0	0.0	0.0	0.0	0.0	0.0	0.0	0.0	0.0	0.0	0.0	15.0	k__Bacteria	p__Firmicutes	c__Clostridia	o__Clostridiales	f__Peptostreptococcaceae
OTU01852	1.0	0.0	0.0	0.0	0.0	5.0	0.0	5.0	0.0	0.0	0.0	0.0	1.0	3.0	0.0	0.0	0.0	0.0	0.0	0.0	k__Bacteria	p__Firmicutes	c__Clostridia	o__Clostridiales	f__Ruminococcaceae	g__Ruminococcaceae_UCG-010	s__uncultured_organism
OTU01853	0.0	0.0	0.0	0.0	0.0	0.0	11.0	0.0	0.0	0.0	0.0	0.0	0.0	0.0	1.0	0.0	3.0	0.0	0.0	0.0	k__Bacteria	p__Firmicutes	c__Clostridia	o__Clostridiales	f__Family_XIII	g__[Eubacterium]_nodatum_group	s__unidentified
OTU01854	1.0	3.0	0.0	0.0	0.0	1.0	0.0	0.0	10.0	0.0	0.0	0.0	0.0	0.0	0.0	0.0	0.0	0.0	0.0	0.0	k__Bacteria	p__Firmicutes	c__Clostridia	o__Clostridiales	f__Ruminococcaceae	g__Ruminococcaceae_UCG-005	s__uncultured_bacterium
OTU01855	0.0	0.0	0.0	0.0	0.0	0.0	0.0	0.0	0.0	0.0	0.0	0.0	0.0	0.0	0.0	0.0	15.0	0.0	0.0	0.0	k__Bacteria	p__Bacteroidetes	c__Bacteroidia	o__Bacteroidales	f__Bacteroidales_S24-7_group	g__uncultured_bacterium	s__uncultured_bacterium
OTU01856	0.0	0.0	0.0	0.0	0.0	0.0	15.0	0.0	0.0	0.0	0.0	0.0	0.0	0.0	0.0	0.0	0.0	0.0	0.0	0.0	k__Bacteria	p__Bacteroidetes	c__Bacteroidia	o__Bacteroidales	f__Bacteroidaceae	g__Bacteroides
OTU01857	0.0	0.0	3.0	0.0	0.0	0.0	0.0	1.0	0.0	0.0	0.0	3.0	5.0	0.0	0.0	0.0	0.0	0.0	3.0	0.0	k__Bacteria	p__Bacteroidetes	c__Bacteroidia	o__Bacteroidales	f__Bacteroidales_S24-7_group	g__uncultured_bacterium	s__uncultured_bacterium
OTU01858	0.0	0.0	0.0	0.0	0.0	0.0	0.0	0.0	0.0	0.0	0.0	0.0	14.0	0.0	0.0	0.0	0.0	0.0	0.0	0.0	k__Bacteria	p__Proteobacteria	c__Gammaproteobacteria	o__Enterobacteriales	f__Enterobacteriaceae	g__Escherichia-Shigella
OTU01859	0.0	0.0	1.0	1.0	0.0	0.0	0.0	0.0	0.0	1.0	0.0	0.0	1.0	0.0	4.0	5.0	0.0	0.0	1.0	0.0	k__Bacteria	p__Proteobacteria	c__Betaproteobacteria
OTU01860	1.0	0.0	10.0	0.0	0.0	0.0	1.0	0.0	0.0	0.0	0.0	0.0	0.0	0.0	0.0	0.0	2.0	0.0	0.0	0.0	k__Bacteria	p__Proteobacteria	c__Gammaproteobacteria	o__Enterobacteriales	f__Enterobacteriaceae	g__Enterobacter
OTU01861	0.0	0.0	14.0	0.0	0.0	0.0	0.0	0.0	0.0	0.0	0.0	0.0	0.0	0.0	0.0	0.0	0.0	0.0	0.0	0.0	k__Bacteria	p__Proteobacteria	c__Gammaproteobacteria	o__Enterobacteriales	f__Enterobacteriaceae
OTU01862	0.0	0.0	0.0	0.0	0.0	0.0	0.0	0.0	0.0	0.0	0.0	0.0	0.0	0.0	0.0	0.0	0.0	0.0	14.0	0.0	k__Bacteria	p__Verrucomicrobia	c__Verrucomicrobiae	o__Verrucomicrobiales	f__Verrucomicrobiaceae	g__Akkermansia	s__uncultured_organism
OTU01863	2.0	6.0	0.0	0.0	0.0	0.0	0.0	0.0	4.0	0.0	0.0	0.0	0.0	0.0	0.0	1.0	1.0	0.0	0.0	0.0	k__Bacteria	p__Bacteroidetes	c__Bacteroidia	o__Bacteroidales	f__Rikenellaceae	g__Alistipes	s__uncultured_bacterium
OTU01864	0.0	14.0	0.0	0.0	0.0	0.0	0.0	0.0	0.0	0.0	0.0	0.0	0.0	0.0	0.0	0.0	0.0	0.0	0.0	0.0	k__Bacteria	p__Firmicutes	c__Clostridia	o__Clostridiales	f__Ruminococcaceae	g__Ruminococcaceae_NK4A214_group
OTU01865	0.0	0.0	0.0	0.0	0.0	1.0	0.0	0.0	0.0	3.0	0.0	3.0	1.0	0.0	0.0	5.0	0.0	0.0	1.0	0.0	k__Bacteria	p__Firmicutes	c__Clostridia	o__Clostridiales	f__Ruminococcaceae
OTU01866	0.0	0.0	0.0	0.0	0.0	0.0	0.0	0.0	0.0	0.0	0.0	0.0	0.0	0.0	14.0	0.0	0.0	0.0	0.0	0.0	k__Bacteria	p__Firmicutes	c__Erysipelotrichia	o__Erysipelotrichales	f__Erysipelotrichaceae	g__Erysipelatoclostridium
OTU01867	0.0	0.0	0.0	0.0	0.0	0.0	0.0	0.0	0.0	0.0	14.0	0.0	0.0	0.0	0.0	0.0	0.0	0.0	0.0	0.0	k__Bacteria	p__Firmicutes	c__Clostridia	o__Clostridiales	f__Peptostreptococcaceae	g__Intestinibacter
OTU01868	0.0	0.0	14.0	0.0	0.0	0.0	0.0	0.0	0.0	0.0	0.0	0.0	0.0	0.0	0.0	0.0	0.0	0.0	0.0	0.0	k__Bacteria	p__Proteobacteria	c__Gammaproteobacteria	o__Enterobacteriales	f__Enterobacteriaceae	g__Escherichia-Shigella
OTU01869	0.0	0.0	13.0	0.0	0.0	0.0	0.0	0.0	0.0	0.0	0.0	0.0	0.0	0.0	1.0	0.0	0.0	0.0	0.0	0.0	k__Bacteria	p__Firmicutes	c__Clostridia	o__Clostridiales	f__Family_XIII	g__[Eubacterium]_nodatum_group
OTU01870	14.0	0.0	0.0	0.0	0.0	0.0	0.0	0.0	0.0	0.0	0.0	0.0	0.0	0.0	0.0	0.0	0.0	0.0	0.0	0.0	k__Bacteria	p__Bacteroidetes	c__Bacteroidia	o__Bacteroidales	f__Bacteroidales_S24-7_group	g__uncultured_bacterium	s__uncultured_bacterium
OTU01871	0.0	0.0	0.0	14.0	0.0	0.0	0.0	0.0	0.0	0.0	0.0	0.0	0.0	0.0	0.0	0.0	0.0	0.0	0.0	0.0	k__Bacteria	p__Proteobacteria	c__Gammaproteobacteria	o__Enterobacteriales	f__Enterobacteriaceae	g__Escherichia-Shigella
OTU01872	0.0	0.0	0.0	0.0	0.0	0.0	14.0	0.0	0.0	0.0	0.0	0.0	0.0	0.0	0.0	0.0	0.0	0.0	0.0	0.0	k__Bacteria	p__Verrucomicrobia	c__Verrucomicrobiae	o__Verrucomicrobiales	f__Verrucomicrobiaceae	g__Akkermansia	s__uncultured_organism
OTU01873	0.0	0.0	2.0	0.0	0.0	2.0	1.0	0.0	0.0	1.0	0.0	0.0	1.0	0.0	0.0	0.0	0.0	0.0	7.0	0.0	k__Bacteria	p__Proteobacteria	c__Gammaproteobacteria
OTU01874	1.0	0.0	4.0	0.0	0.0	0.0	2.0	0.0	0.0	0.0	0.0	0.0	0.0	0.0	0.0	0.0	0.0	0.0	7.0	0.0	k__Bacteria	p__Firmicutes	c__Clostridia	o__Clostridiales	f__Clostridiaceae_1
OTU01875	0.0	0.0	0.0	0.0	0.0	0.0	0.0	0.0	0.0	0.0	0.0	14.0	0.0	0.0	0.0	0.0	0.0	0.0	0.0	0.0	k__Bacteria	p__Firmicutes	c__Clostridia	o__Clostridiales	f__Lachnospiraceae
OTU01876	0.0	0.0	0.0	0.0	0.0	14.0	0.0	0.0	0.0	0.0	0.0	0.0	0.0	0.0	0.0	0.0	0.0	0.0	0.0	0.0	k__Bacteria	p__Bacteroidetes	c__Bacteroidia	o__Bacteroidales	f__Bacteroidales_S24-7_group	g__uncultured_bacterium	s__uncultured_bacterium
OTU01877	0.0	0.0	0.0	0.0	0.0	0.0	6.0	0.0	0.0	0.0	0.0	0.0	4.0	0.0	0.0	4.0	0.0	0.0	0.0	0.0	k__Bacteria	p__Proteobacteria	c__Gammaproteobacteria	o__Enterobacteriales	f__Enterobacteriaceae	g__Escherichia-Shigella
OTU01878	0.0	0.0	0.0	0.0	0.0	0.0	0.0	0.0	0.0	0.0	0.0	0.0	0.0	0.0	0.0	0.0	14.0	0.0	0.0	0.0	k__Bacteria	p__Firmicutes	c__Clostridia	o__Clostridiales	f__Clostridiaceae_1
OTU01879	0.0	1.0	7.0	0.0	0.0	0.0	3.0	2.0	0.0	0.0	0.0	0.0	0.0	0.0	0.0	0.0	1.0	0.0	0.0	0.0	k__Bacteria	p__Bacteroidetes	c__Bacteroidia	o__Bacteroidales	f__ratAN060301C	g__uncultured_bacterium	s__uncultured_bacterium
OTU01880	0.0	0.0	14.0	0.0	0.0	0.0	0.0	0.0	0.0	0.0	0.0	0.0	0.0	0.0	0.0	0.0	0.0	0.0	0.0	0.0	k__Bacteria	p__Bacteroidetes	c__Bacteroidia	o__Bacteroidales	f__ratAN060301C	g__uncultured_bacterium	s__uncultured_bacterium
OTU01881	1.0	0.0	0.0	0.0	0.0	1.0	2.0	0.0	5.0	0.0	0.0	0.0	0.0	0.0	0.0	0.0	5.0	0.0	0.0	0.0	k__Bacteria	p__Bacteroidetes	c__Bacteroidia	o__Bacteroidales	f__Prevotellaceae	g__Prevotellaceae_UCG-001	s__uncultured_bacterium
OTU01882	0.0	0.0	0.0	0.0	0.0	0.0	0.0	0.0	0.0	3.0	0.0	0.0	1.0	1.0	0.0	9.0	0.0	0.0	0.0	0.0	k__Bacteria	p__Bacteroidetes	c__Bacteroidia	o__Bacteroidales	f__Bacteroidales_S24-7_group	g__uncultured_Bacteroidales_bacterium	s__uncultured_Bacteroidales_bacterium
OTU01883	0.0	14.0	0.0	0.0	0.0	0.0	0.0	0.0	0.0	0.0	0.0	0.0	0.0	0.0	0.0	0.0	0.0	0.0	0.0	0.0	k__Bacteria	p__Verrucomicrobia	c__Verrucomicrobiae	o__Verrucomicrobiales	f__Verrucomicrobiaceae	g__Akkermansia	s__uncultured_organism
OTU01884	0.0	13.0	0.0	0.0	0.0	0.0	0.0	0.0	0.0	0.0	0.0	1.0	0.0	0.0	0.0	0.0	0.0	0.0	0.0	0.0	k__Bacteria	p__Firmicutes	c__Clostridia	o__Clostridiales	f__Ruminococcaceae	g__Ruminococcaceae_UCG-005
OTU01885	0.0	1.0	0.0	0.0	0.0	0.0	0.0	0.0	0.0	0.0	0.0	0.0	0.0	0.0	13.0	0.0	0.0	0.0	0.0	0.0	k__Bacteria	p__Proteobacteria	c__Gammaproteobacteria	o__Enterobacteriales	f__Enterobacteriaceae
OTU01886	0.0	2.0	0.0	0.0	0.0	2.0	0.0	1.0	1.0	0.0	0.0	0.0	0.0	0.0	0.0	0.0	0.0	0.0	8.0	0.0	k__Bacteria	p__Bacteroidetes	c__Bacteroidia	o__Bacteroidales	f__Bacteroidales_S24-7_group	g__uncultured_bacterium	s__uncultured_bacterium
OTU01887	2.0	0.0	1.0	0.0	0.0	0.0	0.0	3.0	1.0	0.0	0.0	3.0	2.0	0.0	0.0	0.0	0.0	0.0	2.0	0.0	k__Bacteria	p__Bacteroidetes	c__Bacteroidia	o__Bacteroidales	f__Bacteroidales_S24-7_group	g__uncultured_bacterium	s__uncultured_bacterium
OTU01888	0.0	0.0	0.0	0.0	0.0	0.0	0.0	0.0	0.0	14.0	0.0	0.0	0.0	0.0	0.0	0.0	0.0	0.0	0.0	0.0	k__Bacteria	p__Proteobacteria	c__Gammaproteobacteria	o__Enterobacteriales	f__Enterobacteriaceae	g__Escherichia-Shigella
OTU01889	0.0	0.0	0.0	0.0	0.0	0.0	0.0	0.0	0.0	0.0	0.0	0.0	0.0	0.0	0.0	0.0	14.0	0.0	0.0	0.0	k__Bacteria	p__Firmicutes	c__Bacilli	o__Lactobacillales	f__Enterococcaceae	g__Enterococcus
OTU01890	0.0	0.0	0.0	5.0	0.0	0.0	0.0	0.0	0.0	5.0	0.0	0.0	0.0	0.0	4.0	0.0	0.0	0.0	0.0	0.0	k__Bacteria	p__Bacteroidetes	c__Bacteroidia	o__Bacteroidales	f__Bacteroidales_S24-7_group	g__uncultured_bacterium	s__uncultured_bacterium
OTU01891	0.0	4.0	0.0	0.0	0.0	0.0	0.0	0.0	0.0	0.0	0.0	0.0	0.0	0.0	0.0	0.0	10.0	0.0	0.0	0.0	k__Bacteria	p__Bacteroidetes	c__Bacteroidia	o__Bacteroidales	f__Bacteroidaceae	g__Bacteroides
OTU01892	0.0	0.0	0.0	0.0	0.0	0.0	0.0	0.0	0.0	0.0	0.0	0.0	0.0	0.0	14.0	0.0	0.0	0.0	0.0	0.0	k__Bacteria	p__Firmicutes	c__Erysipelotrichia	o__Erysipelotrichales	f__Erysipelotrichaceae
OTU01893	14.0	0.0	0.0	0.0	0.0	0.0	0.0	0.0	0.0	0.0	0.0	0.0	0.0	0.0	0.0	0.0	0.0	0.0	0.0	0.0	k__Bacteria	p__Firmicutes	c__Clostridia	o__Clostridiales	f__Lachnospiraceae	g__Lachnospiraceae_UCG-004	s__bacterium_enrichment_culture_clone_Ecwsrb007
OTU01894	0.0	0.0	10.0	0.0	0.0	0.0	2.0	1.0	0.0	0.0	0.0	0.0	0.0	0.0	0.0	0.0	0.0	0.0	1.0	0.0	k__Bacteria	p__Bacteroidetes	c__Bacteroidia	o__Bacteroidales	f__Bacteroidales_S24-7_group	g__uncultured_bacterium	s__uncultured_bacterium
OTU01895	4.0	0.0	2.0	0.0	0.0	4.0	0.0	1.0	0.0	0.0	0.0	0.0	1.0	0.0	0.0	0.0	0.0	0.0	2.0	0.0	k__Bacteria	p__Bacteroidetes	c__Bacteroidia	o__Bacteroidales	f__Bacteroidales_S24-7_group	g__uncultured_bacterium	s__uncultured_bacterium
OTU01896	2.0	0.0	1.0	1.0	0.0	2.0	1.0	0.0	1.0	0.0	0.0	0.0	0.0	0.0	0.0	0.0	0.0	0.0	6.0	0.0	k__Bacteria	p__Bacteroidetes	c__Bacteroidia	o__Bacteroidales	f__Bacteroidales_S24-7_group	g__uncultured_bacterium	s__uncultured_bacterium
OTU01897	0.0	0.0	0.0	0.0	0.0	0.0	0.0	0.0	0.0	0.0	0.0	0.0	0.0	0.0	0.0	0.0	0.0	0.0	14.0	0.0	k__Bacteria	p__Verrucomicrobia	c__Verrucomicrobiae	o__Verrucomicrobiales	f__Verrucomicrobiaceae	g__Akkermansia	s__uncultured_organism
OTU01898	0.0	0.0	1.0	0.0	0.0	1.0	0.0	9.0	0.0	0.0	0.0	0.0	0.0	0.0	0.0	0.0	3.0	0.0	0.0	0.0	k__Bacteria	p__Bacteroidetes	c__Bacteroidia	o__Bacteroidales	f__Bacteroidales_S24-7_group	g__uncultured_bacterium	s__uncultured_bacterium
OTU01899	0.0	7.0	0.0	0.0	0.0	0.0	0.0	0.0	0.0	0.0	0.0	0.0	0.0	0.0	0.0	0.0	7.0	0.0	0.0	0.0	k__Bacteria	p__Firmicutes	c__Clostridia	o__Clostridiales	f__Ruminococcaceae	g__Ruminococcus_1	s__unidentified
OTU01900	0.0	1.0	4.0	1.0	0.0	2.0	2.0	2.0	0.0	0.0	0.0	0.0	0.0	0.0	0.0	0.0	0.0	0.0	2.0	0.0	k__Bacteria	p__Bacteroidetes	c__Bacteroidia	o__Bacteroidales	f__Bacteroidaceae	g__Bacteroides
OTU01901	10.0	1.0	0.0	0.0	0.0	0.0	0.0	0.0	0.0	0.0	0.0	0.0	2.0	0.0	0.0	0.0	1.0	0.0	0.0	0.0	k__Bacteria	p__Proteobacteria	c__Gammaproteobacteria	o__Enterobacteriales	f__Enterobacteriaceae
OTU01902	0.0	0.0	0.0	0.0	0.0	0.0	0.0	0.0	0.0	0.0	0.0	14.0	0.0	0.0	0.0	0.0	0.0	0.0	0.0	0.0	k__Bacteria	p__Bacteroidetes	c__Bacteroidia	o__Bacteroidales	f__Bacteroidales_S24-7_group	g__uncultured_bacterium	s__uncultured_bacterium
OTU01903	0.0	0.0	0.0	0.0	0.0	0.0	0.0	0.0	0.0	0.0	0.0	0.0	0.0	0.0	14.0	0.0	0.0	0.0	0.0	0.0	k__Bacteria	p__Proteobacteria	c__Gammaproteobacteria	o__Enterobacteriales	f__Enterobacteriaceae	g__Escherichia-Shigella
OTU01904	0.0	14.0	0.0	0.0	0.0	0.0	0.0	0.0	0.0	0.0	0.0	0.0	0.0	0.0	0.0	0.0	0.0	0.0	0.0	0.0	k__Bacteria	p__Firmicutes	c__Clostridia	o__Clostridiales	f__Ruminococcaceae
OTU01905	0.0	0.0	14.0	0.0	0.0	0.0	0.0	0.0	0.0	0.0	0.0	0.0	0.0	0.0	0.0	0.0	0.0	0.0	0.0	0.0	k__Bacteria	p__Bacteroidetes	c__Bacteroidia	o__Bacteroidales	f__Bacteroidaceae	g__Bacteroides
OTU01906	0.0	14.0	0.0	0.0	0.0	0.0	0.0	0.0	0.0	0.0	0.0	0.0	0.0	0.0	0.0	0.0	0.0	0.0	0.0	0.0	k__Bacteria	p__Verrucomicrobia	c__Verrucomicrobiae	o__Verrucomicrobiales	f__Verrucomicrobiaceae	g__Akkermansia	s__uncultured_organism
OTU01907	0.0	0.0	1.0	0.0	0.0	0.0	1.0	0.0	0.0	0.0	0.0	0.0	0.0	0.0	0.0	0.0	0.0	0.0	12.0	0.0	k__Bacteria	p__Proteobacteria	c__Gammaproteobacteria	o__Enterobacteriales	f__Enterobacteriaceae
OTU01908	0.0	0.0	0.0	0.0	0.0	0.0	0.0	0.0	0.0	14.0	0.0	0.0	0.0	0.0	0.0	0.0	0.0	0.0	0.0	0.0	k__Bacteria	p__Bacteroidetes	c__Bacteroidia	o__Bacteroidales	f__Bacteroidales_S24-7_group	g__uncultured_bacterium	s__uncultured_bacterium
OTU01909	0.0	14.0	0.0	0.0	0.0	0.0	0.0	0.0	0.0	0.0	0.0	0.0	0.0	0.0	0.0	0.0	0.0	0.0	0.0	0.0	k__Bacteria	p__Firmicutes	c__Clostridia	o__Clostridiales	f__Family_XIII	g__[Eubacterium]_nodatum_group
OTU01910	0.0	0.0	1.0	0.0	0.0	13.0	0.0	0.0	0.0	0.0	0.0	0.0	0.0	0.0	0.0	0.0	0.0	0.0	0.0	0.0	k__Bacteria	p__Bacteroidetes	c__Bacteroidia	o__Bacteroidales	f__Prevotellaceae	g__Prevotellaceae_UCG-001	s__uncultured_bacterium
OTU01911	0.0	0.0	0.0	0.0	0.0	0.0	0.0	0.0	0.0	0.0	0.0	0.0	0.0	0.0	0.0	14.0	0.0	0.0	0.0	0.0	k__Bacteria	p__Bacteroidetes	c__Bacteroidia	o__Bacteroidales	f__Bacteroidales_S24-7_group	g__uncultured_Bacteroidales_bacterium	s__uncultured_Bacteroidales_bacterium
OTU01912	0.0	0.0	0.0	0.0	0.0	0.0	0.0	0.0	0.0	0.0	0.0	0.0	0.0	0.0	0.0	0.0	14.0	0.0	0.0	0.0	k__Bacteria	p__Firmicutes	c__Erysipelotrichia	o__Erysipelotrichales	f__Erysipelotrichaceae	g__Erysipelatoclostridium	s__bacterium_NLAE-zl-C558
OTU01913	0.0	0.0	0.0	0.0	0.0	0.0	14.0	0.0	0.0	0.0	0.0	0.0	0.0	0.0	0.0	0.0	0.0	0.0	0.0	0.0	k__Bacteria
OTU01914	1.0	0.0	3.0	0.0	0.0	1.0	0.0	0.0	0.0	0.0	0.0	0.0	4.0	0.0	0.0	1.0	0.0	0.0	4.0	0.0	k__Bacteria	p__Bacteroidetes	c__Bacteroidia	o__Bacteroidales	f__Bacteroidales_S24-7_group	g__uncultured_bacterium	s__uncultured_bacterium
OTU01915	0.0	0.0	0.0	0.0	0.0	0.0	14.0	0.0	0.0	0.0	0.0	0.0	0.0	0.0	0.0	0.0	0.0	0.0	0.0	0.0	k__Bacteria	p__Bacteroidetes	c__Bacteroidia	o__Bacteroidales	f__Bacteroidaceae	g__Bacteroides
OTU01916	0.0	14.0	0.0	0.0	0.0	0.0	0.0	0.0	0.0	0.0	0.0	0.0	0.0	0.0	0.0	0.0	0.0	0.0	0.0	0.0	k__Bacteria	p__Firmicutes	c__Clostridia	o__Clostridiales	f__Ruminococcaceae
OTU01917	2.0	1.0	2.0	0.0	0.0	3.0	5.0	0.0	1.0	0.0	0.0	0.0	0.0	0.0	0.0	0.0	0.0	0.0	0.0	0.0	k__Bacteria	p__Bacteroidetes	c__Bacteroidia	o__Bacteroidales	f__Rikenellaceae	g__Alistipes	s__uncultured_bacterium
OTU01918	0.0	0.0	0.0	0.0	0.0	0.0	0.0	0.0	0.0	0.0	0.0	13.0	1.0	0.0	0.0	0.0	0.0	0.0	0.0	0.0	k__Bacteria	p__Verrucomicrobia	c__Verrucomicrobiae	o__Verrucomicrobiales	f__Verrucomicrobiaceae	g__Akkermansia	s__uncultured_organism
OTU01919	0.0	5.0	0.0	0.0	0.0	0.0	3.0	0.0	0.0	0.0	0.0	1.0	0.0	0.0	0.0	0.0	0.0	0.0	5.0	0.0	k__Bacteria	p__Firmicutes	c__Clostridia	o__Clostridiales	f__Lachnospiraceae	g__Lachnospiraceae_UCG-004	s__bacterium_enrichment_culture_clone_Ecwsrb007
OTU01920	1.0	1.0	6.0	0.0	0.0	0.0	2.0	2.0	1.0	0.0	0.0	0.0	0.0	0.0	0.0	0.0	0.0	0.0	1.0	0.0	k__Bacteria	p__Bacteroidetes	c__Bacteroidia	o__Bacteroidales	f__Bacteroidaceae	g__Bacteroides
OTU01921	0.0	0.0	0.0	0.0	0.0	0.0	1.0	1.0	0.0	0.0	0.0	0.0	2.0	0.0	4.0	5.0	1.0	0.0	0.0	0.0	k__Bacteria	p__Bacteroidetes	c__Bacteroidia	o__Bacteroidales	f__Bacteroidales_S24-7_group
OTU01922	0.0	0.0	0.0	0.0	0.0	0.0	0.0	0.0	0.0	0.0	0.0	0.0	0.0	0.0	0.0	0.0	14.0	0.0	0.0	0.0	k__Bacteria	p__Actinobacteria	c__Coriobacteriia	o__Coriobacteriales	f__Coriobacteriaceae	g__Enterorhabdus
OTU01923	0.0	0.0	0.0	0.0	0.0	0.0	0.0	0.0	0.0	0.0	0.0	0.0	0.0	0.0	0.0	0.0	14.0	0.0	0.0	0.0	k__Bacteria	p__Firmicutes	c__Clostridia	o__Clostridiales	f__Lachnospiraceae	g__Lachnospiraceae_NK4A136_group
OTU01924	0.0	0.0	0.0	0.0	0.0	0.0	0.0	14.0	0.0	0.0	0.0	0.0	0.0	0.0	0.0	0.0	0.0	0.0	0.0	0.0	k__Bacteria	p__Bacteroidetes	c__Bacteroidia	o__Bacteroidales	f__Bacteroidaceae	g__Bacteroides	s__Bacteroides_nordii_CL02T12C05
OTU01925	0.0	0.0	0.0	0.0	0.0	0.0	0.0	0.0	0.0	0.0	0.0	0.0	0.0	0.0	14.0	0.0	0.0	0.0	0.0	0.0	k__Bacteria	p__Bacteroidetes	c__Bacteroidia	o__Bacteroidales	f__Bacteroidales_S24-7_group	g__uncultured_bacterium	s__uncultured_bacterium
OTU01926	0.0	0.0	0.0	0.0	0.0	0.0	0.0	0.0	0.0	0.0	0.0	0.0	14.0	0.0	0.0	0.0	0.0	0.0	0.0	0.0	k__Bacteria	p__Firmicutes	c__Clostridia	o__Clostridiales	f__Peptostreptococcaceae	g__Peptoclostridium
OTU01927	0.0	0.0	0.0	0.0	0.0	0.0	0.0	0.0	0.0	0.0	0.0	0.0	0.0	6.0	0.0	0.0	0.0	3.0	0.0	5.0	k__Bacteria	p__Firmicutes	c__Clostridia	o__Clostridiales	f__Peptococcaceae	g__uncultured	s__uncultured_rumen_bacterium
OTU01928	0.0	14.0	0.0	0.0	0.0	0.0	0.0	0.0	0.0	0.0	0.0	0.0	0.0	0.0	0.0	0.0	0.0	0.0	0.0	0.0	k__Bacteria	p__Bacteroidetes	c__Bacteroidia	o__Bacteroidales	f__Bacteroidales_S24-7_group	g__uncultured_bacterium	s__uncultured_bacterium
OTU01929	0.0	0.0	0.0	0.0	0.0	0.0	14.0	0.0	0.0	0.0	0.0	0.0	0.0	0.0	0.0	0.0	0.0	0.0	0.0	0.0	k__Bacteria	p__Bacteroidetes	c__Bacteroidia	o__Bacteroidales
OTU01930	0.0	0.0	0.0	0.0	0.0	0.0	0.0	0.0	0.0	0.0	0.0	0.0	0.0	0.0	0.0	0.0	0.0	0.0	14.0	0.0	k__Bacteria	p__Verrucomicrobia	c__Verrucomicrobiae	o__Verrucomicrobiales	f__Verrucomicrobiaceae	g__Akkermansia	s__uncultured_organism
OTU01931	0.0	14.0	0.0	0.0	0.0	0.0	0.0	0.0	0.0	0.0	0.0	0.0	0.0	0.0	0.0	0.0	0.0	0.0	0.0	0.0	k__Bacteria	p__Bacteroidetes	c__Bacteroidia	o__Bacteroidales	f__Bacteroidaceae	g__Bacteroides
OTU01932	0.0	0.0	0.0	0.0	0.0	4.0	0.0	4.0	0.0	0.0	0.0	0.0	2.0	0.0	0.0	0.0	0.0	0.0	4.0	0.0	k__Bacteria	p__Bacteroidetes	c__Bacteroidia	o__Bacteroidales	f__Bacteroidales_S24-7_group	g__uncultured_bacterium	s__uncultured_bacterium
OTU01933	0.0	0.0	0.0	0.0	0.0	0.0	0.0	0.0	0.0	0.0	0.0	0.0	0.0	0.0	0.0	14.0	0.0	0.0	0.0	0.0	k__Bacteria	p__Bacteroidetes	c__Bacteroidia	o__Bacteroidales	f__Bacteroidales_S24-7_group
OTU01934	0.0	0.0	0.0	1.0	0.0	0.0	2.0	1.0	0.0	0.0	0.0	0.0	0.0	0.0	0.0	9.0	0.0	0.0	1.0	0.0	k__Bacteria	p__Bacteroidetes	c__Bacteroidia	o__Bacteroidales	f__Bacteroidales_S24-7_group	g__uncultured_bacterium	s__uncultured_bacterium
OTU01935	0.0	0.0	0.0	0.0	0.0	0.0	0.0	3.0	1.0	0.0	0.0	0.0	0.0	0.0	0.0	0.0	2.0	0.0	8.0	0.0	k__Bacteria	p__Firmicutes	c__Clostridia	o__Clostridiales	f__Lachnospiraceae
OTU01936	0.0	0.0	0.0	0.0	0.0	0.0	0.0	0.0	0.0	1.0	0.0	0.0	0.0	0.0	5.0	5.0	0.0	2.0	0.0	1.0	k__Bacteria	p__Firmicutes	c__Clostridia	o__Clostridiales
OTU01937	0.0	0.0	0.0	0.0	0.0	0.0	0.0	0.0	14.0	0.0	0.0	0.0	0.0	0.0	0.0	0.0	0.0	0.0	0.0	0.0	k__Bacteria	p__Verrucomicrobia	c__Verrucomicrobiae	o__Verrucomicrobiales	f__Verrucomicrobiaceae	g__Akkermansia	s__uncultured_organism
OTU01938	0.0	1.0	0.0	0.0	0.0	0.0	0.0	0.0	0.0	5.0	0.0	0.0	0.0	0.0	7.0	1.0	0.0	0.0	0.0	0.0	k__Bacteria	p__Proteobacteria	c__Gammaproteobacteria	o__Enterobacteriales	f__Enterobacteriaceae	g__Escherichia-Shigella
OTU01939	0.0	0.0	0.0	0.0	0.0	0.0	0.0	0.0	0.0	14.0	0.0	0.0	0.0	0.0	0.0	0.0	0.0	0.0	0.0	0.0	k__Bacteria	p__Proteobacteria	c__Gammaproteobacteria	o__Enterobacteriales	f__Enterobacteriaceae	g__Escherichia-Shigella
OTU01940	6.0	1.0	0.0	0.0	0.0	0.0	1.0	0.0	0.0	0.0	0.0	0.0	0.0	0.0	4.0	2.0	0.0	0.0	0.0	0.0	k__Bacteria	p__Bacteroidetes	c__Bacteroidia	o__Bacteroidales	f__Bacteroidales_S24-7_group	g__uncultured_Bacteroidales_bacterium	s__uncultured_Bacteroidales_bacterium
OTU01941	0.0	0.0	0.0	0.0	0.0	0.0	0.0	0.0	0.0	0.0	0.0	14.0	0.0	0.0	0.0	0.0	0.0	0.0	0.0	0.0	k__Bacteria	p__Firmicutes	c__Bacilli	o__Bacillales	f__Planococcaceae	g__Lysinibacillus
OTU01942	0.0	0.0	0.0	0.0	0.0	14.0	0.0	0.0	0.0	0.0	0.0	0.0	0.0	0.0	0.0	0.0	0.0	0.0	0.0	0.0	k__Bacteria	p__Bacteroidetes	c__Bacteroidia	o__Bacteroidales	f__Bacteroidales_S24-7_group	g__uncultured_bacterium	s__uncultured_bacterium
OTU01943	0.0	0.0	0.0	0.0	0.0	0.0	0.0	0.0	0.0	0.0	0.0	14.0	0.0	0.0	0.0	0.0	0.0	0.0	0.0	0.0	k__Bacteria	p__Bacteroidetes	c__Bacteroidia	o__Bacteroidales	f__Bacteroidaceae	g__Bacteroides
OTU01944	0.0	0.0	0.0	0.0	0.0	0.0	0.0	14.0	0.0	0.0	0.0	0.0	0.0	0.0	0.0	0.0	0.0	0.0	0.0	0.0	k__Bacteria	p__Bacteroidetes	c__Bacteroidia	o__Bacteroidales
OTU01945	0.0	0.0	0.0	0.0	0.0	0.0	0.0	0.0	0.0	0.0	0.0	0.0	0.0	0.0	0.0	0.0	14.0	0.0	0.0	0.0	k__Bacteria	p__Proteobacteria	c__Gammaproteobacteria	o__Enterobacteriales	f__Enterobacteriaceae
OTU01946	0.0	0.0	0.0	0.0	0.0	0.0	0.0	0.0	0.0	0.0	0.0	0.0	0.0	0.0	0.0	0.0	0.0	9.0	0.0	5.0	k__Bacteria	p__Tenericutes	c__Mollicutes	o__Mollicutes_RF9	f__uncultured_bacterium	g__uncultured_bacterium	s__uncultured_bacterium
OTU01947	0.0	0.0	0.0	0.0	0.0	0.0	0.0	0.0	0.0	0.0	0.0	0.0	0.0	0.0	0.0	0.0	14.0	0.0	0.0	0.0	k__Bacteria	p__Firmicutes	c__Clostridia	o__Clostridiales	f__Lachnospiraceae	g__Blautia
OTU01948	2.0	0.0	2.0	0.0	0.0	0.0	0.0	0.0	0.0	1.0	0.0	0.0	0.0	0.0	8.0	1.0	0.0	0.0	0.0	0.0	k__Bacteria	p__Bacteroidetes	c__Bacteroidia	o__Bacteroidales	f__Bacteroidales_S24-7_group	g__uncultured_Bacteroidales_bacterium	s__uncultured_Bacteroidales_bacterium
OTU01949	0.0	0.0	0.0	0.0	0.0	0.0	0.0	0.0	0.0	0.0	0.0	0.0	0.0	0.0	0.0	0.0	14.0	0.0	0.0	0.0	k__Bacteria	p__Firmicutes	c__Bacilli	o__Lactobacillales	f__Enterococcaceae	g__Enterococcus
OTU01950	0.0	3.0	0.0	0.0	0.0	1.0	0.0	0.0	0.0	0.0	0.0	0.0	0.0	0.0	0.0	0.0	6.0	0.0	4.0	0.0	k__Bacteria	p__Firmicutes	c__Clostridia	o__Clostridiales	f__Lachnospiraceae
OTU01951	0.0	0.0	0.0	0.0	0.0	0.0	0.0	0.0	14.0	0.0	0.0	0.0	0.0	0.0	0.0	0.0	0.0	0.0	0.0	0.0	k__Bacteria	p__Firmicutes	c__Clostridia	o__Clostridiales	f__Ruminococcaceae
OTU01952	0.0	0.0	0.0	0.0	0.0	0.0	0.0	0.0	0.0	0.0	0.0	0.0	1.0	13.0	0.0	0.0	0.0	0.0	0.0	0.0	k__Bacteria	p__Firmicutes	c__Bacilli	o__Lactobacillales	f__Lactobacillaceae	g__Lactobacillus	s__Lactobacillus_johnsonii
OTU01953	0.0	0.0	0.0	0.0	0.0	0.0	0.0	0.0	0.0	0.0	0.0	14.0	0.0	0.0	0.0	0.0	0.0	0.0	0.0	0.0	k__Bacteria	p__Firmicutes	c__Bacilli	o__Bacillales
OTU01954	1.0	3.0	0.0	0.0	0.0	0.0	6.0	1.0	1.0	0.0	0.0	0.0	1.0	0.0	0.0	0.0	1.0	0.0	0.0	0.0	k__Bacteria	p__Bacteroidetes	c__Bacteroidia	o__Bacteroidales	f__Bacteroidales_S24-7_group
OTU01955	14.0	0.0	0.0	0.0	0.0	0.0	0.0	0.0	0.0	0.0	0.0	0.0	0.0	0.0	0.0	0.0	0.0	0.0	0.0	0.0	k__Bacteria	p__Verrucomicrobia	c__Verrucomicrobiae	o__Verrucomicrobiales	f__Verrucomicrobiaceae	g__Akkermansia	s__uncultured_organism
OTU01956	0.0	0.0	0.0	0.0	0.0	0.0	0.0	0.0	0.0	0.0	0.0	0.0	0.0	0.0	0.0	0.0	14.0	0.0	0.0	0.0	k__Bacteria	p__Firmicutes	c__Clostridia	o__Clostridiales	f__Family_XIII	g__[Eubacterium]_nodatum_group
OTU01957	1.0	0.0	0.0	0.0	0.0	0.0	0.0	0.0	0.0	0.0	0.0	0.0	0.0	2.0	0.0	0.0	0.0	11.0	0.0	0.0	k__Bacteria	p__Firmicutes	c__Clostridia	o__Clostridiales	f__Ruminococcaceae	g__Ruminococcus_2	s__uncultured_bacterium
OTU01958	14.0	0.0	0.0	0.0	0.0	0.0	0.0	0.0	0.0	0.0	0.0	0.0	0.0	0.0	0.0	0.0	0.0	0.0	0.0	0.0	k__Bacteria	p__Bacteroidetes	c__Bacteroidia	o__Bacteroidales	f__Bacteroidaceae	g__Bacteroides	s__Bacteroides_sartorii
OTU01959	0.0	0.0	0.0	0.0	0.0	0.0	0.0	14.0	0.0	0.0	0.0	0.0	0.0	0.0	0.0	0.0	0.0	0.0	0.0	0.0	k__Bacteria	p__Bacteroidetes	c__Bacteroidia	o__Bacteroidales	f__Bacteroidaceae	g__Bacteroides	s__Bacteroides_acidifaciens
OTU01960	0.0	14.0	0.0	0.0	0.0	0.0	0.0	0.0	0.0	0.0	0.0	0.0	0.0	0.0	0.0	0.0	0.0	0.0	0.0	0.0	k__Bacteria	p__Bacteroidetes	c__Bacteroidia	o__Bacteroidales	f__Bacteroidales_S24-7_group	g__uncultured_bacterium	s__uncultured_bacterium
OTU01961	0.0	0.0	0.0	0.0	0.0	0.0	0.0	0.0	0.0	0.0	0.0	0.0	0.0	14.0	0.0	0.0	0.0	0.0	0.0	0.0	k__Bacteria	p__Actinobacteria	c__Coriobacteriia	o__Coriobacteriales	f__Coriobacteriaceae	g__Enterorhabdus
OTU01962	0.0	0.0	0.0	0.0	0.0	0.0	0.0	0.0	0.0	0.0	0.0	14.0	0.0	0.0	0.0	0.0	0.0	0.0	0.0	0.0	k__Bacteria	p__Firmicutes	c__Clostridia	o__Clostridiales	f__Lachnospiraceae
OTU01963	0.0	0.0	0.0	0.0	0.0	0.0	0.0	0.0	0.0	0.0	0.0	11.0	2.0	0.0	0.0	1.0	0.0	0.0	0.0	0.0	k__Bacteria	p__Firmicutes	c__Bacilli	o__Bacillales	f__Planococcaceae	g__Lysinibacillus
OTU01964	0.0	0.0	0.0	0.0	0.0	0.0	0.0	14.0	0.0	0.0	0.0	0.0	0.0	0.0	0.0	0.0	0.0	0.0	0.0	0.0	k__Bacteria	p__Verrucomicrobia	c__Verrucomicrobiae	o__Verrucomicrobiales	f__Verrucomicrobiaceae	g__Akkermansia	s__uncultured_organism
OTU01965	0.0	0.0	0.0	0.0	0.0	0.0	0.0	0.0	0.0	0.0	0.0	14.0	0.0	0.0	0.0	0.0	0.0	0.0	0.0	0.0	k__Bacteria	p__Proteobacteria	c__Gammaproteobacteria	o__Enterobacteriales	f__Enterobacteriaceae	g__Escherichia-Shigella
OTU01966	0.0	0.0	0.0	0.0	0.0	0.0	14.0	0.0	0.0	0.0	0.0	0.0	0.0	0.0	0.0	0.0	0.0	0.0	0.0	0.0	k__Bacteria	p__Verrucomicrobia	c__Verrucomicrobiae	o__Verrucomicrobiales	f__Verrucomicrobiaceae	g__Akkermansia
OTU01967	0.0	0.0	0.0	0.0	0.0	0.0	0.0	0.0	0.0	0.0	0.0	0.0	2.0	3.0	5.0	3.0	0.0	1.0	0.0	0.0	k__Bacteria	p__Firmicutes	c__Clostridia	o__Clostridiales	f__Lachnospiraceae	g__uncultured
OTU01968	0.0	1.0	0.0	0.0	0.0	0.0	1.0	2.0	0.0	0.0	0.0	0.0	2.0	0.0	0.0	2.0	5.0	0.0	1.0	0.0	k__Bacteria	p__Firmicutes	c__Bacilli	o__Lactobacillales	f__Enterococcaceae	g__Enterococcus
OTU01969	0.0	0.0	14.0	0.0	0.0	0.0	0.0	0.0	0.0	0.0	0.0	0.0	0.0	0.0	0.0	0.0	0.0	0.0	0.0	0.0	k__Bacteria	p__Proteobacteria	c__Gammaproteobacteria	o__Enterobacteriales	f__Enterobacteriaceae	g__Escherichia-Shigella
OTU01970	0.0	0.0	4.0	0.0	0.0	0.0	0.0	0.0	0.0	0.0	0.0	0.0	2.0	2.0	0.0	2.0	0.0	2.0	0.0	2.0	k__Bacteria	p__Firmicutes	c__Clostridia	o__Clostridiales	f__Lachnospiraceae
OTU01971	0.0	0.0	0.0	0.0	0.0	13.0	0.0	1.0	0.0	0.0	0.0	0.0	0.0	0.0	0.0	0.0	0.0	0.0	0.0	0.0	k__Bacteria	p__Proteobacteria	c__Gammaproteobacteria	o__Enterobacteriales	f__Enterobacteriaceae	g__Escherichia-Shigella
OTU01972	0.0	0.0	0.0	0.0	0.0	0.0	0.0	14.0	0.0	0.0	0.0	0.0	0.0	0.0	0.0	0.0	0.0	0.0	0.0	0.0	k__Bacteria	p__Bacteroidetes	c__Bacteroidia	o__Bacteroidales	f__Bacteroidales_S24-7_group	g__uncultured_bacterium	s__uncultured_bacterium
OTU01973	0.0	0.0	0.0	0.0	1.0	0.0	0.0	0.0	0.0	0.0	2.0	0.0	0.0	4.0	2.0	0.0	0.0	0.0	0.0	5.0	k__Bacteria	p__Firmicutes	c__Clostridia	o__Clostridiales	f__Ruminococcaceae	g__Ruminococcaceae_UCG-014
OTU01974	0.0	0.0	0.0	0.0	0.0	0.0	0.0	0.0	0.0	0.0	0.0	14.0	0.0	0.0	0.0	0.0	0.0	0.0	0.0	0.0	k__Bacteria	p__Firmicutes	c__Clostridia	o__Clostridiales	f__Ruminococcaceae	g__Ruminococcus_1	s__unidentified
OTU01975	2.0	0.0	4.0	0.0	0.0	0.0	0.0	2.0	0.0	0.0	0.0	1.0	0.0	2.0	0.0	0.0	3.0	0.0	0.0	0.0	k__Bacteria	p__Firmicutes	c__Clostridia	o__Clostridiales	f__Lachnospiraceae	g__Blautia	s__uncultured_bacterium
OTU01976	0.0	1.0	0.0	0.0	0.0	4.0	0.0	0.0	1.0	0.0	0.0	0.0	0.0	0.0	1.0	1.0	4.0	0.0	2.0	0.0	k__Bacteria	p__Firmicutes	c__Clostridia	o__Clostridiales	f__Christensenellaceae	g__Christensenellaceae_R-7_group
OTU01977	4.0	0.0	0.0	0.0	0.0	0.0	0.0	0.0	0.0	0.0	0.0	0.0	2.0	0.0	0.0	1.0	0.0	0.0	7.0	0.0	k__Bacteria	p__Bacteroidetes	c__Bacteroidia	o__Bacteroidales	f__Bacteroidales_S24-7_group	g__uncultured_bacterium	s__uncultured_bacterium
OTU01978	0.0	0.0	0.0	0.0	0.0	0.0	0.0	0.0	0.0	0.0	0.0	0.0	0.0	0.0	0.0	12.0	0.0	2.0	0.0	0.0	k__Bacteria	p__Firmicutes	c__Clostridia	o__Clostridiales	f__Christensenellaceae	g__Christensenellaceae_R-7_group
OTU01979	0.0	0.0	0.0	0.0	0.0	14.0	0.0	0.0	0.0	0.0	0.0	0.0	0.0	0.0	0.0	0.0	0.0	0.0	0.0	0.0	k__Bacteria	p__Proteobacteria	c__Gammaproteobacteria	o__Enterobacteriales	f__Enterobacteriaceae	g__Escherichia-Shigella
OTU01980	2.0	0.0	2.0	0.0	0.0	2.0	4.0	1.0	3.0	0.0	0.0	0.0	0.0	0.0	0.0	0.0	0.0	0.0	0.0	0.0	k__Bacteria	p__Firmicutes	c__Clostridia	o__Clostridiales
OTU01981	2.0	0.0	2.0	0.0	0.0	5.0	1.0	1.0	0.0	0.0	0.0	1.0	0.0	0.0	0.0	0.0	0.0	0.0	2.0	0.0	k__Bacteria	p__Firmicutes	c__Clostridia	o__Clostridiales	f__Clostridiales_vadinBB60_group	g__uncultured_organism	s__uncultured_organism
OTU01982	0.0	0.0	0.0	0.0	0.0	0.0	0.0	0.0	0.0	0.0	0.0	14.0	0.0	0.0	0.0	0.0	0.0	0.0	0.0	0.0	k__Bacteria	p__Firmicutes	c__Clostridia	o__Clostridiales	f__Ruminococcaceae	g__Ruminococcaceae_UCG-005
OTU01983	0.0	0.0	0.0	0.0	0.0	0.0	0.0	0.0	0.0	0.0	0.0	14.0	0.0	0.0	0.0	0.0	0.0	0.0	0.0	0.0	k__Bacteria	p__Proteobacteria	c__Gammaproteobacteria	o__Enterobacteriales	f__Enterobacteriaceae	g__Escherichia-Shigella
OTU01984	0.0	0.0	0.0	0.0	0.0	0.0	0.0	0.0	0.0	0.0	0.0	0.0	0.0	0.0	0.0	0.0	14.0	0.0	0.0	0.0	k__Bacteria	p__Firmicutes	c__Clostridia	o__Clostridiales	f__Lachnospiraceae	g__Lachnoclostridium
OTU01985	5.0	4.0	0.0	0.0	1.0	0.0	2.0	0.0	0.0	0.0	0.0	0.0	1.0	0.0	1.0	0.0	0.0	0.0	0.0	0.0	k__Bacteria	p__Proteobacteria	c__Gammaproteobacteria	o__Enterobacteriales	f__Enterobacteriaceae	g__Citrobacter
OTU01986	0.0	0.0	0.0	0.0	0.0	0.0	0.0	0.0	0.0	0.0	0.0	0.0	0.0	0.0	0.0	13.0	0.0	0.0	0.0	0.0	k__Bacteria	p__Bacteroidetes	c__Bacteroidia	o__Bacteroidales	f__Bacteroidaceae	g__Bacteroides	s__Bacteroides_sartorii
[truncated: 15,673 more rows]
