# Supplementary material for: Structural and quantitative alterations of gut microbiota in experimental small bowel obstruction
Source: PLoS One. 2021 Aug 4;16(8):e0255651. doi: 10.1371/journal.pone.0255651 (PMC8336877; doi:10.1371/journal.pone.0255651)
Supplement: S1 Dataset — (XLSX) [file pone.0255651.s003.xlsx]

## Sheet: total bacteria
group	Ct value	copies	log（copies/mg ）
S1	13.48	5.34116e+08	8.42661
	13.49	5.3106e+08	8.42411
	14.07	3.80726e+08	8.27958
	14.06	3.82917e+08	8.28207
	14.97	2.27165e+08	8.05531
	15.02	2.20741e+08	8.04285
S2	13.01	6.99447e+08	8.54372
	13.12	6.56665e+08	8.51631
	13.53	5.1901e+08	8.41415
	13.64	4.87264e+08	8.38673
	12.44	9.70047e+08	8.68576
	14.46	3.04389e+08	8.1824
S3	14.09	3.76382e+08	8.2746
	14.24	3.45343e+08	8.23722
	12.39	9.9828e+08	8.69822
	12.22	1.10056e+09	8.74058
	13.41	5.56005e+08	8.44405
	13.24	6.12972e+08	8.48641
Sham	15.87	1.35541e+08	7.83104
	15.86	1.36321e+08	7.83353
	18.65	2.74993e+07	7.13829
	18.87	2.42382e+07	7.08347
	16.78	8.04096e+07	7.60428
	16.88	7.59257e+07	7.57936

## Sheet: Romboutsia spp.
group	Ct value	copies	log（copies/mg ）
S1	28.56	146646	4.86524
	28.25	55727.2	4.44504
	28.39	51425.7	4.41015
	28.47	49118.5	4.39022
	27.95	66194.8	4.51979
	28.24	56047.8	4.44753
S2	25.54	263859	5.12034
	26.05	196918	4.99326
	27.98	65065.1	4.51232
	28.39	51425.7	4.41015
	27.87	69304.1	4.53973
	27.08	109048	4.73659
S3	26.8	128054	4.80636
	28.69	43293.6	4.33539
	28.12	60042.9	4.47743
	28.59	45850.3	4.36031
	28.54	47184.8	4.37277
	28.5	48280.2	4.38274
Sham	25.48	1.42731e+07	6.85349
	25.42	1.42827e+07	6.85378
	25.16	7.52814e+06	6.57566
	24.99	8.46177e+06	6.62643
	24.99	1.13618e+07	6.75442
	24.49	11481972	6.75899

## Sheet: Turicibacter spp.
group	Ct value	copies	log（copies/mg ）
S1	26.31	169627	4.92847
	26.84	125148	4.7964
	24.2	569229	5.45426
	23.99	642121	5.50659
	26.95	117494	4.76898
	26.45	156534	4.89358
S2	26.08	193557	4.98578
	24.61	449903	5.35209
	26.46	155639	4.89109
	25.97	206168	5.01319
	26.05	196918	4.99326
	25.93	210954	5.02316
S3	25.59	256397	5.10788
	25.54	263859	5.12034
	26	202649	5.00571
	25.97	206168	5.01319
	25.99	203815	5.00821
	25.95	208547	5.01817
Sham	20.12	1.59154e+07	6.90079
	20.11	1.59494e+07	6.90171
	19.51	7.39438e+06	6.56787
	19.56	7.15698e+06	6.5537
	19.97	6.44705e+06	6.50833
	19.81	7.06694e+06	6.5482

## Sheet: Lactobacillus spp.
group	Ct value	copies	log（copies/mg ）
S1	19.74	7.35656e+06	6.56564
	19.51	8.39438e+06	6.62296
	21.26	3.07543e+06	6.18688
	21.34	2.93745e+06	6.16694
	19.86	6.86708e+06	6.53574
	19.92	6.63469e+06	6.52079
S2	20.77	4.07389e+06	6.30898
	20.75	4.12091e+06	6.31396
	23.54	831290	5.61872
	23.42	890544	5.64863
	24.35	522286	5.41688
	23.79	720203	5.55642
S3	21.34	2.93745e+06	6.16694
	21.27	3.05784e+06	6.18438
	24.88	6.38533e+06	6.50415
	24.75	7.41518e+06	6.56909
	22.96	1.15953e+06	5.76325
	23.18	1.02202e+06	5.70843
Sham	17.42	1.28481e+07	6.80781
	17.49	1.07518e+07	6.73045
	17.11	3.56391e+06	6.2509
	17.99	3.13974e+06	6.19586
	17.94	4.06413e+06	6.30794
	17.62	5.02893e+06	6.40045

## Sheet: Akkermansia spp.
group	Ct value	copies	log（copies/mg ）
S1	15.38	8.97726e+07	7.65211
	15.42	8.77357e+07	7.64215
	16.76	4.06688e+07	7.30823
	16.8	3.9746e+07	7.29826
	22.31	4.16837e+07	7.31894
	22.47	3.1536e+07	7.19778
S2	16.63	4.38184e+07	7.34063
	16.55	9.58766e+07	7.68068
	16.54	4.61406e+07	7.36305
	16.37	5.08681e+07	7.40542
	16.21	9.57591e+07	7.68015
	16.65	4.24588e+07	7.32694
S3	17.05	3.44347e+07	7.23597
	16.97	3.60522e+07	7.2559
	15.55	8.14295e+07	7.60975
	15.62	7.82237e+07	7.59231
	15.98	6.36253e+07	7.5026
	16.09	5.97336e+07	7.47519
Sham	21.48	2.71072e+06	6.13205
	21.32	2.97136e+06	6.17192
	23.48	160407	4.90419
	23.57	117103	4.76754
	24	638447	5.5041
	23.6	803158	5.60377

## Sheet: Escherichia coli
group	Ct value	copies	log（copies/mg ）
S1	14.17	1.79748e+08	7.95363
	14.02	1.95904e+08	7.99101
	15.64	7.73312e+07	7.58732
	15.79	7.09539e+07	7.54995
	15.16	9.18511e+07	7.66205
	15.3	8.39895e+07	7.62319
S2	14.09	1.88191e+08	7.97357
	13.89	2.11075e+08	8.02341
	15.08	1.06635e+08	7.72687
	15.23	9.78414e+07	7.68949
	14.29	1.67788e+08	7.92373
	14.06	7.14586e+07	7.55302
S3	15.18	8.0689e+07	7.60578
	14.98	6.29328e+07	7.49785
	13.7	2.35387e+08	8.07075
	15.75	1.12322e+08	7.74943
	15.37	9.02892e+07	7.65461
	15.41	8.82406e+07	7.64464
Sham	19.5	8.44269e+06	6.62545
	19.55	8.20391e+06	6.61299
	22.28	1.7129e+06	5.9327
	21.57	974287	5.68766
	20.37	5.1249e+06	6.40866
	19.87	6.82779e+06	6.53325

## Sheet: Bacteroides spp.
group	Ct value	copies	log（copies/mg ）
S1	17.16	2.9748e+07	7.17243
	17.03	3.59036e+07	7.25411
	16.94	9.33116e+06	6.66891
	16.99	1.69539e+07	6.92824
	17.16	1.18511e+07	6.77273
	17.73	1.39895e+07	6.84477
S2	18.09	1.08191e+08	7.73316
	18.89	8.10752e+07	7.60786
	18.08	66635296	7.52267
	18.23	4.78414e+07	7.37877
	18.29	1.57788e+08	7.89704
	18.06	4.04586e+07	7.30598
S3	18.18	6.0689e+07	7.48208
	17.98	3.19328e+07	7.20321
	17.7	1.25387e+08	7.79722
	18.75	1.02322e+08	7.70894
	18.37	9.02892e+07	7.65461
	18.41	8.62406e+07	7.63468
Sham	21.5	442685	5.34506
	21.55	203914	5.00842
	22.28	112900	4.75166
	21.58	74287.3	4.56988
	21.37	124897	4.79552
	21.65	827791	5.61689
