# Supplementary material for: Structural and quantitative alterations of gut microbiota in experimental small bowel obstruction
Source: PLoS One. 2021 Aug 4;16(8):e0255651. doi: 10.1371/journal.pone.0255651 (PMC8336877; doi:10.1371/journal.pone.0255651)
Supplement: S2 Dataset — (XLSX) [file pone.0255651.s004.xlsx]

## Sheet: sIgA
group	OD value	concentration
S1	0.753	159.389
	0.601	240.627
	0.71	178.882
	0.682	192.843
	0.623	226.376
	0.679	199.623
S2	0.699	184.236
	0.71	170.248
	0.669	199.717
	0.797	141.468
	0.762	155.57
	0.689	182.59
S3	0.909	102.706
	0.63	113.612
	0.63	222.061
	0.82	132.787
	0.805	138.399
	0.796	141.913
Sham	0.546	281.712
	0.676	195.983
	0.638	217.249
	0.568	264.23
	0.517	307.341
	0.594	253.303

## Sheet: IFABP
group	OD value	concentration
S1	0.438	578.195
	0.465	418.347
	0.465	509.79
	0.391	611.093
	0.627	498.895
	0.559	499.623
S2	0.279	713.284
	0.36	650.726
	0.32	697.837
	0.412	598.637
	0.267	817.636
	0.271	768.345
S3	0.247	1200.19
	0.229	1349.59
	0.207	1562.74
	0.258	1000.13
	0.236	1250.38
	0.212	1477.83
Sham	1.118	53.8565
	1.118	52.1664
	1.098	55.218
	1.079	48.3276
	1.079	56.7975
	1.169	44.6381

## Sheet: TFF3
group	OD value	concentration
S1	0.53	279.195
	0.571	217.349
	0.487	308.782
	0.542	251.093
	0.492	296.893
	0.479	399.623
S2	1.013	78.8532
	1.165	65.7232
	1.127	69.8357
	1.194	59.6346
	0.998	87.6348
	1.002	79.9186
S3	1.207	20.196
	1.239	13.5839
	1.221	15.7385
	1.245	10.1228
	1.241	12.3728
	1.214	17.8214
Sham	0.39	476.241
	0.39	555.582
	0.427	625.214
	0.427	498.684
	0.372	596.796
	0.462	444.632
